# Supplementary material for: An interactive multi-entry key to the species of Megalostomis Chevrolat, with description of a new species from Paraguay (Chrysomelidae, Cryptocephalinae)
Source: Zookeys. 2014 Jul 10;(425):59–69. doi: 10.3897/zookeys.425.7631 (PMC4137306; doi:10.3897/zookeys.425.7631)
Supplement: XML Treatment for Megalostomis juanenrique [file zookeys.425.7631-treatment1.xml]

<!DOCTYPE tp:taxon-treatment
  PUBLIC "-//TaxonX//DTD Taxonomic Treatment Publishing DTD v0 20100105//EN" "tax-treatment-NSO.dtd">
<tp:taxon-treatment xmlns:tp="http://www.plazi.org/taxpub"><tp:treatment-meta><kwd-group><label>Taxon classification</label><kwd><named-content content-type="kingdom">Animalia</named-content></kwd><kwd><named-content content-type="order">Coleoptera</named-content></kwd><kwd><named-content content-type="family">Chrysomelidae</named-content></kwd></kwd-group><mixed-citation publication-type="journal"><person-group><name><surname>Agrain</surname><given-names>Federico A.</given-names></name></person-group><article-title>An interactive multi-entry key to the species of <italic>Megalostomis</italic> Chevrolat, with description of a new species from Paraguay (Chrysomelidae, Cryptocephalinae)</article-title><source>Zookeys</source><day>10</day><month>7</month><year>2014</year><volume>2014</volume><issue>425</issue><fpage>59</fpage><lpage>69</lpage><pub-id pub-id-type="doi">10.3897/zookeys.425.7631</pub-id></mixed-citation></tp:treatment-meta><tp:nomenclature><tp:taxon-name>
                            <tp:taxon-name-part taxon-name-part-type="genus">Megalostomis</tp:taxon-name-part>
                            <tp:taxon-name-part taxon-name-part-type="species">juanenrique</tp:taxon-name-part>
                            <object-id xmlns:xlink="http://www.w3.org/1999/xlink" content-type="zoobank" xlink:type="simple">http://zoobank.org/A5DD6649-D388-41FE-BDF4-102FECBF81FD</object-id>
                        </tp:taxon-name><tp:taxon-status xmlns:xlink="http://www.w3.org/1999/xlink" xlink:type="simple">sp. n.</tp:taxon-status><xref ref-type="fig" rid="F1">Figs 1</xref><xref ref-type="fig" rid="F2">–</xref><xref ref-type="fig" rid="F3">3</xref></tp:nomenclature><tp:treatment-sec sec-type="Type locality"><title>Type locality.</title><p><bold>PARAGUAY</bold>, San Pedro: Cororō (<named-content xmlns:xlink="http://www.w3.org/1999/xlink" content-type="dwc:verbatimCoordinates" xlink:type="simple">23.439011°S, 56.501807°W</named-content>).</p></tp:treatment-sec><tp:treatment-sec sec-type="Type specimens"><title>Type specimens.</title><!--PageBreak--><p><italic>Holotype</italic>: male, pinned. Original labels: “White label (handwritten): Paraguay-San Pe /dro-Córoro/ M. Viana XI_1983_, Blue label (printed): ex Coleccion/ M. VIANA/ ARG 006244, White label (printed): Coleccion / J. E. BARRIGA / CHILE 067786”. Red label (printed): <italic><tp:taxon-name>Megalostomis juanenrique</tp:taxon-name></italic> sp. n. / Holotype/ Des. Agrain F. A. 2014. IADIZA. <italic>Allotype</italic>: female, pinned, with genitalia in a separate microvial. Original labels: “White label (handwritten): Paraguay.S.P./ Córoro/ M. Viana 1979, Blue label (printed): ex Coleccion/ M. VIANA/ ARG 006337, White label (printed): Coleccion / J. E. BARRIGA / CHILE 067005”. Red label (printed): <italic><tp:taxon-name>Megalostomis juanenrique</tp:taxon-name></italic> sp. n. / Allotype/ Des. Agrain F. A. 2014. IADIZA. <italic>Paratype</italic>: male, pinned, with genitalia in a separate microvial. Original labels: “White label (printed): PARAGUAY/ Córoro/ dic 1983/ leg. M. Viana, White label (printed): Coleccion / J. E. BARRIGA / CHILE 138773”. INBP. <italic>Paratype</italic>: male, pinned. Original labels: “White label (handwritten): Paraguay-S P/ Córoro/ M. Viana _1976, Blue label (printed): ex Coleccion/ M. VIANA/ ARG 006362, White label (printed): Coleccion / J. E. BARRIGA / CHILE 063063”. MACN. <italic>Paratype</italic>: male, pinned. Original labels: “White label (handwritten): Paraguay-San/ Pedro-Córoro/ XI_1985_ M. Viana, Blue label (printed): ex Coleccion/ M. VIANA/ ARG 006238, White label (printed): Coleccion / J. E. BARRIGA / CHILE 069889”. JEBC. <italic>Paratype</italic>: male, pinned, with genitalia in a separate microvial. Original labels: “White label (handwritten): Paraguay. S.P./ Córoro/ M. Viana 1976, Blue label (printed): ex Coleccion/ M. VIANA/ ARG 006406, White label (printed): Coleccion / J. E. BARRIGA / CHILE 067050”. JEBC. <italic>Paratype</italic>: male, pinned, with genitalia in a separate microvial. Original labels: “White label (handwritten): Paraguay. S.P./ Córoro/ M. Viana 1976, Blue label (printed): ex Coleccion/ M. VIANA/ ARG 006270, White label (printed): Coleccion / J. E. BARRIGA / CHILE 057918”. JEBC. All paratypes with my label: Red label (printed): <italic><tp:taxon-name>Megalostomis juanenrique</tp:taxon-name></italic> sp. n./ Paratype/ Des. Agrain F. A. 2014.</p></tp:treatment-sec><tp:treatment-sec sec-type="Diagnosis"><title>Diagnosis.</title><p>This new species belongs to the <!--PageBreak--><italic><tp:taxon-name>Megalostomis grossa</tp:taxon-name></italic> species group as defined by <xref ref-type="bibr" rid="B2">Agrain and Roig-Juñent (2011)</xref>. Characters of this species group exhibited by this species are: uniform antennal coloration, presence of a longitudinal carina at interocular space, and pronotal disc pilosity limited to or denser at its margins; even if this species shares some characters with its relatives (<italic>e.g.</italic> the hypertrophied eye stalk with <italic><tp:taxon-name>Megalostomis grandis</tp:taxon-name></italic> (Forsberg), it can be easily separated from this and other related species by several characters: male mandibles exceeding length of clypeus, head wider than long, subrectangular pronotal disc longer than high, with its lateral margins visible from above, central dorsal plate of kotpresse (female) with three arms, apical margin of dorsal plate of aedeagus straight, among others. As a rule, for this genus, the best way to identify the females (without dissecting them) is by comparing the coloration pattern with their respective males.</p><!--PageBreak--></tp:treatment-sec><tp:treatment-sec sec-type="Body length"><title>Body length.</title><p>11.3–12.5 mm, width: 6.3–7.2 mm.</p></tp:treatment-sec><tp:treatment-sec sec-type="Male"><title>Male</title><p>(<xref ref-type="fig" rid="F1">Figs 1A–B, D</xref>, <xref ref-type="fig" rid="F2">2</xref>). <italic>Coloration pattern</italic>: elytra reddish, with three interspaced sub-transverse black bands, all reaching lateral margin of elytra, basal band reaching humeral carina, and apical band reaching elytral apex. <italic>Head</italic>: anterior surface smooth, with central protuberance at upper region of clypeus, mostly glabrous with disperse pubescence; inter-ocular space with thin longitudinal carina, with a pair of slightly depressed sub-adjacent areas on either side; internal margin of eyes with strongly marked carina, posterior side of eye with salient post-ocular protuberance, next to a marked furrow. Mandibles asymmetric; apex of mandibles with a series of peaks (molariform area) surrounding a depressed area that fits into the right mandible; right mandible curved inward, mandibular apex with a very sharp tooth on its underside; left mandible straight, with sharp bifurcated teeth; with common intra-specific variation in size among examined series. Clypeal margin, straight, without auricular appendix. Antennae: as long as pronotum, black; scape robust; serrate beyond fourth antennomere, eleventh antennomere with two marginal excavations that delimit central lobe. <italic>Thorax</italic>: pronotal disc: longer than high, sub-rectangular, lateral margins visible from above; posterior projection short; median lateral region with slight transverse constriction; punctation weak and regular; pronotal disc pilosity limited to its margins; scutellum wider than long, with posterior margins curved, covered with white dense pubescence. <italic>Elytra</italic>: apical margin projected, surpassing pygidium; elytral humeral region wider than pronotal base, gradually narrowing toward apex; diffuse punctation, denser than that of pronotum; elytral margin narrow, enlarged in humeral region; humeral carina rounded, apex with transverse mark. <italic>Genitalia</italic>: (<xref ref-type="fig" rid="F2">Fig. 2A–C</xref>) apex of dorsal plate of median lobe as wide as its base, with anterior margin straight; lateral arms of median lobe short, with setae; dorsal sclerite of internal sac (not everted) upward-directed, forming a wing-shaped structure in dorsal view; ejaculatory guide with ventral keel; sperm transfer structure with campanulate sclerite.</p><fig id="F1" position="float" orientation="portrait"><label>Figure 1.</label><caption><p><italic><tp:taxon-name>Megalostomis juanenrique</tp:taxon-name></italic> sp. n. <bold>A</bold> Habitus dorsal (male) <bold>B</bold> Habitus lateral (male) <bold>C</bold> Habitus dorsal (female) <bold>D</bold> Head of male (frontal view) <bold>E</bold> Head of female (frontal view).</p></caption><graphic xmlns:xlink="http://www.w3.org/1999/xlink" xlink:href="zookeys-425-059-g001.jpg" position="float" orientation="portrait" xlink:type="simple"/></fig><fig id="F2" position="float" orientation="portrait"><label>Figure 2.</label><caption><p><italic><tp:taxon-name>Megalostomis juanenrique</tp:taxon-name></italic> sp. n. <bold>A–C</bold> Male aedeagus and internal sac: <bold>A</bold> Dorsal view <bold>B</bold> Lateral view <bold>C</bold> Ventral view.</p></caption><graphic xmlns:xlink="http://www.w3.org/1999/xlink" xlink:href="zookeys-425-059-g002.jpg" position="float" orientation="portrait" xlink:type="simple"/></fig></tp:treatment-sec><tp:treatment-sec sec-type="Female"><title>Female</title><p>(<xref ref-type="fig" rid="F1">Figs 1C, E</xref>, <xref ref-type="fig" rid="F3">3</xref>). <italic>Coloration pattern</italic>: same as male. <italic>Head</italic>: smaller than that of male; mandibles compact and short. <italic>Antennae</italic>: same as male, but shorter than pronotum (with smaller antennomeres). <italic>Thorax</italic>: pronotum with sides slightly more curved than in male. <italic>Abdomen</italic>: sternites same as in male, fifth sternite excavate. <italic>Pygidium</italic>: with apical excavation and, apical transverse depressed area. <italic>Rectal sclerites</italic>: dorsal rectal sclerites (<xref ref-type="fig" rid="F3">Fig. 3A</xref>) represented only by dorsal (subquadrate) apodemes, and central dorsal plate. Central dorsal plate (<xref ref-type="fig" rid="F3">Fig. 3B</xref>) subquadrangular with three arms; ventral rectal sclerites with very short apodemes. <italic>Spermathecal capsule</italic>: (<xref ref-type="fig" rid="F3">Fig. 3C</xref>) U-shaped, distal part more than 2× longer than proximal part, proximal part longer than base; angle formed between basal and apical regions of spermathecal capsule less than 45°; apex of spermathecal capsule long, with sharp tip. Eighth sternite with central tooth (<xref ref-type="fig" rid="F3">Fig. 3D</xref>).</p><fig id="F3" position="float" orientation="portrait"><label>Figure 3.</label><caption><p><italic><tp:taxon-name>Megalostomis juanenrique</tp:taxon-name></italic> sp. n. <bold>A</bold> Kotpresse ventral sclerite <bold>B</bold> Kotpresse central dorsal plate and dorsal apodemes <bold>C</bold> Spermathecal capsule <bold>D</bold> Sternite VIII.</p></caption><graphic xmlns:xlink="http://www.w3.org/1999/xlink" xlink:href="zookeys-425-059-g003.jpg" position="float" orientation="portrait" xlink:type="simple"/></fig></tp:treatment-sec><tp:treatment-sec sec-type="Etymology"><title>Etymology.</title><p>Specific name is treated as a noun in apposition (<xref ref-type="bibr" rid="B5">ICZN 1999</xref>, Art. 34.2.1), it is dedicated to the distinguished Chilean coleopterist Agr. Eng. Juan Enrique Barriga-Tuñon, who generously received me in his outstanding insect collection.</p><!--PageBreak--><!--PageBreak--></tp:treatment-sec><ref-list><ref id="B2"><mixed-citation xmlns:xlink="http://www.w3.org/1999/xlink" xlink:type="simple"><person-group><name name-style="western"><surname>Agrain</surname><given-names>FA</given-names></name><name name-style="western"><surname>Roig-Juñent</surname><given-names>SA</given-names></name></person-group> (<year>2011</year>) <article-title>Systematics and cladistics of <italic>Megalostomis</italic> Chevrolat, and the biogeography of Clytrini (Coleoptera: Cryptocephalinae).</article-title><source>Systematic Entomology</source><volume>36</volume>(<issue>4</issue>): <fpage>672</fpage>–<lpage>704</lpage>. doi: <ext-link ext-link-type="doi" xlink:href="10.1111/j.1365-3113.2011.00584.x" xlink:type="simple">10.1111/j.1365-3113.2011.00584.x</ext-link></mixed-citation></ref><ref id="B5"><mixed-citation xmlns:xlink="http://www.w3.org/1999/xlink" xlink:type="simple"><institution xlink:type="simple">ICZN</institution> (<year>1999</year>) <source>International Code of Zoological Nomenclature.</source><publisher-name>Fourth Edition</publisher-name>, <publisher-loc>adopted by the International Union of Biological Sciences, London, International Trust for Zoological Nomenclature</publisher-loc>, <size units="page">306 pp</size>. doi: <ext-link ext-link-type="doi" xlink:href="10.5962/bhl.title.50608" xlink:type="simple">10.5962/bhl.title.50608</ext-link></mixed-citation></ref></ref-list></tp:taxon-treatment>
