# Supplementary material for: An interactive multi-entry key to the species of Megalostomis Chevrolat, with description of a new species from Paraguay (Chrysomelidae, Cryptocephalinae)
Source: Zookeys. 2014 Jul 10;(425):59–69. doi: 10.3897/zookeys.425.7631 (PMC4137306; doi:10.3897/zookeys.425.7631)
Supplement: Supplementary material 1 — Key to the species of Megalostomis v.1.0, LIF3 file [file zookeys-425-059-s001.lif3]

<?xml version='1.0' encoding='UTF-8'?>
<lif3_key>
  <properties>
    <property key='compile_key_opening_image_html_file' type='java.lang.String' value='Images\Opening Screen.png'/>
    <property key='key_authors' type='java.lang.String' value=''/>
    <property key='compile_key_destination' type='java.lang.String' value='C:\Users\Home\Desktop\New species of Megalostomis\2.Sent to Zookeys'/>
    <property key='compile_key_applet_width' type='java.lang.String' value='100'/>
    <property key='compile_key_applet_placement' type='java.lang.String' value='true'/>
    <property key='compile_key_about_html_file' type='java.lang.String' value=''/>
    <property key='KeyVersion' type='java.lang.Float' value='1.2'/>
    <property key='key_title' type='java.lang.String' value=''/>
    <property key='compile_key_internet_deployment' type='java.lang.String' value='true'/>
    <property key='compile_key_cd_deployment' type='java.lang.String' value='false'/>
    <property key='compile_key_overwrite_html' type='java.lang.String' value='false'/>
    <property key='compile_key_dimension_units' type='java.lang.String' value='%'/>
    <property key='compile_key_title' type='java.lang.String' value='Key to the species of Megalostomis v.1.0'/>
    <property key='key_description' type='java.lang.String' value=''/>
    <property key='compile_key_applet_height' type='java.lang.String' value='100'/>
  </properties>
  <items>
    <item item_id='2' name='Sexual dimorphism' item_type='feature' revision='false' list_view_name='Sexual dimorphism' score_type='normal' weight='1.0' natural_lang_name='Sexual dimorphism'/>
    <item item_id='3' name='Reduced (only slight differences in the mandibles or none)' item_type='state' revision='false' list_view_name='Reduced (only slight differences in the mandibles or none)' score_type='normal'/>
    <item item_id='4' name='Pronounced (head and even forelegs of the male distinctly different).' item_type='state' revision='false' list_view_name='Pronounced (head and even forelegs of the male distinctly different).' score_type='normal'/>
    <item item_id='5' name='Dorsal surface (general aspect)' item_type='feature' revision='false' list_view_name='Dorsal surface (general aspect)' score_type='normal' weight='1.0' natural_lang_name='Dorsal surface (general aspect)'/>
    <item item_id='6' name='Metallic (shiny metallic reflections)' item_type='state' revision='false' list_view_name='Metallic (shiny metallic reflections)' score_type='normal'/>
    <item item_id='7' name='Lustrous (shiny translucent reflections)' item_type='state' revision='false' list_view_name='Lustrous (shiny translucent reflections)' score_type='normal'/>
    <item item_id='8' name='Opaque (without reflections)' item_type='state' revision='false' list_view_name='Opaque (without reflections)' score_type='normal'/>
    <item item_id='12' name='Head (constriction level)' item_type='feature' revision='false' list_view_name='Head' score_type='normal' weight='1.0'/>
    <item item_id='13' name='Strongly concealed inside pronotom' item_type='state' revision='false' list_view_name='Strongly concealed inside pronotom' score_type='normal'/>
    <item item_id='14' name='Slightly concealed inside pronotal disc' item_type='state' revision='false' list_view_name='Slightly concealed inside pronotal disc' score_type='normal'/>
    <item item_id='21' name='Antennal coloration' item_type='feature' revision='false' list_view_name='Antennal coloration' score_type='normal' weight='1.0'/>
    <item item_id='22' name='Uniform' item_type='state' revision='false' list_view_name='Uniform' score_type='normal'/>
    <item item_id='23' name='First four antennomeres brown, the rest, black.' item_type='state' revision='false' list_view_name='First four antennomeres brown, the rest, black.' score_type='normal'/>
    <item item_id='24' name='Distribution of pilosity in frontal face' item_type='feature' revision='false' list_view_name='Distribution of pilosity in frontal face' score_type='normal' weight='1.0'/>
    <item item_id='25' name='Glabrous' item_type='state' revision='false' list_view_name='Glabrous' score_type='normal'/>
    <item item_id='26' name='Disperse' item_type='state' revision='false' list_view_name='Disperse' score_type='normal'/>
    <item item_id='27' name='Significantly around the eyes' item_type='state' revision='false' list_view_name='Significantly around the eyes' score_type='normal'/>
    <item item_id='28' name='Fourth antennomere' item_type='feature' revision='false' list_view_name='Fourth antennomere' score_type='normal' weight='1.0'/>
    <item item_id='29' name='Serrated (triangular shape)' item_type='state' revision='false' list_view_name='Serrated (triangular shape)' score_type='normal'/>
    <item item_id='30' name='Not serrated (round shape)' item_type='state' revision='false' list_view_name='Not serrated (round shape)' score_type='normal'/>
    <item item_id='31' name='Last antennomere' item_type='feature' revision='false' list_view_name='Last antennomere' score_type='normal' weight='1.0'/>
    <item item_id='32' name='Regular in shape' item_type='state' revision='false' list_view_name='Regular in shape' score_type='normal'/>
    <item item_id='33' name='With one excavation' item_type='state' revision='false' list_view_name='With one excavation' score_type='normal'/>
    <item item_id='34' name='With two excavations' item_type='state' revision='false' list_view_name='With two excavations' score_type='normal'/>
    <item item_id='35' name='Antennal furrow below the eyes' item_type='feature' revision='false' list_view_name='Antennal furrow below the eyes' score_type='normal' weight='1.0'/>
    <item item_id='36' name='Strongly marked at the base of mandibles' item_type='state' revision='false' list_view_name='Strongly marked at the base of mandibles' score_type='normal'/>
    <item item_id='37' name='Slightly marked at the base of mandibles' item_type='state' revision='false' list_view_name='Slightly marked at the base of mandibles' score_type='normal'/>
    <item item_id='39' name='Distance between the eyes' item_type='feature' revision='false' list_view_name='Distance between the eyes' score_type='normal' weight='1.0'/>
    <item item_id='40' name='As wide as eye maximum height' item_type='state' revision='false' list_view_name='As wide as eye maximum height' score_type='normal'/>
    <item item_id='41' name='Narrower than eye maximum height' item_type='state' revision='false' list_view_name='Narrower than eye maximum height' score_type='normal'/>
    <item item_id='42' name='Wider than eye height' item_type='state' revision='false' list_view_name='Wider than eye height' score_type='normal'/>
    <item item_id='43' name='Longitudinal carina at interocular space' item_type='feature' revision='false' list_view_name='Longitudinal carina at interocular space' score_type='normal' weight='1.0'/>
    <item item_id='44' name='Absent' item_type='state' revision='false' list_view_name='Absent' score_type='normal'/>
    <item item_id='45' name='Present' item_type='state' revision='false' list_view_name='Present' score_type='normal'/>
    <item item_id='49' name='Frontal furrow beside the eyes' item_type='feature' revision='false' list_view_name='Frontal furrow beside the eyes' score_type='normal' weight='1.0'/>
    <item item_id='50' name='Delimited by strongly marked carina' item_type='state' revision='false' list_view_name='Delimited by strongly marked carina' score_type='normal'/>
    <item item_id='51' name='Delimited by smooth carina' item_type='state' revision='false' list_view_name='Delimited by smooth carina' score_type='normal'/>
    <item item_id='52' name='Absent' item_type='state' revision='false' list_view_name='Absent' score_type='normal'/>
    <item item_id='53' name='Submedial depressions of the face' item_type='feature' revision='false' list_view_name='Submedial depressions of the face' score_type='normal' weight='1.0'/>
    <item item_id='54' name='Absent' item_type='state' revision='false' list_view_name='Absent' score_type='normal'/>
    <item item_id='55' name='Present' item_type='state' revision='false' list_view_name='Present' score_type='normal'/>
    <item item_id='56' name='Eye shape' item_type='feature' revision='false' list_view_name='Eye shape' score_type='normal' weight='1.0'/>
    <item item_id='57' name='Rounded' item_type='state' revision='false' list_view_name='Rounded' score_type='normal'/>
    <item item_id='58' name='Distinctly ovoid (4× longer than wide), occupying the majority of the head' item_type='state' revision='false' list_view_name='Distinctly ovoid (4× longer than wide), occupying the majority of the head' score_type='normal'/>
    <item item_id='66' name='Eyes stalk' item_type='feature' revision='false' list_view_name='Eyes stalk' score_type='normal' weight='1.0'/>
    <item item_id='67' name='Absent' item_type='state' revision='false' list_view_name='Absent' score_type='normal'/>
    <item item_id='68' name='Present' item_type='state' revision='false' list_view_name='Present' score_type='normal'/>
    <item item_id='69' name='Hypertrophied' item_type='state' revision='false' list_view_name='Hypertrophied' score_type='normal'/>
    <item item_id='70' name='Infraocular projection' item_type='feature' revision='false' list_view_name='Infraocular projection' score_type='normal' weight='1.0'/>
    <item item_id='71' name='Absent' item_type='state' revision='false' list_view_name='Absent' score_type='normal'/>
    <item item_id='72' name='Simple lamina' item_type='state' revision='false' list_view_name='Simple lamina' score_type='normal'/>
    <item item_id='73' name='Double lamina (true auricular projection)' item_type='state' revision='false' list_view_name='Double lamina (true auricular projection)' score_type='normal'/>
    <item item_id='74' name='Male tooth sizes' item_type='feature' revision='false' list_view_name='Male tooth sizes' score_type='normal' weight='1.0'/>
    <item item_id='75' name='One tooth larger (generally left one)' item_type='state' revision='false' list_view_name='One tooth larger (generally left one)' score_type='normal'/>
    <item item_id='76' name='Both teeth same length' item_type='state' revision='false' list_view_name='Both teeth same length' score_type='normal'/>
    <item item_id='77' name='Male mandible general shape' item_type='feature' revision='false' list_view_name='Male mandible general shape' score_type='normal' weight='1.0'/>
    <item item_id='78' name='Short (not exceeding the length of the clypeus)' item_type='state' revision='false' list_view_name='Short (not exceeding the length of the clypeus)' score_type='normal'/>
    <item item_id='79' name='Long (exceeds the length of the clypeus)' item_type='state' revision='false' list_view_name='Long (exceeds the length of the clypeus)' score_type='normal'/>
    <item item_id='80' name='Poorly developed' item_type='state' revision='false' list_view_name='Poorly developed' score_type='normal'/>
    <item item_id='81' name='Shape of head in males' item_type='feature' revision='false' list_view_name='Shape of head in males' score_type='normal' weight='1.0'/>
    <item item_id='82' name='Longer than wide' item_type='state' revision='false' list_view_name='Longer than wide' score_type='normal'/>
    <item item_id='83' name='As long as wide' item_type='state' revision='false' list_view_name='As long as wide' score_type='normal'/>
    <item item_id='84' name='Wider than long' item_type='state' revision='false' list_view_name='Wider than long' score_type='normal'/>
    <item item_id='85' name='Clypeus surface' item_type='feature' revision='false' list_view_name='Clypeus' score_type='normal' weight='1.0'/>
    <item item_id='86' name='Smooth' item_type='state' revision='false' list_view_name='Smooth' score_type='normal'/>
    <item item_id='87' name='Centrally protruded' item_type='state' revision='false' list_view_name='Centrally protruded' score_type='normal'/>
    <item item_id='88' name='Frontoclypeal suture' item_type='feature' revision='false' list_view_name='Frontoclypeal suture' score_type='normal' weight='1.0'/>
    <item item_id='89' name='Smooth' item_type='state' revision='false' list_view_name='Smooth' score_type='normal'/>
    <item item_id='90' name='Visible' item_type='state' revision='false' list_view_name='Visible' score_type='normal'/>
    <item item_id='91' name='Clypeus shape' item_type='feature' revision='false' list_view_name='Clypeus [1]' score_type='normal' weight='1.0'/>
    <item item_id='92' name='Distinctly transversal' item_type='state' revision='false' list_view_name='Distinctly transversal' score_type='normal'/>
    <item item_id='93' name='Not distinctly transversal' item_type='state' revision='false' list_view_name='Not distinctly transversal' score_type='normal'/>
    <item item_id='94' name='Anterior margin of clypeus (males)' item_type='feature' revision='false' list_view_name='Anterior margin of clypeus (males)' score_type='normal' weight='1.0'/>
    <item item_id='95' name='Almost straight' item_type='state' revision='false' list_view_name='Almost straight' score_type='normal'/>
    <item item_id='96' name='Distinctly concave' item_type='state' revision='false' list_view_name='Distinctly concave' score_type='normal'/>
    <item item_id='97' name='With a central tooth' item_type='state' revision='false' list_view_name='With a central tooth' score_type='normal'/>
    <item item_id='98' name='Very emarginate' item_type='state' revision='false' list_view_name='Very emarginate' score_type='normal'/>
    <item item_id='99' name='Male upper mandibular teeth' item_type='feature' revision='false' list_view_name='Male upper mandibular teeth' score_type='normal' weight='1.0'/>
    <item item_id='100' name='Absent' item_type='state' revision='false' list_view_name='Absent' score_type='normal'/>
    <item item_id='101' name='Present straight' item_type='state' revision='false' list_view_name='Present straight' score_type='normal'/>
    <item item_id='102' name='Present up-curved' item_type='state' revision='false' list_view_name='Present up-curved' score_type='normal'/>
    <item item_id='103' name='Male Genitalia' item_type='feature' revision='false' score_type='normal' weight='1.0'/>
    <item item_id='104' name='Thorax' item_type='feature' revision='false' score_type='normal' weight='1.0'/>
    <item item_id='105' name='Elytra' item_type='feature' revision='false' score_type='normal' weight='1.0'/>
    <item item_id='106' name='Pronotal disc' item_type='feature' revision='false' list_view_name='Pronotal disc' score_type='normal' weight='1.0'/>
    <item item_id='107' name='With regular puncturation' item_type='state' revision='false' list_view_name='With regular puncturation' score_type='normal'/>
    <item item_id='108' name='Puncturation interrupted' item_type='state' revision='false' list_view_name='Puncturation interrupted' score_type='normal'/>
    <item item_id='109' name='Pronotal disc (coloration)' item_type='feature' revision='false' list_view_name='Pronotal disc (coloration)' score_type='normal' weight='1.0'/>
    <item item_id='110' name='Uniformely colored' item_type='state' revision='false' list_view_name='Uniformely colored' score_type='normal'/>
    <item item_id='111' name='With coloration pattern' item_type='state' revision='false' list_view_name='With coloration pattern' score_type='normal'/>
    <item item_id='112' name='Pronotal disc (pilosity)' item_type='feature' revision='false' list_view_name='Pronotal disc (pilosity)' score_type='normal' weight='1.0'/>
    <item item_id='113' name='Glabrous' item_type='state' revision='false' list_view_name='Glabrous' score_type='normal'/>
    <item item_id='114' name='Completely pilose' item_type='state' revision='false' list_view_name='Completely pilose' score_type='normal'/>
    <item item_id='115' name='Pubescence limited or denser at its margins' item_type='state' revision='false' list_view_name='Pubescence limited or denser at its margins' score_type='normal'/>
    <item item_id='122' name='Pronotal disc lateral margins (curvature)' item_type='feature' revision='false' list_view_name='Pronotal disc lateral margins' score_type='normal' weight='1.0'/>
    <item item_id='123' name='Visible from above' item_type='state' revision='false' list_view_name='Visible from above' score_type='normal'/>
    <item item_id='124' name='Not visible from above' item_type='state' revision='false' list_view_name='Not visible from above' score_type='normal'/>
    <item item_id='128' name='Pronotal disc shape in males' item_type='feature' revision='false' list_view_name='Pronotal disc shape in males' score_type='normal' weight='1.0'/>
    <item item_id='129' name='Subconical (anterior marging more or less arquated)' item_type='state' revision='false' list_view_name='Subconical (anterior marging more or less arquated)' score_type='normal'/>
    <item item_id='131' name='Subrectangular' item_type='state' revision='false' list_view_name='Subrectangular' score_type='normal'/>
    <item item_id='133' name='Country level occurrence' item_type='feature' revision='false' score_type='normal' weight='1.0'/>
    <item item_id='149' name='Argentina' item_type='feature' revision='false' score_type='normal' weight='1.0'/>
    <item item_id='150' name='Bolivia (Plurinational State of)' item_type='feature' revision='false' score_type='normal' weight='1.0'/>
    <item item_id='151' name='Brazil' item_type='feature' revision='false' score_type='normal' weight='1.0'/>
    <item item_id='152' name='Guyana' item_type='feature' revision='false' score_type='normal' weight='1.0'/>
    <item item_id='153' name='Colombia' item_type='feature' revision='false' score_type='normal' weight='1.0'/>
    <item item_id='154' name='Costa Rica' item_type='feature' revision='false' score_type='normal' weight='1.0'/>
    <item item_id='155' name='Elytra (coloration pattern)' item_type='feature' revision='false' list_view_name='Elytra (coloration pattern)' score_type='normal' weight='1.0'/>
    <item item_id='156' name='Uniform' item_type='state' revision='false' list_view_name='Uniform' score_type='normal'/>
    <item item_id='157' name='With at least one defined stripe or stain' item_type='state' revision='false' list_view_name='With at least one defined stripe or stain' score_type='normal'/>
    <item item_id='158' name='bicolor' item_type='state' revision='false' list_view_name='bicolor' score_type='normal'/>
    <item item_id='159' name='Cuba' item_type='feature' revision='false' score_type='normal' weight='1.0'/>
    <item item_id='160' name='Ecuador' item_type='feature' revision='false' score_type='normal' weight='1.0'/>
    <item item_id='161' name='El Salvador' item_type='feature' revision='false' score_type='normal' weight='1.0'/>
    <item item_id='162' name='French Guiana' item_type='feature' revision='false' score_type='normal' weight='1.0'/>
    <item item_id='163' name='Guatemala' item_type='feature' revision='false' score_type='normal' weight='1.0'/>
    <item item_id='164' name='Honduras' item_type='feature' revision='false' score_type='normal' weight='1.0'/>
    <item item_id='165' name='Elytra (pilosity)' item_type='feature' revision='false' list_view_name='Elytra (pilosity)' score_type='normal' weight='1.0'/>
    <item item_id='166' name='Absent' item_type='state' revision='false' list_view_name='Absent' score_type='normal'/>
    <item item_id='167' name='Dispersive, not concealing coloration pattern of cuticle' item_type='state' revision='false' list_view_name='Dispersive, not concealing coloration pattern of cuticle' score_type='normal'/>
    <item item_id='168' name='Dense, concealing coloration pattern of cuticle' item_type='state' revision='false' list_view_name='Dense, concealing coloration pattern of cuticle' score_type='normal'/>
    <item item_id='169' name='Mexico' item_type='feature' revision='false' score_type='normal' weight='1.0'/>
    <item item_id='170' name='Nicaragua' item_type='feature' revision='false' score_type='normal' weight='1.0'/>
    <item item_id='171' name='Panama' item_type='feature' revision='false' score_type='normal' weight='1.0'/>
    <item item_id='172' name='Paraguay' item_type='feature' revision='false' score_type='normal' weight='1.0'/>
    <item item_id='173' name='Elytral puncturation' item_type='feature' revision='false' list_view_name='Elytral puncturation' score_type='normal' weight='1.0'/>
    <item item_id='174' name='Disordered, not aligned' item_type='state' revision='false' list_view_name='Disordered, not aligned' score_type='normal'/>
    <item item_id='175' name='Arranged in several subparallel lines' item_type='state' revision='false' list_view_name='Arranged in several subparallel lines' score_type='normal'/>
    <item item_id='176' name='Arranged in few longitudinal parallel lines' item_type='state' revision='false' list_view_name='Arranged in few longitudinal parallel lines' score_type='normal'/>
    <item item_id='177' name='Humeral callus' item_type='feature' revision='false' list_view_name='Humeral callus' score_type='normal' weight='1.0'/>
    <item item_id='178' name='Slightly marked' item_type='state' revision='false' list_view_name='Slightly marked' score_type='normal'/>
    <item item_id='179' name='Pronounced' item_type='state' revision='false' list_view_name='Pronounced' score_type='normal'/>
    <item item_id='180' name='Peru' item_type='feature' revision='false' score_type='normal' weight='1.0'/>
    <item item_id='181' name='United States of America' item_type='feature' revision='false' score_type='normal' weight='1.0'/>
    <item item_id='182' name='Venezuela (Bolivarian Republic of)' item_type='feature' revision='false' score_type='normal' weight='1.0'/>
    <item item_id='183' name='Scutellum (pilosity)' item_type='feature' revision='false' list_view_name='Scutellum (pilosity)' score_type='normal' weight='1.0'/>
    <item item_id='184' name='Absent' item_type='state' revision='false' list_view_name='Absent' score_type='normal'/>
    <item item_id='185' name='Complete' item_type='state' revision='false' list_view_name='Complete' score_type='normal'/>
    <item item_id='186' name='Scarce' item_type='state' revision='false' list_view_name='Scarce' score_type='normal'/>
    <item item_id='187' name='Scutellum (shape)' item_type='feature' revision='false' list_view_name='Scutellum (shape)' score_type='normal' weight='1.0'/>
    <item item_id='188' name='Longer than wide' item_type='state' revision='false' list_view_name='Longer than wide' score_type='normal'/>
    <item item_id='189' name='Wider than long' item_type='state' revision='false' list_view_name='Wider than long' score_type='normal'/>
    <item item_id='190' name='As long as wide' item_type='state' revision='false' list_view_name='As long as wide' score_type='normal'/>
    <item item_id='191' name='Absent' item_type='state' revision='false' list_view_name='Absent' score_type='normal'/>
    <item item_id='192' name='Present' item_type='state' revision='false' list_view_name='Present' score_type='normal'/>
    <item item_id='193' name='Absent' item_type='state' revision='false' list_view_name='Absent' score_type='normal'/>
    <item item_id='194' name='Present' item_type='state' revision='false' list_view_name='Present' score_type='normal'/>
    <item item_id='195' name='Absent' item_type='state' revision='false' list_view_name='Absent' score_type='normal'/>
    <item item_id='196' name='Present' item_type='state' revision='false' list_view_name='Present' score_type='normal'/>
    <item item_id='197' name='Absent' item_type='state' revision='false' list_view_name='Absent' score_type='normal'/>
    <item item_id='198' name='Present' item_type='state' revision='false' list_view_name='Present' score_type='normal'/>
    <item item_id='199' name='Absent' item_type='state' revision='false' list_view_name='Absent' score_type='normal'/>
    <item item_id='200' name='Present' item_type='state' revision='false' list_view_name='Present' score_type='normal'/>
    <item item_id='201' name='Kotpresse (apodemes of ventral sclerites)' item_type='feature' revision='false' list_view_name='Kotpresse (apodemes of ventral sclerites)' score_type='normal' weight='1.0'/>
    <item item_id='202' name='Absent (ventral sclerites with round margins)' item_type='state' revision='false' list_view_name='Absent (ventral sclerites with round margins)' score_type='normal'/>
    <item item_id='203' name='Present, very short' item_type='state' revision='false' list_view_name='Present, very short' score_type='normal'/>
    <item item_id='204' name='Present, long' item_type='state' revision='false' list_view_name='Present, long' score_type='normal'/>
    <item item_id='205' name='Kotpresse central dorsal plate (shape)' item_type='feature' revision='false' list_view_name='Kotpresse central dorsal plate (shape)' score_type='normal' weight='1.0'/>
    <item item_id='206' name='Subquadrangular' item_type='state' revision='false' list_view_name='Subquadrangular' score_type='normal'/>
    <item item_id='207' name='Rectangular' item_type='state' revision='false' list_view_name='Rectangular' score_type='normal'/>
    <item item_id='208' name='Very reduced or absent' item_type='state' revision='false' list_view_name='Very reduced or absent' score_type='normal'/>
    <item item_id='209' name='Subquadrangular apically excavated' item_type='state' revision='false' list_view_name='Subquadrangular apically excavated' score_type='normal'/>
    <item item_id='210' name='Subquadrangular with three arms' item_type='state' revision='false' list_view_name='Subquadrangular with three arms' score_type='normal'/>
    <item item_id='211' name='Kotpresse ventral sclerites external margin' item_type='feature' revision='false' list_view_name='Kotpresse ventral sclerites external margin' score_type='normal' weight='1.0'/>
    <item item_id='212' name='Smooth' item_type='state' revision='false' list_view_name='Smooth' score_type='normal'/>
    <item item_id='213' name='Fan-shaped' item_type='state' revision='false' list_view_name='Fan-shaped' score_type='normal'/>
    <item item_id='214' name='Kotpresse dorsal apodemes' item_type='feature' revision='false' list_view_name='Kotpresse dorsal apodemes' score_type='normal' weight='1.0'/>
    <item item_id='215' name='Longer than wide, curved' item_type='state' revision='false' list_view_name='Longer than wide, curved' score_type='normal'/>
    <item item_id='216' name='Longer than wide, straight' item_type='state' revision='false' list_view_name='Longer than wide, straight' score_type='normal'/>
    <item item_id='217' name='Subquadrate' item_type='state' revision='false' list_view_name='Subquadrate' score_type='normal'/>
    <item item_id='218' name='Absent' item_type='state' revision='false' list_view_name='Absent' score_type='normal'/>
    <item item_id='219' name='Present' item_type='state' revision='false' list_view_name='Present' score_type='normal'/>
    <item item_id='220' name='Absent' item_type='state' revision='false' list_view_name='Absent' score_type='normal'/>
    <item item_id='221' name='Kotpresse lateral sclerite' item_type='feature' revision='false' list_view_name='Kotpresse lateral sclerite' score_type='normal' weight='1.0'/>
    <item item_id='222' name='Absent' item_type='state' revision='false' list_view_name='Absent' score_type='normal'/>
    <item item_id='223' name='Present' item_type='state' revision='false' list_view_name='Present' score_type='normal'/>
    <item item_id='224' name='Present' item_type='state' revision='false' list_view_name='Present' score_type='normal'/>
    <item item_id='225' name='Absent' item_type='state' revision='false' list_view_name='Absent' score_type='normal'/>
    <item item_id='226' name='Present' item_type='state' revision='false' list_view_name='Present' score_type='normal'/>
    <item item_id='227' name='Angle formed between the basal and apical region of the spermathecal capsule' item_type='feature' revision='false' list_view_name='Angle formed between the basal and apical region of the spermathecal capsule' score_type='normal' weight='1.0'/>
    <item item_id='228' name='Straight' item_type='state' revision='false' list_view_name='Straight' score_type='normal'/>
    <item item_id='229' name='Nearly 45º' item_type='state' revision='false' list_view_name='Nearly 45º' score_type='normal'/>
    <item item_id='230' name='Less than 45º' item_type='state' revision='false' list_view_name='Less than 45º' score_type='normal'/>
    <item item_id='231' name='Apex of spermathecal capsule [1]' item_type='feature' revision='false' list_view_name='Apex of spermathecal capsule [1]' score_type='normal' weight='1.0'/>
    <item item_id='232' name='Long, capsule U-shaped' item_type='state' revision='false' list_view_name='Long, capsule U-shaped' score_type='normal'/>
    <item item_id='233' name='Short, capsule J-shaped' item_type='state' revision='false' list_view_name='Short, capsule J-shaped' score_type='normal'/>
    <item item_id='234' name='Bean shaped' item_type='state' revision='false' list_view_name='Bean shaped' score_type='normal'/>
    <item item_id='235' name='Other' item_type='state' revision='false' list_view_name='Other' score_type='normal'/>
    <item item_id='236' name='Apex of spermathecal capsule [2]' item_type='feature' revision='false' list_view_name='Apex of spermathecal capsule [2]' score_type='normal' weight='1.0'/>
    <item item_id='237' name='Sharp' item_type='state' revision='false' list_view_name='Sharp' score_type='normal'/>
    <item item_id='238' name='Round' item_type='state' revision='false' list_view_name='Round' score_type='normal'/>
    <item item_id='239' name='Absent' item_type='state' revision='false' list_view_name='Absent' score_type='normal'/>
    <item item_id='240' name='Present' item_type='state' revision='false' list_view_name='Present' score_type='normal'/>
    <item item_id='241' name='Absent' item_type='state' revision='false' list_view_name='Absent' score_type='normal'/>
    <item item_id='242' name='Eighth sternite' item_type='feature' revision='false' list_view_name='Eighth sternite' score_type='normal' weight='1.0'/>
    <item item_id='243' name='Without central tooth' item_type='state' revision='false' list_view_name='Without central tooth' score_type='normal'/>
    <item item_id='244' name='With a central tooth' item_type='state' revision='false' list_view_name='With a central tooth' score_type='normal'/>
    <item item_id='245' name='Present' item_type='state' revision='false' list_view_name='Present' score_type='normal'/>
    <item item_id='246' name='Absent' item_type='state' revision='false' list_view_name='Absent' score_type='normal'/>
    <item item_id='247' name='Present' item_type='state' revision='false' list_view_name='Present' score_type='normal'/>
    <item item_id='248' name='Absent' item_type='state' revision='false' list_view_name='Absent' score_type='normal'/>
    <item item_id='249' name='Present' item_type='state' revision='false' list_view_name='Present' score_type='normal'/>
    <item item_id='250' name='Absent' item_type='state' revision='false' list_view_name='Absent' score_type='normal'/>
    <item item_id='251' name='Present' item_type='state' revision='false' list_view_name='Present' score_type='normal'/>
    <item item_id='252' name='Absent' item_type='state' revision='false' list_view_name='Absent' score_type='normal'/>
    <item item_id='253' name='Present' item_type='state' revision='false' list_view_name='Present' score_type='normal'/>
    <item item_id='254' name='Absent' item_type='state' revision='false' list_view_name='Absent' score_type='normal'/>
    <item item_id='255' name='Present' item_type='state' revision='false' list_view_name='Present' score_type='normal'/>
    <item item_id='256' name='Absent' item_type='state' revision='false' list_view_name='Absent' score_type='normal'/>
    <item item_id='257' name='Length of dorsal plate of aedeagus' item_type='feature' revision='false' list_view_name='Length of dorsal plate of aedeagus' score_type='normal' weight='1.0'/>
    <item item_id='258' name='More than 2× the length of the lateral arms' item_type='state' revision='false' list_view_name='More than 2× the length of the lateral arms' score_type='normal'/>
    <item item_id='259' name='Less than 2× the length of the lateral arms' item_type='state' revision='false' list_view_name='Less than 2× the length of the lateral arms' score_type='normal'/>
    <item item_id='260' name='Apical margin of dorsal plate of aedeagus' item_type='feature' revision='false' list_view_name='Apical margin of dorsal plate of aedeagus' score_type='normal' weight='1.0'/>
    <item item_id='261' name='Straight' item_type='state' revision='false' list_view_name='Straight' score_type='normal'/>
    <item item_id='262' name='Convex' item_type='state' revision='false' list_view_name='Convex' score_type='normal'/>
    <item item_id='263' name='With a central tooth or sharp tip' item_type='state' revision='false' list_view_name='With a central tooth or sharp tip' score_type='normal'/>
    <item item_id='264' name='Apical region of dorsal plate of' item_type='feature' revision='false' list_view_name='Apical region of dorsal plate of' score_type='normal' weight='1.0'/>
    <item item_id='265' name='Distinctly narrower than its base' item_type='state' revision='false' list_view_name='Distinctly narrower than its base' score_type='normal'/>
    <item item_id='266' name='As wide as its base' item_type='state' revision='false' list_view_name='As wide as its base' score_type='normal'/>
    <item item_id='267' name='Lateral arms of the median lobe' item_type='feature' revision='false' list_view_name='Lateral arms of the median lobe' score_type='normal' weight='1.0'/>
    <item item_id='268' name='Absent' item_type='state' revision='false' list_view_name='Absent' score_type='normal'/>
    <item item_id='269' name='Short (not reaching the half of the dorsal plate)' item_type='state' revision='false' list_view_name='Short (not reaching the half of the dorsal plate)' score_type='normal'/>
    <item item_id='270' name='Large (reaching the mid-point of the dorsal plate)' item_type='state' revision='false' list_view_name='Large (reaching the mid-point of the dorsal plate)' score_type='normal'/>
    <item item_id='271' name='Present' item_type='state' revision='false' list_view_name='Present' score_type='normal'/>
    <item item_id='272' name='Absent' item_type='state' revision='false' list_view_name='Absent' score_type='normal'/>
    <item item_id='273' name='Present' item_type='state' revision='false' list_view_name='Present' score_type='normal'/>
    <item item_id='274' name='Long setae at tip of the lateral arms of median lobe' item_type='feature' revision='false' list_view_name='Long setae at tip of the lateral arms of median lobe' score_type='normal' weight='1.0' natural_lang_name='Long setae at tip of the lateral arms of median lobe'/>
    <item item_id='275' name='Absent' item_type='state' revision='false' list_view_name='Absent' score_type='normal'/>
    <item item_id='276' name='Present' item_type='state' revision='false' list_view_name='Present' score_type='normal'/>
    <item item_id='277' name='Tip of lateral arms of median lobe (shape)' item_type='feature' revision='false' list_view_name='Tip of lateral arms of median lobe (shape)' score_type='normal' weight='1.0'/>
    <item item_id='278' name='Straight' item_type='state' revision='false' list_view_name='Straight' score_type='normal'/>
    <item item_id='279' name='Subtriangular' item_type='state' revision='false' list_view_name='Subtriangular' score_type='normal'/>
    <item item_id='282' name='Absent' item_type='state' revision='false' list_view_name='Absent' score_type='normal'/>
    <item item_id='284' name='Basal hood structure' item_type='feature' revision='false' list_view_name='Basal hood structure' score_type='normal' weight='1.0'/>
    <item item_id='285' name='Forming a basal keel' item_type='state' revision='false' list_view_name='Forming a basal keel' score_type='normal'/>
    <item item_id='286' name='Forming a basal plate' item_type='state' revision='false' list_view_name='Forming a basal plate' score_type='normal'/>
    <item item_id='287' name='Not forming any particular structure' item_type='state' revision='false' list_view_name='Not forming any particular structure' score_type='normal'/>
    <item item_id='288' name='Present' item_type='state' revision='false' list_view_name='Present' score_type='normal'/>
    <item item_id='289' name='Absent' item_type='state' revision='false' list_view_name='Absent' score_type='normal'/>
    <item item_id='290' name='Present' item_type='state' revision='false' list_view_name='Present' score_type='normal'/>
    <item item_id='294' name='Dorsal sclerite of internal sac (no everted)' item_type='feature' revision='false' list_view_name='Dorsal sclerite of internal sac (no everted)' score_type='normal' weight='1.0'/>
    <item item_id='295' name='Upward-directed forming a wing-shaped structure in dorsal view' item_type='state' revision='false' list_view_name='Upward-directed forming a wing-shaped structure in dorsal view' score_type='normal'/>
    <item item_id='296' name='Not visible at relaxed position' item_type='state' revision='false' list_view_name='Not visible at relaxed position' score_type='normal'/>
    <item item_id='310' name='Single tooth in hind femora' item_type='feature' revision='false' score_type='normal' weight='1.0'/>
    <item item_id='311' name='Female pygidium anterior border' item_type='feature' revision='false' list_view_name='Female pygidium anterior border' score_type='normal' weight='1.0'/>
    <item item_id='312' name='Normal' item_type='state' revision='false' list_view_name='Normal' score_type='normal'/>
    <item item_id='313' name='With median ventral excavation (egg dimple)' item_type='state' revision='false' list_view_name='With median ventral excavation (egg dimple)' score_type='normal'/>
    <item item_id='314' name='Pygidium sculpture' item_type='feature' revision='false' list_view_name='Pygidium sculpture' score_type='normal' weight='1.0'/>
    <item item_id='315' name='Absent' item_type='state' revision='false' list_view_name='Absent' score_type='normal'/>
    <item item_id='316' name='Londitudinally marked carina' item_type='state' revision='false' list_view_name='Londitudinally marked carina' score_type='normal'/>
    <item item_id='317' name='Centrally projected tooth' item_type='state' revision='false' list_view_name='Centrally projected tooth' score_type='normal'/>
    <item item_id='321' name='Pygidium (position)' item_type='feature' revision='false' list_view_name='Pygidium' score_type='normal' weight='1.0'/>
    <item item_id='322' name='Totally exposed from its base (elytra not concealing the pygidium)' item_type='state' revision='false' list_view_name='Totally exposed from its base (elytra not concealing the pygidium)' score_type='normal'/>
    <item item_id='323' name='Partially hidden by the elytral apex' item_type='state' revision='false' list_view_name='Partially hidden by the elytral apex' score_type='normal'/>
    <item item_id='324' name='Pygidial pubescence' item_type='feature' revision='false' list_view_name='Pygidial pubescence' score_type='normal' weight='1.0'/>
    <item item_id='325' name='Absent or scarce' item_type='state' revision='false' list_view_name='Absent or scarce' score_type='normal'/>
    <item item_id='326' name='Covering the entire surface' item_type='state' revision='false' list_view_name='Covering the entire surface' score_type='normal'/>
    <item item_id='327' name='With apical glabrous areas' item_type='state' revision='false' list_view_name='With apical glabrous areas' score_type='normal'/>
    <item item_id='328' name='Megalostomis subnitida Guérin 1952' item_type='entity' revision='false' score_type='normal' is_list_view_node='true'/>
    <item item_id='329' name='Megalostomis juanenrique Agrain 2014' item_type='entity' revision='false' score_type='normal' is_list_view_node='true'/>
    <item item_id='337' name='Megalostomis microcephala Lacordaire 1848' item_type='entity' revision='false' list_view_name='Euryscopa microcephala' score_type='normal' is_list_view_node='true'/>
    <item item_id='345' name='Megalostomis basilaris Jacoby 1876' item_type='entity' revision='false' list_view_name='Megalostomis (Co) basilaris' score_type='normal' is_list_view_node='true'/>
    <item item_id='346' name='Megalostomis flavipennis Jacoby 1880' item_type='entity' revision='false' list_view_name='Megalostomis (Co) flavipennis' score_type='normal' is_list_view_node='true'/>
    <item item_id='347' name='Megalostomis monrosi Medvedev 1998' item_type='entity' revision='false' list_view_name='Megalostomis (Co) monrosi' score_type='normal' is_list_view_node='true'/>
    <item item_id='348' name='Megalostomis sergius Agrain 2013' item_type='entity' revision='false' list_view_name='Megalostomis (Co) sergius sp. nov.' score_type='normal' is_list_view_node='true'/>
    <item item_id='349' name='Megalostomis analis (Forsberg 1821)' item_type='entity' revision='false' list_view_name='Megalostomis (H) analis' score_type='normal' is_list_view_node='true'/>
    <item item_id='350' name='Megalostomis lacordairei Lacordaire 1848' item_type='entity' revision='false' list_view_name='Megalostomis (H) lacordairei' score_type='normal' is_list_view_node='true'/>
    <item item_id='351' name='Megalostomis eiderae Agrain 2013' item_type='entity' revision='false' list_view_name='Megalostomis (Co) huarmi sp. nov.' score_type='normal' is_list_view_node='true'/>
    <item item_id='352' name='Megalostomis coerulea Baly 1877' item_type='entity' revision='false' list_view_name='Megalostomis (Me) coerulea' score_type='normal' is_list_view_node='true'/>
    <item item_id='353' name='Megalostomis interruptofasciata Baly 1877' item_type='entity' revision='false' list_view_name='Megalostomis (Me) interruptofasciata' score_type='normal' is_list_view_node='true'/>
    <item item_id='354' name='Megalostomis grandis (Forsberg 1821)' item_type='entity' revision='false' list_view_name='Megalostomis (Me) grandis' score_type='normal' is_list_view_node='true'/>
    <item item_id='355' name='Megalostomis luctuosa Lacordaire 1848' item_type='entity' revision='false' list_view_name='Megalostomis (Me) luctuosa' score_type='normal' is_list_view_node='true'/>
    <item item_id='356' name='Megalostomis placida Baly 1877' item_type='entity' revision='false' list_view_name='Megalostomis (Me) placida' score_type='normal' is_list_view_node='true'/>
    <item item_id='357' name='Megalostomis unicincta Lefèvre 1884' item_type='entity' revision='false' list_view_name='Megalostomis (Me) unicincta' score_type='normal' is_list_view_node='true'/>
    <item item_id='358' name='Megalostomis grossa (Forsberg 1821)' item_type='entity' revision='false' list_view_name='Megalostomis (Me) grossa' score_type='normal' is_list_view_node='true'/>
    <item item_id='359' name='Megalostomis gigas Lacordaire 1848' item_type='entity' revision='false' list_view_name='Megalostomis (Me) gigas' score_type='normal' is_list_view_node='true'/>
    <item item_id='360' name='Megalostomis obesa Lacordaire 1848' item_type='entity' revision='false' list_view_name='Megalostomis (Me) obesa' score_type='normal' is_list_view_node='true'/>
    <item item_id='361' name='Megalostomis anachoreta Lacordaire 1848' item_type='entity' revision='false' list_view_name='Megalostomis (Co) anachoreta' score_type='normal' is_list_view_node='true'/>
    <item item_id='362' name='Megalostomis flavocincta Lacordaire 1848' item_type='entity' revision='false' list_view_name='Megalostomis (Mi) flavocincta' score_type='normal' is_list_view_node='true'/>
    <item item_id='363' name='Megalostomis univittata Lacordaire 1848' item_type='entity' revision='false' list_view_name='Megalostomis (Mi) univittata' score_type='normal' is_list_view_node='true'/>
    <item item_id='364' name='Megalostomis dynamica Monrós 1952' item_type='entity' revision='false' list_view_name='Megalostomis (Me) dynamica' score_type='normal' is_list_view_node='true'/>
    <item item_id='365' name='Megalostomis platyceros Monrós 1951' item_type='entity' revision='false' list_view_name='Megalostomis (Sn) platyceros' score_type='normal' is_list_view_node='true'/>
    <item item_id='366' name='Megalostomis querula Lacordaire 1848' item_type='entity' revision='false' list_view_name='Megalostomis (Mi) querula' score_type='normal' is_list_view_node='true'/>
    <item item_id='367' name='Megalostomis pardalis Guérin 1949' item_type='entity' revision='false' list_view_name='Megalostomis (Mi) pardalis' score_type='normal' is_list_view_node='true'/>
    <item item_id='368' name='Megalostomis robustipes Monrós 1953' item_type='entity' revision='false' list_view_name='Megalostomis (Mi) robustipes' score_type='normal' is_list_view_node='true'/>
    <item item_id='369' name='Megalostomis vianai Monrós 1947' item_type='entity' revision='false' list_view_name='Megalostomis (Mi) vianai' score_type='normal' is_list_view_node='true'/>
    <item item_id='370' name='Megalostomis viridana Lacordaire 1848' item_type='entity' revision='false' list_view_name='Megalostomis (Mi) metallica' score_type='normal' is_list_view_node='true'/>
    <item item_id='371' name='Megalostomis chalybeosoma Lacordaire 1848' item_type='entity' revision='false' list_view_name='Megalostomis (Mi) chalybeosoma' score_type='normal' is_list_view_node='true'/>
    <item item_id='372' name='Megalostomis splendida Lacordaire 1848' item_type='entity' revision='false' list_view_name='Megalostomis (Mi) splendida' score_type='normal' is_list_view_node='true'/>
    <item item_id='373' name='Megalostomis dimidiata Lacordaire 1848' item_type='entity' revision='false' list_view_name='Megalostomis (P) dimidiata' score_type='normal' is_list_view_node='true'/>
    <item item_id='374' name='Megalostomis femorata Jacoby 1888' item_type='entity' revision='false' list_view_name='Megalostomis (P) femorata' score_type='normal' is_list_view_node='true'/>
    <item item_id='375' name='Megalostomis fulvipes Jacoby 1888' item_type='entity' revision='false' list_view_name='Megalostomis (P) fulvipes' score_type='normal' is_list_view_node='true'/>
    <item item_id='376' name='Megalostomis subfasciata Lacordaire 1848' item_type='entity' revision='false' list_view_name='Megalostomis (P) subfasciata' score_type='normal' is_list_view_node='true'/>
    <item item_id='377' name='Megalostomis notabilis Lacordaire 1848' item_type='entity' revision='false' list_view_name='Megalostomis (P) notabilis' score_type='normal' is_list_view_node='true'/>
    <item item_id='378' name='Megalostomis pyropyga Lacordaire 1848' item_type='entity' revision='false' list_view_name='Megalostomis (P) pyropyga' score_type='normal' is_list_view_node='true'/>
    <item item_id='379' name='Megalostomis gazella Lacordaire 1848' item_type='entity' revision='false' list_view_name='Megalostomis (S) gazella' score_type='normal' is_list_view_node='true'/>
    <item item_id='380' name='Megalostomis kollari Lacordaire 1848' item_type='entity' revision='false' list_view_name='Megalostomis (S) kollari' score_type='normal' is_list_view_node='true'/>
    <item item_id='381' name='Megalostomis religiosa Lacordaire 1848' item_type='entity' revision='false' list_view_name='Megalostomis (S) religiosa' score_type='normal' is_list_view_node='true'/>
    <item item_id='382' name='Megalostomis tricincta (Germar 1824)' item_type='entity' revision='false' list_view_name='Megalostomis (S) bubalus' score_type='normal' is_list_view_node='true'/>
    <item item_id='383' name='Megalostomis consimilis Achard 1926' item_type='entity' revision='false' list_view_name='Megalostomis (S) consimilis' score_type='normal' is_list_view_node='true'/>
    <item item_id='384' name='Megalostomis cornuta Lacordaire 1848' item_type='entity' revision='false' list_view_name='Megalostomis (S) cornuta' score_type='normal' is_list_view_node='true'/>
    <item item_id='394' name='Female internal morphology' item_type='feature' revision='false' score_type='normal' weight='1.0'/>
    <item item_id='395' name='Rectal sclerites' item_type='feature' revision='false' score_type='normal' weight='1.0'/>
    <item item_id='396' name='Spermathecal capsule' item_type='feature' revision='false' score_type='normal' weight='1.0'/>
    <item item_id='397' name='Pygidium' item_type='feature' revision='false' score_type='normal' weight='1.0'/>
    <item item_id='398' name='Abdomen' item_type='feature' revision='false' score_type='normal' weight='1.0'/>
    <item item_id='399' name='Head' item_type='feature' revision='false' score_type='normal' weight='1.0'/>
    <item item_id='400' name='Absent' item_type='state' revision='false' list_view_name='Absent' score_type='normal'/>
    <item item_id='401' name='Present' item_type='state' revision='false' list_view_name='Present' score_type='normal'/>
    <item item_id='402' name='Secondary sex characteristics' item_type='feature' revision='false' score_type='normal' weight='1.0'/>
    <item item_id='404' name='General aspect' item_type='feature' revision='false' score_type='normal' weight='1.0'/>
  </items>
  <trees>
    <tree type='feature'>
      <treenode item_id='404' parent_id='0'/>
      <treenode item_id='5' parent_id='404'/>
      <treenode item_id='6' parent_id='5'/>
      <treenode item_id='7' parent_id='5'/>
      <treenode item_id='8' parent_id='5'/>
      <treenode item_id='2' parent_id='404'/>
      <treenode item_id='3' parent_id='2'/>
      <treenode item_id='4' parent_id='2'/>
      <treenode item_id='183' parent_id='404'/>
      <treenode item_id='184' parent_id='183'/>
      <treenode item_id='185' parent_id='183'/>
      <treenode item_id='186' parent_id='183'/>
      <treenode item_id='187' parent_id='404'/>
      <treenode item_id='188' parent_id='187'/>
      <treenode item_id='189' parent_id='187'/>
      <treenode item_id='190' parent_id='187'/>
      <treenode item_id='402' parent_id='0'/>
      <treenode item_id='74' parent_id='402'/>
      <treenode item_id='75' parent_id='74'/>
      <treenode item_id='76' parent_id='74'/>
      <treenode item_id='77' parent_id='402'/>
      <treenode item_id='78' parent_id='77'/>
      <treenode item_id='79' parent_id='77'/>
      <treenode item_id='80' parent_id='77'/>
      <treenode item_id='81' parent_id='402'/>
      <treenode item_id='82' parent_id='81'/>
      <treenode item_id='83' parent_id='81'/>
      <treenode item_id='84' parent_id='81'/>
      <treenode item_id='94' parent_id='402'/>
      <treenode item_id='95' parent_id='94'/>
      <treenode item_id='96' parent_id='94'/>
      <treenode item_id='97' parent_id='94'/>
      <treenode item_id='98' parent_id='94'/>
      <treenode item_id='99' parent_id='402'/>
      <treenode item_id='100' parent_id='99'/>
      <treenode item_id='101' parent_id='99'/>
      <treenode item_id='102' parent_id='99'/>
      <treenode item_id='399' parent_id='0'/>
      <treenode item_id='70' parent_id='399'/>
      <treenode item_id='71' parent_id='70'/>
      <treenode item_id='72' parent_id='70'/>
      <treenode item_id='73' parent_id='70'/>
      <treenode item_id='66' parent_id='399'/>
      <treenode item_id='67' parent_id='66'/>
      <treenode item_id='68' parent_id='66'/>
      <treenode item_id='69' parent_id='66'/>
      <treenode item_id='43' parent_id='399'/>
      <treenode item_id='44' parent_id='43'/>
      <treenode item_id='45' parent_id='43'/>
      <treenode item_id='53' parent_id='399'/>
      <treenode item_id='54' parent_id='53'/>
      <treenode item_id='55' parent_id='53'/>
      <treenode item_id='39' parent_id='399'/>
      <treenode item_id='40' parent_id='39'/>
      <treenode item_id='41' parent_id='39'/>
      <treenode item_id='42' parent_id='39'/>
      <treenode item_id='49' parent_id='399'/>
      <treenode item_id='50' parent_id='49'/>
      <treenode item_id='51' parent_id='49'/>
      <treenode item_id='52' parent_id='49'/>
      <treenode item_id='56' parent_id='399'/>
      <treenode item_id='57' parent_id='56'/>
      <treenode item_id='58' parent_id='56'/>
      <treenode item_id='85' parent_id='399'/>
      <treenode item_id='86' parent_id='85'/>
      <treenode item_id='87' parent_id='85'/>
      <treenode item_id='88' parent_id='399'/>
      <treenode item_id='89' parent_id='88'/>
      <treenode item_id='90' parent_id='88'/>
      <treenode item_id='91' parent_id='399'/>
      <treenode item_id='92' parent_id='91'/>
      <treenode item_id='93' parent_id='91'/>
      <treenode item_id='24' parent_id='399'/>
      <treenode item_id='25' parent_id='24'/>
      <treenode item_id='26' parent_id='24'/>
      <treenode item_id='27' parent_id='24'/>
      <treenode item_id='12' parent_id='399'/>
      <treenode item_id='13' parent_id='12'/>
      <treenode item_id='14' parent_id='12'/>
      <treenode item_id='28' parent_id='399'/>
      <treenode item_id='29' parent_id='28'/>
      <treenode item_id='30' parent_id='28'/>
      <treenode item_id='31' parent_id='399'/>
      <treenode item_id='32' parent_id='31'/>
      <treenode item_id='33' parent_id='31'/>
      <treenode item_id='34' parent_id='31'/>
      <treenode item_id='21' parent_id='399'/>
      <treenode item_id='22' parent_id='21'/>
      <treenode item_id='23' parent_id='21'/>
      <treenode item_id='35' parent_id='399'/>
      <treenode item_id='36' parent_id='35'/>
      <treenode item_id='37' parent_id='35'/>
      <treenode item_id='104' parent_id='0'/>
      <treenode item_id='106' parent_id='104'/>
      <treenode item_id='107' parent_id='106'/>
      <treenode item_id='108' parent_id='106'/>
      <treenode item_id='109' parent_id='104'/>
      <treenode item_id='110' parent_id='109'/>
      <treenode item_id='111' parent_id='109'/>
      <treenode item_id='112' parent_id='104'/>
      <treenode item_id='113' parent_id='112'/>
      <treenode item_id='114' parent_id='112'/>
      <treenode item_id='115' parent_id='112'/>
      <treenode item_id='122' parent_id='104'/>
      <treenode item_id='123' parent_id='122'/>
      <treenode item_id='124' parent_id='122'/>
      <treenode item_id='128' parent_id='104'/>
      <treenode item_id='129' parent_id='128'/>
      <treenode item_id='131' parent_id='128'/>
      <treenode item_id='310' parent_id='104'/>
      <treenode item_id='400' parent_id='310'/>
      <treenode item_id='401' parent_id='310'/>
      <treenode item_id='105' parent_id='0'/>
      <treenode item_id='155' parent_id='105'/>
      <treenode item_id='156' parent_id='155'/>
      <treenode item_id='157' parent_id='155'/>
      <treenode item_id='158' parent_id='155'/>
      <treenode item_id='165' parent_id='105'/>
      <treenode item_id='166' parent_id='165'/>
      <treenode item_id='167' parent_id='165'/>
      <treenode item_id='168' parent_id='165'/>
      <treenode item_id='173' parent_id='105'/>
      <treenode item_id='174' parent_id='173'/>
      <treenode item_id='175' parent_id='173'/>
      <treenode item_id='176' parent_id='173'/>
      <treenode item_id='177' parent_id='105'/>
      <treenode item_id='178' parent_id='177'/>
      <treenode item_id='179' parent_id='177'/>
      <treenode item_id='398' parent_id='0'/>
      <treenode item_id='242' parent_id='398'/>
      <treenode item_id='243' parent_id='242'/>
      <treenode item_id='244' parent_id='242'/>
      <treenode item_id='394' parent_id='0'/>
      <treenode item_id='395' parent_id='394'/>
      <treenode item_id='205' parent_id='395'/>
      <treenode item_id='206' parent_id='205'/>
      <treenode item_id='207' parent_id='205'/>
      <treenode item_id='208' parent_id='205'/>
      <treenode item_id='209' parent_id='205'/>
      <treenode item_id='210' parent_id='205'/>
      <treenode item_id='211' parent_id='395'/>
      <treenode item_id='212' parent_id='211'/>
      <treenode item_id='213' parent_id='211'/>
      <treenode item_id='214' parent_id='395'/>
      <treenode item_id='215' parent_id='214'/>
      <treenode item_id='216' parent_id='214'/>
      <treenode item_id='217' parent_id='214'/>
      <treenode item_id='221' parent_id='395'/>
      <treenode item_id='222' parent_id='221'/>
      <treenode item_id='223' parent_id='221'/>
      <treenode item_id='201' parent_id='395'/>
      <treenode item_id='202' parent_id='201'/>
      <treenode item_id='203' parent_id='201'/>
      <treenode item_id='204' parent_id='201'/>
      <treenode item_id='396' parent_id='394'/>
      <treenode item_id='227' parent_id='396'/>
      <treenode item_id='228' parent_id='227'/>
      <treenode item_id='229' parent_id='227'/>
      <treenode item_id='230' parent_id='227'/>
      <treenode item_id='231' parent_id='396'/>
      <treenode item_id='232' parent_id='231'/>
      <treenode item_id='233' parent_id='231'/>
      <treenode item_id='234' parent_id='231'/>
      <treenode item_id='235' parent_id='231'/>
      <treenode item_id='236' parent_id='396'/>
      <treenode item_id='237' parent_id='236'/>
      <treenode item_id='238' parent_id='236'/>
      <treenode item_id='103' parent_id='0'/>
      <treenode item_id='257' parent_id='103'/>
      <treenode item_id='258' parent_id='257'/>
      <treenode item_id='259' parent_id='257'/>
      <treenode item_id='260' parent_id='103'/>
      <treenode item_id='261' parent_id='260'/>
      <treenode item_id='262' parent_id='260'/>
      <treenode item_id='263' parent_id='260'/>
      <treenode item_id='264' parent_id='103'/>
      <treenode item_id='265' parent_id='264'/>
      <treenode item_id='266' parent_id='264'/>
      <treenode item_id='267' parent_id='103'/>
      <treenode item_id='268' parent_id='267'/>
      <treenode item_id='269' parent_id='267'/>
      <treenode item_id='270' parent_id='267'/>
      <treenode item_id='274' parent_id='103'/>
      <treenode item_id='275' parent_id='274'/>
      <treenode item_id='276' parent_id='274'/>
      <treenode item_id='277' parent_id='103'/>
      <treenode item_id='278' parent_id='277'/>
      <treenode item_id='279' parent_id='277'/>
      <treenode item_id='284' parent_id='103'/>
      <treenode item_id='285' parent_id='284'/>
      <treenode item_id='286' parent_id='284'/>
      <treenode item_id='287' parent_id='284'/>
      <treenode item_id='294' parent_id='103'/>
      <treenode item_id='295' parent_id='294'/>
      <treenode item_id='296' parent_id='294'/>
      <treenode item_id='397' parent_id='0'/>
      <treenode item_id='324' parent_id='397'/>
      <treenode item_id='325' parent_id='324'/>
      <treenode item_id='326' parent_id='324'/>
      <treenode item_id='327' parent_id='324'/>
      <treenode item_id='314' parent_id='397'/>
      <treenode item_id='315' parent_id='314'/>
      <treenode item_id='316' parent_id='314'/>
      <treenode item_id='317' parent_id='314'/>
      <treenode item_id='321' parent_id='397'/>
      <treenode item_id='322' parent_id='321'/>
      <treenode item_id='323' parent_id='321'/>
      <treenode item_id='311' parent_id='397'/>
      <treenode item_id='312' parent_id='311'/>
      <treenode item_id='313' parent_id='311'/>
      <treenode item_id='133' parent_id='0'/>
      <treenode item_id='149' parent_id='133'/>
      <treenode item_id='191' parent_id='149'/>
      <treenode item_id='192' parent_id='149'/>
      <treenode item_id='150' parent_id='133'/>
      <treenode item_id='193' parent_id='150'/>
      <treenode item_id='194' parent_id='150'/>
      <treenode item_id='151' parent_id='133'/>
      <treenode item_id='195' parent_id='151'/>
      <treenode item_id='196' parent_id='151'/>
      <treenode item_id='152' parent_id='133'/>
      <treenode item_id='197' parent_id='152'/>
      <treenode item_id='198' parent_id='152'/>
      <treenode item_id='153' parent_id='133'/>
      <treenode item_id='199' parent_id='153'/>
      <treenode item_id='200' parent_id='153'/>
      <treenode item_id='154' parent_id='133'/>
      <treenode item_id='218' parent_id='154'/>
      <treenode item_id='219' parent_id='154'/>
      <treenode item_id='159' parent_id='133'/>
      <treenode item_id='220' parent_id='159'/>
      <treenode item_id='224' parent_id='159'/>
      <treenode item_id='160' parent_id='133'/>
      <treenode item_id='225' parent_id='160'/>
      <treenode item_id='226' parent_id='160'/>
      <treenode item_id='161' parent_id='133'/>
      <treenode item_id='239' parent_id='161'/>
      <treenode item_id='240' parent_id='161'/>
      <treenode item_id='162' parent_id='133'/>
      <treenode item_id='241' parent_id='162'/>
      <treenode item_id='245' parent_id='162'/>
      <treenode item_id='163' parent_id='133'/>
      <treenode item_id='246' parent_id='163'/>
      <treenode item_id='247' parent_id='163'/>
      <treenode item_id='164' parent_id='133'/>
      <treenode item_id='248' parent_id='164'/>
      <treenode item_id='249' parent_id='164'/>
      <treenode item_id='169' parent_id='133'/>
      <treenode item_id='250' parent_id='169'/>
      <treenode item_id='251' parent_id='169'/>
      <treenode item_id='170' parent_id='133'/>
      <treenode item_id='252' parent_id='170'/>
      <treenode item_id='253' parent_id='170'/>
      <treenode item_id='171' parent_id='133'/>
      <treenode item_id='254' parent_id='171'/>
      <treenode item_id='255' parent_id='171'/>
      <treenode item_id='172' parent_id='133'/>
      <treenode item_id='256' parent_id='172'/>
      <treenode item_id='271' parent_id='172'/>
      <treenode item_id='180' parent_id='133'/>
      <treenode item_id='272' parent_id='180'/>
      <treenode item_id='273' parent_id='180'/>
      <treenode item_id='181' parent_id='133'/>
      <treenode item_id='282' parent_id='181'/>
      <treenode item_id='288' parent_id='181'/>
      <treenode item_id='182' parent_id='133'/>
      <treenode item_id='289' parent_id='182'/>
      <treenode item_id='290' parent_id='182'/>
    </tree>
    <tree type='entity'>
      <treenode item_id='361' parent_id='0'/>
      <treenode item_id='349' parent_id='0'/>
      <treenode item_id='345' parent_id='0'/>
      <treenode item_id='371' parent_id='0'/>
      <treenode item_id='352' parent_id='0'/>
      <treenode item_id='383' parent_id='0'/>
      <treenode item_id='384' parent_id='0'/>
      <treenode item_id='373' parent_id='0'/>
      <treenode item_id='364' parent_id='0'/>
      <treenode item_id='351' parent_id='0'/>
      <treenode item_id='374' parent_id='0'/>
      <treenode item_id='346' parent_id='0'/>
      <treenode item_id='362' parent_id='0'/>
      <treenode item_id='375' parent_id='0'/>
      <treenode item_id='379' parent_id='0'/>
      <treenode item_id='359' parent_id='0'/>
      <treenode item_id='354' parent_id='0'/>
      <treenode item_id='358' parent_id='0'/>
      <treenode item_id='353' parent_id='0'/>
      <treenode item_id='329' parent_id='0'/>
      <treenode item_id='380' parent_id='0'/>
      <treenode item_id='350' parent_id='0'/>
      <treenode item_id='355' parent_id='0'/>
      <treenode item_id='337' parent_id='0'/>
      <treenode item_id='347' parent_id='0'/>
      <treenode item_id='377' parent_id='0'/>
      <treenode item_id='360' parent_id='0'/>
      <treenode item_id='367' parent_id='0'/>
      <treenode item_id='356' parent_id='0'/>
      <treenode item_id='365' parent_id='0'/>
      <treenode item_id='378' parent_id='0'/>
      <treenode item_id='366' parent_id='0'/>
      <treenode item_id='381' parent_id='0'/>
      <treenode item_id='368' parent_id='0'/>
      <treenode item_id='348' parent_id='0'/>
      <treenode item_id='372' parent_id='0'/>
      <treenode item_id='376' parent_id='0'/>
      <treenode item_id='328' parent_id='0'/>
      <treenode item_id='382' parent_id='0'/>
      <treenode item_id='357' parent_id='0'/>
      <treenode item_id='363' parent_id='0'/>
      <treenode item_id='369' parent_id='0'/>
      <treenode item_id='370' parent_id='0'/>
    </tree>
    <tree type='filter'/>
  </trees>
<descriptions>
<container type='normal'>
      <scoring_item item_id='3'>
        <scored_item item_id='373' value='1'/>
        <scored_item item_id='372' value='1'/>
        <scored_item item_id='375' value='1'/>
        <scored_item item_id='374' value='1'/>
        <scored_item item_id='369' value='1'/>
        <scored_item item_id='368' value='1'/>
        <scored_item item_id='337' value='1'/>
        <scored_item item_id='371' value='1'/>
        <scored_item item_id='370' value='1'/>
        <scored_item item_id='348' value='1'/>
        <scored_item item_id='377' value='1'/>
        <scored_item item_id='347' value='1'/>
        <scored_item item_id='376' value='1'/>
        <scored_item item_id='346' value='1'/>
        <scored_item item_id='345' value='1'/>
        <scored_item item_id='378' value='1'/>
        <scored_item item_id='352' value='3'/>
        <scored_item item_id='366' value='1'/>
        <scored_item item_id='367' value='1'/>
        <scored_item item_id='361' value='1'/>
        <scored_item item_id='362' value='1'/>
        <scored_item item_id='363' value='1'/>
      </scoring_item>
      <scoring_item item_id='4'>
        <scored_item item_id='351' value='1'/>
        <scored_item item_id='381' value='1'/>
        <scored_item item_id='380' value='1'/>
        <scored_item item_id='350' value='1'/>
        <scored_item item_id='349' value='1'/>
        <scored_item item_id='383' value='1'/>
        <scored_item item_id='382' value='1'/>
        <scored_item item_id='379' value='1'/>
        <scored_item item_id='356' value='1'/>
        <scored_item item_id='357' value='1'/>
        <scored_item item_id='358' value='1'/>
        <scored_item item_id='359' value='1'/>
        <scored_item item_id='352' value='3'/>
        <scored_item item_id='353' value='1'/>
        <scored_item item_id='354' value='1'/>
        <scored_item item_id='355' value='1'/>
        <scored_item item_id='364' value='1'/>
        <scored_item item_id='365' value='1'/>
        <scored_item item_id='384' value='1'/>
        <scored_item item_id='360' value='1'/>
        <scored_item item_id='329' value='1'/>
      </scoring_item>
      <scoring_item item_id='7'>
        <scored_item item_id='378' value='1'/>
      </scoring_item>
      <scoring_item item_id='8'>
        <scored_item item_id='337' value='1'/>
        <scored_item item_id='351' value='1'/>
        <scored_item item_id='350' value='1'/>
        <scored_item item_id='349' value='1'/>
        <scored_item item_id='348' value='1'/>
        <scored_item item_id='347' value='1'/>
        <scored_item item_id='346' value='1'/>
        <scored_item item_id='345' value='1'/>
        <scored_item item_id='384' value='1'/>
        <scored_item item_id='328' value='1'/>
        <scored_item item_id='329' value='1'/>
        <scored_item item_id='373' value='1'/>
        <scored_item item_id='375' value='1'/>
        <scored_item item_id='374' value='1'/>
        <scored_item item_id='369' value='1'/>
        <scored_item item_id='368' value='1'/>
        <scored_item item_id='371' value='1'/>
        <scored_item item_id='381' value='1'/>
        <scored_item item_id='380' value='1'/>
        <scored_item item_id='383' value='1'/>
        <scored_item item_id='382' value='1'/>
        <scored_item item_id='377' value='1'/>
        <scored_item item_id='376' value='1'/>
        <scored_item item_id='379' value='1'/>
        <scored_item item_id='356' value='1'/>
        <scored_item item_id='357' value='1'/>
        <scored_item item_id='358' value='1'/>
        <scored_item item_id='359' value='1'/>
        <scored_item item_id='353' value='1'/>
        <scored_item item_id='354' value='1'/>
        <scored_item item_id='355' value='1'/>
        <scored_item item_id='364' value='1'/>
        <scored_item item_id='365' value='1'/>
        <scored_item item_id='366' value='1'/>
        <scored_item item_id='367' value='1'/>
        <scored_item item_id='360' value='1'/>
        <scored_item item_id='361' value='1'/>
        <scored_item item_id='362' value='1'/>
        <scored_item item_id='363' value='1'/>
      </scoring_item>
      <scoring_item item_id='13'>
        <scored_item item_id='373' value='1'/>
        <scored_item item_id='375' value='1'/>
        <scored_item item_id='374' value='1'/>
        <scored_item item_id='368' value='1'/>
        <scored_item item_id='377' value='1'/>
        <scored_item item_id='376' value='1'/>
      </scoring_item>
      <scoring_item item_id='14'>
        <scored_item item_id='337' value='1'/>
        <scored_item item_id='351' value='1'/>
        <scored_item item_id='350' value='1'/>
        <scored_item item_id='349' value='1'/>
        <scored_item item_id='348' value='1'/>
        <scored_item item_id='347' value='1'/>
        <scored_item item_id='346' value='1'/>
        <scored_item item_id='345' value='1'/>
        <scored_item item_id='384' value='1'/>
        <scored_item item_id='329' value='1'/>
        <scored_item item_id='372' value='1'/>
        <scored_item item_id='369' value='1'/>
        <scored_item item_id='371' value='1'/>
        <scored_item item_id='370' value='1'/>
        <scored_item item_id='381' value='1'/>
        <scored_item item_id='380' value='1'/>
        <scored_item item_id='383' value='1'/>
        <scored_item item_id='382' value='1'/>
        <scored_item item_id='379' value='1'/>
        <scored_item item_id='378' value='1'/>
        <scored_item item_id='356' value='1'/>
        <scored_item item_id='357' value='1'/>
        <scored_item item_id='358' value='1'/>
        <scored_item item_id='359' value='1'/>
        <scored_item item_id='352' value='1'/>
        <scored_item item_id='353' value='1'/>
        <scored_item item_id='354' value='1'/>
        <scored_item item_id='355' value='1'/>
        <scored_item item_id='364' value='1'/>
        <scored_item item_id='365' value='1'/>
        <scored_item item_id='366' value='1'/>
        <scored_item item_id='367' value='1'/>
        <scored_item item_id='360' value='1'/>
        <scored_item item_id='361' value='1'/>
        <scored_item item_id='362' value='1'/>
        <scored_item item_id='363' value='1'/>
      </scoring_item>
      <scoring_item item_id='22'>
        <scored_item item_id='337' value='1'/>
        <scored_item item_id='351' value='1'/>
        <scored_item item_id='350' value='1'/>
        <scored_item item_id='349' value='1'/>
        <scored_item item_id='348' value='1'/>
        <scored_item item_id='346' value='1'/>
        <scored_item item_id='345' value='1'/>
        <scored_item item_id='384' value='1'/>
        <scored_item item_id='329' value='1'/>
        <scored_item item_id='373' value='1'/>
        <scored_item item_id='375' value='1'/>
        <scored_item item_id='374' value='1'/>
        <scored_item item_id='369' value='1'/>
        <scored_item item_id='371' value='1'/>
        <scored_item item_id='381' value='1'/>
        <scored_item item_id='380' value='1'/>
        <scored_item item_id='383' value='1'/>
        <scored_item item_id='382' value='1'/>
        <scored_item item_id='377' value='1'/>
        <scored_item item_id='376' value='1'/>
        <scored_item item_id='379' value='1'/>
        <scored_item item_id='378' value='1'/>
        <scored_item item_id='356' value='1'/>
        <scored_item item_id='357' value='1'/>
        <scored_item item_id='358' value='1'/>
        <scored_item item_id='359' value='1'/>
        <scored_item item_id='352' value='1'/>
        <scored_item item_id='353' value='1'/>
        <scored_item item_id='354' value='1'/>
        <scored_item item_id='355' value='1'/>
        <scored_item item_id='364' value='1'/>
        <scored_item item_id='365' value='1'/>
        <scored_item item_id='366' value='1'/>
        <scored_item item_id='367' value='1'/>
        <scored_item item_id='360' value='1'/>
        <scored_item item_id='361' value='1'/>
        <scored_item item_id='362' value='1'/>
        <scored_item item_id='363' value='1'/>
      </scoring_item>
      <scoring_item item_id='23'>
        <scored_item item_id='372' value='1'/>
        <scored_item item_id='368' value='1'/>
        <scored_item item_id='370' value='1'/>
        <scored_item item_id='347' value='1'/>
        <scored_item item_id='328' value='1'/>
      </scoring_item>
      <scoring_item item_id='25'>
        <scored_item item_id='372' value='1'/>
        <scored_item item_id='371' value='1'/>
        <scored_item item_id='370' value='1'/>
        <scored_item item_id='351' value='1'/>
        <scored_item item_id='348' value='1'/>
        <scored_item item_id='346' value='1'/>
        <scored_item item_id='345' value='1'/>
        <scored_item item_id='358' value='1'/>
        <scored_item item_id='352' value='1'/>
        <scored_item item_id='353' value='1'/>
        <scored_item item_id='354' value='1'/>
        <scored_item item_id='355' value='1'/>
        <scored_item item_id='365' value='1'/>
        <scored_item item_id='360' value='1'/>
        <scored_item item_id='361' value='1'/>
        <scored_item item_id='362' value='1'/>
        <scored_item item_id='363' value='1'/>
      </scoring_item>
      <scoring_item item_id='26'>
        <scored_item item_id='373' value='1'/>
        <scored_item item_id='375' value='1'/>
        <scored_item item_id='374' value='1'/>
        <scored_item item_id='369' value='1'/>
        <scored_item item_id='368' value='1'/>
        <scored_item item_id='381' value='1'/>
        <scored_item item_id='380' value='1'/>
        <scored_item item_id='383' value='1'/>
        <scored_item item_id='382' value='1'/>
        <scored_item item_id='377' value='1'/>
        <scored_item item_id='347' value='1'/>
        <scored_item item_id='376' value='1'/>
        <scored_item item_id='379' value='1'/>
        <scored_item item_id='378' value='1'/>
        <scored_item item_id='356' value='1'/>
        <scored_item item_id='357' value='1'/>
        <scored_item item_id='364' value='1'/>
        <scored_item item_id='366' value='1'/>
        <scored_item item_id='384' value='1'/>
        <scored_item item_id='367' value='1'/>
        <scored_item item_id='329' value='1'/>
      </scoring_item>
      <scoring_item item_id='27'>
        <scored_item item_id='359' value='1'/>
        <scored_item item_id='337' value='1'/>
        <scored_item item_id='350' value='1'/>
        <scored_item item_id='349' value='1'/>
      </scoring_item>
      <scoring_item item_id='29'>
        <scored_item item_id='350' value='1'/>
        <scored_item item_id='349' value='1'/>
        <scored_item item_id='348' value='1'/>
        <scored_item item_id='347' value='1'/>
        <scored_item item_id='346' value='1'/>
        <scored_item item_id='384' value='1'/>
        <scored_item item_id='329' value='1'/>
        <scored_item item_id='373' value='1'/>
        <scored_item item_id='375' value='1'/>
        <scored_item item_id='374' value='1'/>
        <scored_item item_id='369' value='1'/>
        <scored_item item_id='368' value='1'/>
        <scored_item item_id='371' value='1'/>
        <scored_item item_id='381' value='1'/>
        <scored_item item_id='380' value='1'/>
        <scored_item item_id='383' value='1'/>
        <scored_item item_id='382' value='1'/>
        <scored_item item_id='377' value='1'/>
        <scored_item item_id='376' value='1'/>
        <scored_item item_id='378' value='1'/>
        <scored_item item_id='356' value='1'/>
        <scored_item item_id='357' value='1'/>
        <scored_item item_id='358' value='1'/>
        <scored_item item_id='359' value='1'/>
        <scored_item item_id='352' value='3'/>
        <scored_item item_id='353' value='3'/>
        <scored_item item_id='354' value='1'/>
        <scored_item item_id='355' value='1'/>
        <scored_item item_id='364' value='3'/>
        <scored_item item_id='365' value='1'/>
        <scored_item item_id='367' value='1'/>
        <scored_item item_id='360' value='1'/>
        <scored_item item_id='361' value='1'/>
        <scored_item item_id='363' value='1'/>
      </scoring_item>
      <scoring_item item_id='30'>
        <scored_item item_id='372' value='1'/>
        <scored_item item_id='352' value='3'/>
        <scored_item item_id='353' value='3'/>
        <scored_item item_id='337' value='1'/>
        <scored_item item_id='370' value='1'/>
        <scored_item item_id='351' value='1'/>
        <scored_item item_id='364' value='3'/>
        <scored_item item_id='366' value='1'/>
        <scored_item item_id='345' value='1'/>
        <scored_item item_id='379' value='1'/>
        <scored_item item_id='362' value='1'/>
      </scoring_item>
      <scoring_item item_id='32'>
        <scored_item item_id='373' value='1'/>
        <scored_item item_id='372' value='1'/>
        <scored_item item_id='375' value='1'/>
        <scored_item item_id='374' value='1'/>
        <scored_item item_id='352' value='3'/>
        <scored_item item_id='369' value='1'/>
        <scored_item item_id='353' value='1'/>
        <scored_item item_id='337' value='1'/>
        <scored_item item_id='364' value='3'/>
        <scored_item item_id='367' value='3'/>
        <scored_item item_id='377' value='1'/>
        <scored_item item_id='376' value='1'/>
        <scored_item item_id='345' value='3'/>
      </scoring_item>
      <scoring_item item_id='33'>
        <scored_item item_id='371' value='1'/>
        <scored_item item_id='370' value='1'/>
        <scored_item item_id='381' value='1'/>
        <scored_item item_id='380' value='1'/>
        <scored_item item_id='350' value='1'/>
        <scored_item item_id='383' value='1'/>
        <scored_item item_id='349' value='1'/>
        <scored_item item_id='382' value='1'/>
        <scored_item item_id='347' value='1'/>
        <scored_item item_id='346' value='1'/>
        <scored_item item_id='345' value='3'/>
        <scored_item item_id='378' value='1'/>
        <scored_item item_id='357' value='1'/>
        <scored_item item_id='352' value='3'/>
        <scored_item item_id='364' value='3'/>
        <scored_item item_id='365' value='1'/>
        <scored_item item_id='366' value='1'/>
        <scored_item item_id='367' value='3'/>
        <scored_item item_id='360' value='1'/>
        <scored_item item_id='362' value='1'/>
        <scored_item item_id='363' value='1'/>
      </scoring_item>
      <scoring_item item_id='34'>
        <scored_item item_id='368' value='1'/>
        <scored_item item_id='351' value='1'/>
        <scored_item item_id='348' value='1'/>
        <scored_item item_id='379' value='1'/>
        <scored_item item_id='345' value='3'/>
        <scored_item item_id='356' value='1'/>
        <scored_item item_id='358' value='1'/>
        <scored_item item_id='359' value='1'/>
        <scored_item item_id='352' value='3'/>
        <scored_item item_id='354' value='1'/>
        <scored_item item_id='355' value='1'/>
        <scored_item item_id='364' value='3'/>
        <scored_item item_id='367' value='3'/>
        <scored_item item_id='384' value='1'/>
        <scored_item item_id='361' value='1'/>
        <scored_item item_id='329' value='1'/>
      </scoring_item>
      <scoring_item item_id='36'>
        <scored_item item_id='373' value='1'/>
        <scored_item item_id='372' value='1'/>
        <scored_item item_id='375' value='1'/>
        <scored_item item_id='374' value='1'/>
        <scored_item item_id='377' value='1'/>
        <scored_item item_id='376' value='1'/>
      </scoring_item>
      <scoring_item item_id='37'>
        <scored_item item_id='337' value='1'/>
        <scored_item item_id='351' value='1'/>
        <scored_item item_id='350' value='1'/>
        <scored_item item_id='349' value='1'/>
        <scored_item item_id='348' value='1'/>
        <scored_item item_id='347' value='1'/>
        <scored_item item_id='346' value='1'/>
        <scored_item item_id='345' value='1'/>
        <scored_item item_id='384' value='1'/>
        <scored_item item_id='329' value='1'/>
        <scored_item item_id='369' value='1'/>
        <scored_item item_id='368' value='1'/>
        <scored_item item_id='371' value='1'/>
        <scored_item item_id='370' value='1'/>
        <scored_item item_id='381' value='1'/>
        <scored_item item_id='380' value='1'/>
        <scored_item item_id='383' value='1'/>
        <scored_item item_id='382' value='1'/>
        <scored_item item_id='379' value='1'/>
        <scored_item item_id='378' value='1'/>
        <scored_item item_id='356' value='1'/>
        <scored_item item_id='357' value='1'/>
        <scored_item item_id='358' value='1'/>
        <scored_item item_id='359' value='1'/>
        <scored_item item_id='352' value='1'/>
        <scored_item item_id='353' value='1'/>
        <scored_item item_id='354' value='1'/>
        <scored_item item_id='355' value='1'/>
        <scored_item item_id='364' value='1'/>
        <scored_item item_id='365' value='1'/>
        <scored_item item_id='366' value='1'/>
        <scored_item item_id='367' value='1'/>
        <scored_item item_id='360' value='1'/>
        <scored_item item_id='361' value='1'/>
        <scored_item item_id='362' value='1'/>
        <scored_item item_id='363' value='1'/>
      </scoring_item>
      <scoring_item item_id='40'>
        <scored_item item_id='373' value='1'/>
        <scored_item item_id='372' value='1'/>
        <scored_item item_id='375' value='1'/>
        <scored_item item_id='374' value='1'/>
        <scored_item item_id='371' value='1'/>
        <scored_item item_id='367' value='1'/>
        <scored_item item_id='348' value='1'/>
        <scored_item item_id='361' value='1'/>
        <scored_item item_id='346' value='1'/>
        <scored_item item_id='362' value='1'/>
        <scored_item item_id='378' value='1'/>
      </scoring_item>
      <scoring_item item_id='41'>
        <scored_item item_id='337' value='1'/>
      </scoring_item>
      <scoring_item item_id='42'>
        <scored_item item_id='351' value='1'/>
        <scored_item item_id='350' value='1'/>
        <scored_item item_id='349' value='1'/>
        <scored_item item_id='347' value='1'/>
        <scored_item item_id='345' value='1'/>
        <scored_item item_id='384' value='1'/>
        <scored_item item_id='329' value='1'/>
        <scored_item item_id='369' value='1'/>
        <scored_item item_id='368' value='1'/>
        <scored_item item_id='370' value='1'/>
        <scored_item item_id='381' value='1'/>
        <scored_item item_id='380' value='1'/>
        <scored_item item_id='383' value='1'/>
        <scored_item item_id='382' value='1'/>
        <scored_item item_id='377' value='1'/>
        <scored_item item_id='376' value='1'/>
        <scored_item item_id='379' value='1'/>
        <scored_item item_id='356' value='1'/>
        <scored_item item_id='357' value='1'/>
        <scored_item item_id='358' value='1'/>
        <scored_item item_id='359' value='1'/>
        <scored_item item_id='352' value='1'/>
        <scored_item item_id='353' value='1'/>
        <scored_item item_id='354' value='1'/>
        <scored_item item_id='355' value='1'/>
        <scored_item item_id='364' value='1'/>
        <scored_item item_id='365' value='1'/>
        <scored_item item_id='366' value='1'/>
        <scored_item item_id='360' value='1'/>
        <scored_item item_id='363' value='1'/>
      </scoring_item>
      <scoring_item item_id='44'>
        <scored_item item_id='373' value='1'/>
        <scored_item item_id='372' value='1'/>
        <scored_item item_id='375' value='1'/>
        <scored_item item_id='374' value='1'/>
        <scored_item item_id='369' value='1'/>
        <scored_item item_id='337' value='1'/>
        <scored_item item_id='350' value='1'/>
        <scored_item item_id='366' value='1'/>
        <scored_item item_id='349' value='1'/>
        <scored_item item_id='377' value='1'/>
        <scored_item item_id='376' value='1'/>
        <scored_item item_id='378' value='1'/>
      </scoring_item>
      <scoring_item item_id='45'>
        <scored_item item_id='351' value='1'/>
        <scored_item item_id='348' value='1'/>
        <scored_item item_id='347' value='1'/>
        <scored_item item_id='346' value='1'/>
        <scored_item item_id='345' value='1'/>
        <scored_item item_id='384' value='1'/>
        <scored_item item_id='328' value='1'/>
        <scored_item item_id='329' value='1'/>
        <scored_item item_id='368' value='1'/>
        <scored_item item_id='371' value='1'/>
        <scored_item item_id='370' value='1'/>
        <scored_item item_id='381' value='1'/>
        <scored_item item_id='380' value='1'/>
        <scored_item item_id='383' value='1'/>
        <scored_item item_id='382' value='1'/>
        <scored_item item_id='379' value='1'/>
        <scored_item item_id='356' value='1'/>
        <scored_item item_id='357' value='1'/>
        <scored_item item_id='358' value='1'/>
        <scored_item item_id='359' value='1'/>
        <scored_item item_id='352' value='1'/>
        <scored_item item_id='353' value='1'/>
        <scored_item item_id='354' value='1'/>
        <scored_item item_id='355' value='1'/>
        <scored_item item_id='364' value='1'/>
        <scored_item item_id='365' value='1'/>
        <scored_item item_id='367' value='1'/>
        <scored_item item_id='360' value='1'/>
        <scored_item item_id='361' value='1'/>
        <scored_item item_id='362' value='1'/>
        <scored_item item_id='363' value='1'/>
      </scoring_item>
      <scoring_item item_id='50'>
        <scored_item item_id='370' value='1'/>
        <scored_item item_id='355' value='1'/>
        <scored_item item_id='367' value='1'/>
        <scored_item item_id='347' value='3'/>
        <scored_item item_id='346' value='1'/>
        <scored_item item_id='362' value='1'/>
      </scoring_item>
      <scoring_item item_id='51'>
        <scored_item item_id='372' value='1'/>
        <scored_item item_id='371' value='1'/>
        <scored_item item_id='381' value='1'/>
        <scored_item item_id='351' value='1'/>
        <scored_item item_id='380' value='1'/>
        <scored_item item_id='383' value='1'/>
        <scored_item item_id='348' value='1'/>
        <scored_item item_id='382' value='1'/>
        <scored_item item_id='347' value='3'/>
        <scored_item item_id='345' value='1'/>
        <scored_item item_id='379' value='1'/>
        <scored_item item_id='356' value='1'/>
        <scored_item item_id='357' value='1'/>
        <scored_item item_id='359' value='1'/>
        <scored_item item_id='352' value='1'/>
        <scored_item item_id='353' value='1'/>
        <scored_item item_id='354' value='1'/>
        <scored_item item_id='384' value='1'/>
        <scored_item item_id='361' value='1'/>
      </scoring_item>
      <scoring_item item_id='52'>
        <scored_item item_id='373' value='1'/>
        <scored_item item_id='375' value='1'/>
        <scored_item item_id='374' value='1'/>
        <scored_item item_id='369' value='1'/>
        <scored_item item_id='368' value='1'/>
        <scored_item item_id='337' value='1'/>
        <scored_item item_id='350' value='1'/>
        <scored_item item_id='349' value='1'/>
        <scored_item item_id='377' value='1'/>
        <scored_item item_id='347' value='3'/>
        <scored_item item_id='376' value='1'/>
        <scored_item item_id='378' value='1'/>
        <scored_item item_id='358' value='1'/>
        <scored_item item_id='364' value='1'/>
        <scored_item item_id='365' value='1'/>
        <scored_item item_id='366' value='1'/>
        <scored_item item_id='360' value='1'/>
        <scored_item item_id='363' value='1'/>
        <scored_item item_id='329' value='1'/>
      </scoring_item>
      <scoring_item item_id='54'>
        <scored_item item_id='373' value='1'/>
        <scored_item item_id='372' value='1'/>
        <scored_item item_id='375' value='1'/>
        <scored_item item_id='374' value='1'/>
        <scored_item item_id='369' value='1'/>
        <scored_item item_id='368' value='1'/>
        <scored_item item_id='337' value='1'/>
        <scored_item item_id='370' value='1'/>
        <scored_item item_id='350' value='1'/>
        <scored_item item_id='349' value='1'/>
        <scored_item item_id='377' value='1'/>
        <scored_item item_id='376' value='1'/>
        <scored_item item_id='345' value='1'/>
        <scored_item item_id='378' value='1'/>
        <scored_item item_id='352' value='1'/>
        <scored_item item_id='355' value='1'/>
        <scored_item item_id='365' value='1'/>
        <scored_item item_id='360' value='1'/>
        <scored_item item_id='362' value='1'/>
      </scoring_item>
      <scoring_item item_id='55'>
        <scored_item item_id='371' value='1'/>
        <scored_item item_id='381' value='1'/>
        <scored_item item_id='351' value='1'/>
        <scored_item item_id='380' value='1'/>
        <scored_item item_id='383' value='1'/>
        <scored_item item_id='348' value='1'/>
        <scored_item item_id='382' value='1'/>
        <scored_item item_id='347' value='1'/>
        <scored_item item_id='346' value='1'/>
        <scored_item item_id='379' value='1'/>
        <scored_item item_id='356' value='1'/>
        <scored_item item_id='357' value='1'/>
        <scored_item item_id='358' value='1'/>
        <scored_item item_id='359' value='1'/>
        <scored_item item_id='353' value='1'/>
        <scored_item item_id='354' value='1'/>
        <scored_item item_id='364' value='1'/>
        <scored_item item_id='366' value='1'/>
        <scored_item item_id='367' value='1'/>
        <scored_item item_id='384' value='1'/>
        <scored_item item_id='361' value='1'/>
        <scored_item item_id='363' value='1'/>
        <scored_item item_id='329' value='1'/>
      </scoring_item>
      <scoring_item item_id='57'>
        <scored_item item_id='351' value='1'/>
        <scored_item item_id='350' value='1'/>
        <scored_item item_id='349' value='1'/>
        <scored_item item_id='348' value='1'/>
        <scored_item item_id='347' value='1'/>
        <scored_item item_id='346' value='1'/>
        <scored_item item_id='345' value='1'/>
        <scored_item item_id='384' value='1'/>
        <scored_item item_id='329' value='1'/>
        <scored_item item_id='372' value='1'/>
        <scored_item item_id='369' value='1'/>
        <scored_item item_id='368' value='1'/>
        <scored_item item_id='371' value='1'/>
        <scored_item item_id='370' value='1'/>
        <scored_item item_id='381' value='1'/>
        <scored_item item_id='380' value='1'/>
        <scored_item item_id='383' value='1'/>
        <scored_item item_id='382' value='1'/>
        <scored_item item_id='376' value='1'/>
        <scored_item item_id='379' value='1'/>
        <scored_item item_id='378' value='1'/>
        <scored_item item_id='356' value='1'/>
        <scored_item item_id='357' value='1'/>
        <scored_item item_id='358' value='1'/>
        <scored_item item_id='359' value='1'/>
        <scored_item item_id='352' value='1'/>
        <scored_item item_id='353' value='1'/>
        <scored_item item_id='354' value='1'/>
        <scored_item item_id='355' value='1'/>
        <scored_item item_id='364' value='1'/>
        <scored_item item_id='365' value='1'/>
        <scored_item item_id='366' value='1'/>
        <scored_item item_id='367' value='1'/>
        <scored_item item_id='360' value='1'/>
        <scored_item item_id='361' value='1'/>
        <scored_item item_id='362' value='1'/>
        <scored_item item_id='363' value='1'/>
      </scoring_item>
      <scoring_item item_id='58'>
        <scored_item item_id='373' value='1'/>
        <scored_item item_id='375' value='1'/>
        <scored_item item_id='374' value='1'/>
        <scored_item item_id='337' value='1'/>
        <scored_item item_id='377' value='1'/>
      </scoring_item>
      <scoring_item item_id='67'>
        <scored_item item_id='373' value='1'/>
        <scored_item item_id='372' value='1'/>
        <scored_item item_id='375' value='1'/>
        <scored_item item_id='374' value='1'/>
        <scored_item item_id='352' value='1'/>
        <scored_item item_id='368' value='1'/>
        <scored_item item_id='337' value='1'/>
        <scored_item item_id='351' value='1'/>
        <scored_item item_id='377' value='1'/>
        <scored_item item_id='347' value='3'/>
        <scored_item item_id='346' value='1'/>
        <scored_item item_id='376' value='1'/>
        <scored_item item_id='345' value='1'/>
        <scored_item item_id='378' value='1'/>
      </scoring_item>
      <scoring_item item_id='68'>
        <scored_item item_id='369' value='1'/>
        <scored_item item_id='371' value='1'/>
        <scored_item item_id='370' value='1'/>
        <scored_item item_id='381' value='1'/>
        <scored_item item_id='350' value='1'/>
        <scored_item item_id='380' value='1'/>
        <scored_item item_id='383' value='1'/>
        <scored_item item_id='349' value='1'/>
        <scored_item item_id='382' value='1'/>
        <scored_item item_id='348' value='1'/>
        <scored_item item_id='347' value='3'/>
        <scored_item item_id='379' value='1'/>
        <scored_item item_id='357' value='1'/>
        <scored_item item_id='359' value='1'/>
        <scored_item item_id='355' value='1'/>
        <scored_item item_id='364' value='1'/>
        <scored_item item_id='365' value='1'/>
        <scored_item item_id='366' value='1'/>
        <scored_item item_id='367' value='1'/>
        <scored_item item_id='384' value='1'/>
        <scored_item item_id='361' value='1'/>
        <scored_item item_id='362' value='1'/>
        <scored_item item_id='363' value='1'/>
      </scoring_item>
      <scoring_item item_id='69'>
        <scored_item item_id='356' value='1'/>
        <scored_item item_id='358' value='1'/>
        <scored_item item_id='353' value='1'/>
        <scored_item item_id='354' value='1'/>
        <scored_item item_id='347' value='3'/>
        <scored_item item_id='360' value='1'/>
        <scored_item item_id='329' value='1'/>
      </scoring_item>
      <scoring_item item_id='71'>
        <scored_item item_id='337' value='1'/>
        <scored_item item_id='351' value='1'/>
        <scored_item item_id='350' value='1'/>
        <scored_item item_id='349' value='1'/>
        <scored_item item_id='348' value='1'/>
        <scored_item item_id='347' value='1'/>
        <scored_item item_id='346' value='1'/>
        <scored_item item_id='345' value='1'/>
        <scored_item item_id='329' value='1'/>
        <scored_item item_id='373' value='1'/>
        <scored_item item_id='372' value='1'/>
        <scored_item item_id='375' value='1'/>
        <scored_item item_id='374' value='1'/>
        <scored_item item_id='369' value='1'/>
        <scored_item item_id='368' value='1'/>
        <scored_item item_id='371' value='1'/>
        <scored_item item_id='370' value='1'/>
        <scored_item item_id='377' value='1'/>
        <scored_item item_id='376' value='1'/>
        <scored_item item_id='378' value='1'/>
        <scored_item item_id='352' value='1'/>
        <scored_item item_id='354' value='1'/>
        <scored_item item_id='355' value='1'/>
        <scored_item item_id='365' value='1'/>
        <scored_item item_id='366' value='1'/>
        <scored_item item_id='367' value='1'/>
        <scored_item item_id='361' value='1'/>
        <scored_item item_id='362' value='1'/>
        <scored_item item_id='363' value='1'/>
      </scoring_item>
      <scoring_item item_id='72'>
        <scored_item item_id='356' value='1'/>
        <scored_item item_id='357' value='1'/>
        <scored_item item_id='358' value='1'/>
        <scored_item item_id='359' value='1'/>
        <scored_item item_id='353' value='1'/>
        <scored_item item_id='364' value='1'/>
        <scored_item item_id='360' value='1'/>
        <scored_item item_id='379' value='1'/>
      </scoring_item>
      <scoring_item item_id='73'>
        <scored_item item_id='381' value='1'/>
        <scored_item item_id='380' value='1'/>
        <scored_item item_id='383' value='1'/>
        <scored_item item_id='382' value='1'/>
        <scored_item item_id='384' value='1'/>
      </scoring_item>
      <scoring_item item_id='75'>
        <scored_item item_id='350' value='1'/>
        <scored_item item_id='349' value='1'/>
        <scored_item item_id='348' value='1'/>
        <scored_item item_id='347' value='1'/>
        <scored_item item_id='346' value='1'/>
        <scored_item item_id='345' value='1'/>
        <scored_item item_id='329' value='1'/>
        <scored_item item_id='373' value='1'/>
        <scored_item item_id='375' value='1'/>
        <scored_item item_id='369' value='1'/>
        <scored_item item_id='371' value='1'/>
        <scored_item item_id='370' value='1'/>
        <scored_item item_id='381' value='1'/>
        <scored_item item_id='380' value='1'/>
        <scored_item item_id='383' value='1'/>
        <scored_item item_id='382' value='1'/>
        <scored_item item_id='377' value='1'/>
        <scored_item item_id='376' value='1'/>
        <scored_item item_id='379' value='1'/>
        <scored_item item_id='378' value='1'/>
        <scored_item item_id='357' value='1'/>
        <scored_item item_id='359' value='1'/>
        <scored_item item_id='352' value='1'/>
        <scored_item item_id='353' value='1'/>
        <scored_item item_id='355' value='1'/>
        <scored_item item_id='364' value='1'/>
        <scored_item item_id='365' value='1'/>
        <scored_item item_id='367' value='1'/>
        <scored_item item_id='360' value='1'/>
        <scored_item item_id='361' value='1'/>
        <scored_item item_id='362' value='1'/>
        <scored_item item_id='363' value='1'/>
      </scoring_item>
      <scoring_item item_id='76'>
        <scored_item item_id='356' value='1'/>
        <scored_item item_id='372' value='1'/>
        <scored_item item_id='358' value='1'/>
        <scored_item item_id='374' value='1'/>
        <scored_item item_id='368' value='1'/>
        <scored_item item_id='337' value='1'/>
        <scored_item item_id='354' value='1'/>
        <scored_item item_id='351' value='1'/>
        <scored_item item_id='366' value='1'/>
        <scored_item item_id='384' value='1'/>
      </scoring_item>
      <scoring_item item_id='78'>
        <scored_item item_id='372' value='1'/>
        <scored_item item_id='375' value='1'/>
        <scored_item item_id='374' value='1'/>
        <scored_item item_id='369' value='1'/>
        <scored_item item_id='337' value='1'/>
        <scored_item item_id='371' value='1'/>
        <scored_item item_id='351' value='1'/>
        <scored_item item_id='348' value='1'/>
        <scored_item item_id='347' value='1'/>
        <scored_item item_id='377' value='1'/>
        <scored_item item_id='376' value='1'/>
        <scored_item item_id='346' value='1'/>
        <scored_item item_id='345' value='1'/>
        <scored_item item_id='356' value='1'/>
        <scored_item item_id='357' value='1'/>
        <scored_item item_id='358' value='1'/>
        <scored_item item_id='359' value='1'/>
        <scored_item item_id='352' value='1'/>
        <scored_item item_id='353' value='1'/>
        <scored_item item_id='354' value='1'/>
        <scored_item item_id='355' value='1'/>
        <scored_item item_id='364' value='1'/>
        <scored_item item_id='365' value='1'/>
        <scored_item item_id='366' value='1'/>
        <scored_item item_id='367' value='1'/>
        <scored_item item_id='360' value='1'/>
        <scored_item item_id='362' value='1'/>
        <scored_item item_id='363' value='1'/>
      </scoring_item>
      <scoring_item item_id='79'>
        <scored_item item_id='381' value='1'/>
        <scored_item item_id='350' value='1'/>
        <scored_item item_id='380' value='1'/>
        <scored_item item_id='349' value='1'/>
        <scored_item item_id='383' value='1'/>
        <scored_item item_id='382' value='1'/>
        <scored_item item_id='384' value='1'/>
        <scored_item item_id='361' value='1'/>
        <scored_item item_id='379' value='1'/>
        <scored_item item_id='378' value='1'/>
        <scored_item item_id='329' value='1'/>
      </scoring_item>
      <scoring_item item_id='80'>
        <scored_item item_id='373' value='1'/>
        <scored_item item_id='368' value='1'/>
        <scored_item item_id='370' value='1'/>
      </scoring_item>
      <scoring_item item_id='82'>
        <scored_item item_id='337' value='1'/>
        <scored_item item_id='350' value='1'/>
        <scored_item item_id='349' value='1'/>
        <scored_item item_id='347' value='1'/>
        <scored_item item_id='345' value='1'/>
        <scored_item item_id='384' value='1'/>
        <scored_item item_id='372' value='1'/>
        <scored_item item_id='374' value='1'/>
        <scored_item item_id='369' value='1'/>
        <scored_item item_id='371' value='1'/>
        <scored_item item_id='370' value='1'/>
        <scored_item item_id='381' value='1'/>
        <scored_item item_id='380' value='1'/>
        <scored_item item_id='383' value='1'/>
        <scored_item item_id='382' value='1'/>
        <scored_item item_id='377' value='1'/>
        <scored_item item_id='376' value='1'/>
        <scored_item item_id='379' value='1'/>
        <scored_item item_id='378' value='1'/>
        <scored_item item_id='356' value='1'/>
        <scored_item item_id='357' value='1'/>
        <scored_item item_id='359' value='1'/>
        <scored_item item_id='352' value='1'/>
        <scored_item item_id='354' value='1'/>
        <scored_item item_id='355' value='1'/>
        <scored_item item_id='365' value='1'/>
        <scored_item item_id='367' value='1'/>
        <scored_item item_id='362' value='1'/>
        <scored_item item_id='363' value='1'/>
      </scoring_item>
      <scoring_item item_id='83'>
        <scored_item item_id='373' value='1'/>
        <scored_item item_id='375' value='1'/>
        <scored_item item_id='368' value='1'/>
        <scored_item item_id='353' value='1'/>
        <scored_item item_id='351' value='1'/>
        <scored_item item_id='364' value='1'/>
        <scored_item item_id='366' value='1'/>
        <scored_item item_id='348' value='1'/>
        <scored_item item_id='360' value='1'/>
        <scored_item item_id='346' value='1'/>
      </scoring_item>
      <scoring_item item_id='84'>
        <scored_item item_id='358' value='1'/>
        <scored_item item_id='361' value='1'/>
        <scored_item item_id='329' value='1'/>
      </scoring_item>
      <scoring_item item_id='86'>
        <scored_item item_id='337' value='1'/>
        <scored_item item_id='351' value='1'/>
        <scored_item item_id='350' value='1'/>
        <scored_item item_id='349' value='1'/>
        <scored_item item_id='348' value='1'/>
        <scored_item item_id='347' value='1'/>
        <scored_item item_id='346' value='1'/>
        <scored_item item_id='345' value='1'/>
        <scored_item item_id='329' value='1'/>
        <scored_item item_id='373' value='1'/>
        <scored_item item_id='372' value='1'/>
        <scored_item item_id='375' value='1'/>
        <scored_item item_id='374' value='1'/>
        <scored_item item_id='369' value='1'/>
        <scored_item item_id='368' value='1'/>
        <scored_item item_id='371' value='1'/>
        <scored_item item_id='370' value='1'/>
        <scored_item item_id='377' value='1'/>
        <scored_item item_id='376' value='1'/>
        <scored_item item_id='378' value='1'/>
        <scored_item item_id='356' value='1'/>
        <scored_item item_id='357' value='1'/>
        <scored_item item_id='358' value='1'/>
        <scored_item item_id='359' value='1'/>
        <scored_item item_id='352' value='1'/>
        <scored_item item_id='353' value='1'/>
        <scored_item item_id='354' value='1'/>
        <scored_item item_id='355' value='1'/>
        <scored_item item_id='365' value='1'/>
        <scored_item item_id='366' value='1'/>
        <scored_item item_id='360' value='1'/>
        <scored_item item_id='361' value='1'/>
        <scored_item item_id='362' value='1'/>
        <scored_item item_id='363' value='1'/>
      </scoring_item>
      <scoring_item item_id='87'>
        <scored_item item_id='364' value='1'/>
        <scored_item item_id='381' value='1'/>
        <scored_item item_id='380' value='1'/>
        <scored_item item_id='383' value='1'/>
        <scored_item item_id='367' value='1'/>
        <scored_item item_id='382' value='1'/>
        <scored_item item_id='384' value='1'/>
        <scored_item item_id='379' value='1'/>
      </scoring_item>
      <scoring_item item_id='89'>
        <scored_item item_id='337' value='1'/>
        <scored_item item_id='350' value='1'/>
        <scored_item item_id='349' value='1'/>
        <scored_item item_id='348' value='1'/>
        <scored_item item_id='347' value='1'/>
        <scored_item item_id='329' value='1'/>
        <scored_item item_id='373' value='1'/>
        <scored_item item_id='372' value='1'/>
        <scored_item item_id='375' value='1'/>
        <scored_item item_id='374' value='1'/>
        <scored_item item_id='369' value='1'/>
        <scored_item item_id='368' value='1'/>
        <scored_item item_id='371' value='1'/>
        <scored_item item_id='370' value='1'/>
        <scored_item item_id='377' value='1'/>
        <scored_item item_id='376' value='1'/>
        <scored_item item_id='358' value='1'/>
        <scored_item item_id='352' value='1'/>
        <scored_item item_id='353' value='1'/>
        <scored_item item_id='354' value='1'/>
        <scored_item item_id='355' value='1'/>
        <scored_item item_id='365' value='1'/>
        <scored_item item_id='366' value='1'/>
        <scored_item item_id='360' value='1'/>
        <scored_item item_id='361' value='1'/>
        <scored_item item_id='362' value='1'/>
        <scored_item item_id='363' value='1'/>
      </scoring_item>
      <scoring_item item_id='90'>
        <scored_item item_id='381' value='1'/>
        <scored_item item_id='351' value='1'/>
        <scored_item item_id='380' value='1'/>
        <scored_item item_id='383' value='1'/>
        <scored_item item_id='382' value='1'/>
        <scored_item item_id='346' value='1'/>
        <scored_item item_id='379' value='1'/>
        <scored_item item_id='345' value='1'/>
        <scored_item item_id='378' value='1'/>
        <scored_item item_id='356' value='1'/>
        <scored_item item_id='357' value='1'/>
        <scored_item item_id='359' value='1'/>
        <scored_item item_id='364' value='1'/>
        <scored_item item_id='367' value='1'/>
        <scored_item item_id='384' value='1'/>
      </scoring_item>
      <scoring_item item_id='92'>
        <scored_item item_id='351' value='1'/>
        <scored_item item_id='381' value='1'/>
        <scored_item item_id='380' value='1'/>
        <scored_item item_id='350' value='1'/>
        <scored_item item_id='349' value='1'/>
        <scored_item item_id='383' value='1'/>
        <scored_item item_id='348' value='1'/>
        <scored_item item_id='382' value='1'/>
        <scored_item item_id='345' value='1'/>
        <scored_item item_id='379' value='1'/>
        <scored_item item_id='356' value='1'/>
        <scored_item item_id='357' value='1'/>
        <scored_item item_id='358' value='1'/>
        <scored_item item_id='352' value='1'/>
        <scored_item item_id='353' value='1'/>
        <scored_item item_id='354' value='1'/>
        <scored_item item_id='364' value='1'/>
        <scored_item item_id='365' value='1'/>
        <scored_item item_id='367' value='1'/>
        <scored_item item_id='384' value='1'/>
        <scored_item item_id='360' value='1'/>
        <scored_item item_id='329' value='1'/>
      </scoring_item>
      <scoring_item item_id='93'>
        <scored_item item_id='373' value='1'/>
        <scored_item item_id='372' value='1'/>
        <scored_item item_id='375' value='1'/>
        <scored_item item_id='374' value='1'/>
        <scored_item item_id='369' value='1'/>
        <scored_item item_id='368' value='1'/>
        <scored_item item_id='337' value='1'/>
        <scored_item item_id='371' value='1'/>
        <scored_item item_id='370' value='1'/>
        <scored_item item_id='347' value='1'/>
        <scored_item item_id='377' value='1'/>
        <scored_item item_id='376' value='1'/>
        <scored_item item_id='346' value='1'/>
        <scored_item item_id='378' value='1'/>
        <scored_item item_id='359' value='1'/>
        <scored_item item_id='355' value='1'/>
        <scored_item item_id='366' value='1'/>
        <scored_item item_id='361' value='1'/>
        <scored_item item_id='362' value='1'/>
        <scored_item item_id='363' value='1'/>
      </scoring_item>
      <scoring_item item_id='95'>
        <scored_item item_id='351' value='1'/>
        <scored_item item_id='347' value='1'/>
        <scored_item item_id='356' value='1'/>
        <scored_item item_id='357' value='1'/>
        <scored_item item_id='358' value='1'/>
        <scored_item item_id='359' value='1'/>
        <scored_item item_id='352' value='1'/>
        <scored_item item_id='353' value='1'/>
        <scored_item item_id='354' value='1'/>
        <scored_item item_id='355' value='1'/>
        <scored_item item_id='364' value='1'/>
        <scored_item item_id='365' value='1'/>
        <scored_item item_id='360' value='1'/>
        <scored_item item_id='329' value='1'/>
      </scoring_item>
      <scoring_item item_id='96'>
        <scored_item item_id='373' value='1'/>
        <scored_item item_id='372' value='1'/>
        <scored_item item_id='375' value='1'/>
        <scored_item item_id='374' value='1'/>
        <scored_item item_id='369' value='1'/>
        <scored_item item_id='368' value='1'/>
        <scored_item item_id='371' value='1'/>
        <scored_item item_id='337' value='1'/>
        <scored_item item_id='370' value='1'/>
        <scored_item item_id='348' value='1'/>
        <scored_item item_id='377' value='1'/>
        <scored_item item_id='346' value='1'/>
        <scored_item item_id='376' value='1'/>
        <scored_item item_id='345' value='1'/>
        <scored_item item_id='378' value='1'/>
        <scored_item item_id='366' value='1'/>
        <scored_item item_id='367' value='1'/>
        <scored_item item_id='361' value='1'/>
        <scored_item item_id='362' value='1'/>
        <scored_item item_id='363' value='1'/>
      </scoring_item>
      <scoring_item item_id='97'>
        <scored_item item_id='381' value='1'/>
        <scored_item item_id='380' value='1'/>
        <scored_item item_id='383' value='1'/>
        <scored_item item_id='382' value='1'/>
        <scored_item item_id='384' value='1'/>
        <scored_item item_id='379' value='1'/>
      </scoring_item>
      <scoring_item item_id='98'>
        <scored_item item_id='350' value='1'/>
        <scored_item item_id='349' value='1'/>
      </scoring_item>
      <scoring_item item_id='100'>
        <scored_item item_id='337' value='1'/>
        <scored_item item_id='351' value='1'/>
        <scored_item item_id='350' value='1'/>
        <scored_item item_id='349' value='1'/>
        <scored_item item_id='348' value='1'/>
        <scored_item item_id='347' value='1'/>
        <scored_item item_id='346' value='1'/>
        <scored_item item_id='345' value='1'/>
        <scored_item item_id='329' value='1'/>
        <scored_item item_id='373' value='1'/>
        <scored_item item_id='372' value='1'/>
        <scored_item item_id='375' value='1'/>
        <scored_item item_id='374' value='1'/>
        <scored_item item_id='369' value='1'/>
        <scored_item item_id='368' value='1'/>
        <scored_item item_id='371' value='1'/>
        <scored_item item_id='370' value='1'/>
        <scored_item item_id='377' value='1'/>
        <scored_item item_id='376' value='1'/>
        <scored_item item_id='378' value='1'/>
        <scored_item item_id='356' value='1'/>
        <scored_item item_id='357' value='1'/>
        <scored_item item_id='358' value='1'/>
        <scored_item item_id='359' value='1'/>
        <scored_item item_id='352' value='1'/>
        <scored_item item_id='353' value='1'/>
        <scored_item item_id='354' value='1'/>
        <scored_item item_id='355' value='1'/>
        <scored_item item_id='364' value='1'/>
        <scored_item item_id='365' value='1'/>
        <scored_item item_id='366' value='1'/>
        <scored_item item_id='367' value='1'/>
        <scored_item item_id='360' value='1'/>
        <scored_item item_id='361' value='1'/>
        <scored_item item_id='362' value='1'/>
        <scored_item item_id='363' value='1'/>
      </scoring_item>
      <scoring_item item_id='101'>
        <scored_item item_id='381' value='1'/>
        <scored_item item_id='380' value='1'/>
        <scored_item item_id='383' value='1'/>
        <scored_item item_id='384' value='1'/>
        <scored_item item_id='379' value='1'/>
      </scoring_item>
      <scoring_item item_id='102'>
        <scored_item item_id='382' value='1'/>
        <scored_item item_id='379' value='1'/>
      </scoring_item>
      <scoring_item item_id='107'>
        <scored_item item_id='337' value='1'/>
        <scored_item item_id='351' value='1'/>
        <scored_item item_id='350' value='1'/>
        <scored_item item_id='349' value='1'/>
        <scored_item item_id='348' value='1'/>
        <scored_item item_id='347' value='1'/>
        <scored_item item_id='346' value='1'/>
        <scored_item item_id='345' value='1'/>
        <scored_item item_id='384' value='1'/>
        <scored_item item_id='328' value='1'/>
        <scored_item item_id='329' value='1'/>
        <scored_item item_id='373' value='1'/>
        <scored_item item_id='372' value='1'/>
        <scored_item item_id='375' value='1'/>
        <scored_item item_id='374' value='1'/>
        <scored_item item_id='369' value='1'/>
        <scored_item item_id='368' value='1'/>
        <scored_item item_id='371' value='1'/>
        <scored_item item_id='370' value='1'/>
        <scored_item item_id='383' value='1'/>
        <scored_item item_id='377' value='1'/>
        <scored_item item_id='376' value='1'/>
        <scored_item item_id='379' value='1'/>
        <scored_item item_id='378' value='1'/>
        <scored_item item_id='356' value='1'/>
        <scored_item item_id='357' value='1'/>
        <scored_item item_id='358' value='1'/>
        <scored_item item_id='359' value='1'/>
        <scored_item item_id='352' value='1'/>
        <scored_item item_id='353' value='1'/>
        <scored_item item_id='354' value='1'/>
        <scored_item item_id='355' value='1'/>
        <scored_item item_id='364' value='1'/>
        <scored_item item_id='365' value='1'/>
        <scored_item item_id='366' value='1'/>
        <scored_item item_id='367' value='1'/>
        <scored_item item_id='360' value='1'/>
        <scored_item item_id='361' value='1'/>
        <scored_item item_id='362' value='1'/>
        <scored_item item_id='363' value='1'/>
      </scoring_item>
      <scoring_item item_id='108'>
        <scored_item item_id='381' value='1'/>
        <scored_item item_id='380' value='1'/>
        <scored_item item_id='382' value='1'/>
      </scoring_item>
      <scoring_item item_id='110'>
        <scored_item item_id='337' value='1'/>
        <scored_item item_id='351' value='1'/>
        <scored_item item_id='348' value='1'/>
        <scored_item item_id='346' value='1'/>
        <scored_item item_id='345' value='1'/>
        <scored_item item_id='384' value='1'/>
        <scored_item item_id='329' value='1'/>
        <scored_item item_id='373' value='1'/>
        <scored_item item_id='372' value='1'/>
        <scored_item item_id='375' value='1'/>
        <scored_item item_id='374' value='1'/>
        <scored_item item_id='369' value='1'/>
        <scored_item item_id='371' value='1'/>
        <scored_item item_id='370' value='1'/>
        <scored_item item_id='381' value='1'/>
        <scored_item item_id='380' value='1'/>
        <scored_item item_id='383' value='1'/>
        <scored_item item_id='382' value='1'/>
        <scored_item item_id='377' value='1'/>
        <scored_item item_id='376' value='1'/>
        <scored_item item_id='379' value='1'/>
        <scored_item item_id='356' value='1'/>
        <scored_item item_id='357' value='1'/>
        <scored_item item_id='359' value='1'/>
        <scored_item item_id='352' value='1'/>
        <scored_item item_id='353' value='1'/>
        <scored_item item_id='354' value='1'/>
        <scored_item item_id='355' value='1'/>
        <scored_item item_id='364' value='1'/>
        <scored_item item_id='365' value='1'/>
        <scored_item item_id='367' value='1'/>
        <scored_item item_id='360' value='1'/>
        <scored_item item_id='361' value='1'/>
        <scored_item item_id='362' value='1'/>
        <scored_item item_id='363' value='1'/>
      </scoring_item>
      <scoring_item item_id='111'>
        <scored_item item_id='358' value='1'/>
        <scored_item item_id='368' value='1'/>
        <scored_item item_id='337' value='1'/>
        <scored_item item_id='350' value='1'/>
        <scored_item item_id='366' value='1'/>
        <scored_item item_id='349' value='1'/>
        <scored_item item_id='347' value='1'/>
        <scored_item item_id='328' value='1'/>
        <scored_item item_id='378' value='1'/>
      </scoring_item>
      <scoring_item item_id='113'>
        <scored_item item_id='372' value='1'/>
        <scored_item item_id='337' value='1'/>
        <scored_item item_id='370' value='1'/>
        <scored_item item_id='351' value='1'/>
        <scored_item item_id='350' value='1'/>
        <scored_item item_id='378' value='1'/>
        <scored_item item_id='358' value='1'/>
        <scored_item item_id='352' value='1'/>
        <scored_item item_id='353' value='1'/>
        <scored_item item_id='354' value='1'/>
        <scored_item item_id='355' value='1'/>
        <scored_item item_id='365' value='1'/>
        <scored_item item_id='366' value='1'/>
        <scored_item item_id='367' value='1'/>
        <scored_item item_id='362' value='1'/>
        <scored_item item_id='363' value='1'/>
      </scoring_item>
      <scoring_item item_id='114'>
        <scored_item item_id='373' value='1'/>
        <scored_item item_id='375' value='1'/>
        <scored_item item_id='374' value='1'/>
        <scored_item item_id='369' value='1'/>
        <scored_item item_id='371' value='1'/>
        <scored_item item_id='381' value='1'/>
        <scored_item item_id='376' value='1'/>
      </scoring_item>
      <scoring_item item_id='115'>
        <scored_item item_id='368' value='1'/>
        <scored_item item_id='380' value='1'/>
        <scored_item item_id='349' value='1'/>
        <scored_item item_id='383' value='1'/>
        <scored_item item_id='382' value='1'/>
        <scored_item item_id='348' value='1'/>
        <scored_item item_id='377' value='1'/>
        <scored_item item_id='347' value='1'/>
        <scored_item item_id='346' value='1'/>
        <scored_item item_id='345' value='1'/>
        <scored_item item_id='379' value='1'/>
        <scored_item item_id='356' value='1'/>
        <scored_item item_id='357' value='1'/>
        <scored_item item_id='359' value='1'/>
        <scored_item item_id='364' value='1'/>
        <scored_item item_id='384' value='1'/>
        <scored_item item_id='360' value='1'/>
        <scored_item item_id='361' value='1'/>
        <scored_item item_id='329' value='1'/>
      </scoring_item>
      <scoring_item item_id='123'>
        <scored_item item_id='372' value='1'/>
        <scored_item item_id='369' value='1'/>
        <scored_item item_id='353' value='1'/>
        <scored_item item_id='368' value='1'/>
        <scored_item item_id='371' value='1'/>
        <scored_item item_id='370' value='1'/>
        <scored_item item_id='355' value='1'/>
        <scored_item item_id='360' value='1'/>
        <scored_item item_id='346' value='1'/>
        <scored_item item_id='363' value='1'/>
        <scored_item item_id='329' value='1'/>
      </scoring_item>
      <scoring_item item_id='124'>
        <scored_item item_id='337' value='1'/>
        <scored_item item_id='351' value='1'/>
        <scored_item item_id='350' value='1'/>
        <scored_item item_id='349' value='1'/>
        <scored_item item_id='348' value='1'/>
        <scored_item item_id='347' value='1'/>
        <scored_item item_id='345' value='1'/>
        <scored_item item_id='384' value='1'/>
        <scored_item item_id='328' value='1'/>
        <scored_item item_id='373' value='1'/>
        <scored_item item_id='375' value='1'/>
        <scored_item item_id='374' value='1'/>
        <scored_item item_id='381' value='1'/>
        <scored_item item_id='380' value='1'/>
        <scored_item item_id='383' value='1'/>
        <scored_item item_id='382' value='1'/>
        <scored_item item_id='377' value='1'/>
        <scored_item item_id='376' value='1'/>
        <scored_item item_id='379' value='1'/>
        <scored_item item_id='378' value='1'/>
        <scored_item item_id='356' value='1'/>
        <scored_item item_id='357' value='1'/>
        <scored_item item_id='358' value='1'/>
        <scored_item item_id='359' value='1'/>
        <scored_item item_id='352' value='1'/>
        <scored_item item_id='354' value='1'/>
        <scored_item item_id='364' value='1'/>
        <scored_item item_id='365' value='1'/>
        <scored_item item_id='366' value='1'/>
        <scored_item item_id='367' value='1'/>
        <scored_item item_id='361' value='1'/>
        <scored_item item_id='362' value='1'/>
      </scoring_item>
      <scoring_item item_id='129'>
        <scored_item item_id='337' value='1'/>
        <scored_item item_id='351' value='1'/>
        <scored_item item_id='350' value='1'/>
        <scored_item item_id='349' value='1'/>
        <scored_item item_id='348' value='1'/>
        <scored_item item_id='347' value='1'/>
        <scored_item item_id='346' value='1'/>
        <scored_item item_id='345' value='1'/>
        <scored_item item_id='384' value='1'/>
        <scored_item item_id='373' value='1'/>
        <scored_item item_id='372' value='1'/>
        <scored_item item_id='375' value='1'/>
        <scored_item item_id='374' value='1'/>
        <scored_item item_id='368' value='1'/>
        <scored_item item_id='371' value='1'/>
        <scored_item item_id='370' value='1'/>
        <scored_item item_id='381' value='1'/>
        <scored_item item_id='380' value='1'/>
        <scored_item item_id='383' value='1'/>
        <scored_item item_id='382' value='1'/>
        <scored_item item_id='377' value='1'/>
        <scored_item item_id='376' value='1'/>
        <scored_item item_id='379' value='1'/>
        <scored_item item_id='378' value='1'/>
        <scored_item item_id='356' value='1'/>
        <scored_item item_id='357' value='1'/>
        <scored_item item_id='358' value='1'/>
        <scored_item item_id='359' value='1'/>
        <scored_item item_id='352' value='1'/>
        <scored_item item_id='353' value='1'/>
        <scored_item item_id='354' value='1'/>
        <scored_item item_id='355' value='1'/>
        <scored_item item_id='364' value='1'/>
        <scored_item item_id='365' value='1'/>
        <scored_item item_id='367' value='1'/>
        <scored_item item_id='360' value='1'/>
        <scored_item item_id='361' value='1'/>
        <scored_item item_id='362' value='1'/>
        <scored_item item_id='363' value='1'/>
      </scoring_item>
      <scoring_item item_id='131'>
        <scored_item item_id='369' value='1'/>
        <scored_item item_id='366' value='1'/>
        <scored_item item_id='329' value='1'/>
      </scoring_item>
      <scoring_item item_id='156'>
        <scored_item item_id='352' value='1'/>
        <scored_item item_id='370' value='1'/>
        <scored_item item_id='355' value='1'/>
        <scored_item item_id='364' value='1'/>
        <scored_item item_id='365' value='1'/>
        <scored_item item_id='346' value='1'/>
      </scoring_item>
      <scoring_item item_id='157'>
        <scored_item item_id='337' value='1'/>
        <scored_item item_id='351' value='1'/>
        <scored_item item_id='350' value='1'/>
        <scored_item item_id='349' value='1'/>
        <scored_item item_id='348' value='1'/>
        <scored_item item_id='347' value='1'/>
        <scored_item item_id='345' value='1'/>
        <scored_item item_id='384' value='1'/>
        <scored_item item_id='328' value='1'/>
        <scored_item item_id='329' value='1'/>
        <scored_item item_id='372' value='1'/>
        <scored_item item_id='368' value='1'/>
        <scored_item item_id='371' value='1'/>
        <scored_item item_id='381' value='1'/>
        <scored_item item_id='380' value='1'/>
        <scored_item item_id='383' value='1'/>
        <scored_item item_id='382' value='1'/>
        <scored_item item_id='376' value='1'/>
        <scored_item item_id='379' value='1'/>
        <scored_item item_id='356' value='1'/>
        <scored_item item_id='357' value='1'/>
        <scored_item item_id='358' value='1'/>
        <scored_item item_id='359' value='1'/>
        <scored_item item_id='353' value='1'/>
        <scored_item item_id='354' value='1'/>
        <scored_item item_id='366' value='1'/>
        <scored_item item_id='367' value='1'/>
        <scored_item item_id='360' value='1'/>
        <scored_item item_id='361' value='1'/>
        <scored_item item_id='362' value='1'/>
        <scored_item item_id='363' value='1'/>
      </scoring_item>
      <scoring_item item_id='158'>
        <scored_item item_id='373' value='1'/>
        <scored_item item_id='375' value='1'/>
        <scored_item item_id='374' value='1'/>
        <scored_item item_id='369' value='1'/>
        <scored_item item_id='377' value='1'/>
        <scored_item item_id='378' value='1'/>
      </scoring_item>
      <scoring_item item_id='166'>
        <scored_item item_id='372' value='1'/>
        <scored_item item_id='337' value='1'/>
        <scored_item item_id='371' value='1'/>
        <scored_item item_id='370' value='1'/>
        <scored_item item_id='351' value='1'/>
        <scored_item item_id='350' value='1'/>
        <scored_item item_id='349' value='1'/>
        <scored_item item_id='383' value='1'/>
        <scored_item item_id='382' value='1'/>
        <scored_item item_id='348' value='1'/>
        <scored_item item_id='347' value='1'/>
        <scored_item item_id='346' value='1'/>
        <scored_item item_id='345' value='1'/>
        <scored_item item_id='378' value='1'/>
        <scored_item item_id='358' value='1'/>
        <scored_item item_id='352' value='1'/>
        <scored_item item_id='353' value='1'/>
        <scored_item item_id='355' value='1'/>
        <scored_item item_id='364' value='1'/>
        <scored_item item_id='365' value='1'/>
        <scored_item item_id='366' value='1'/>
        <scored_item item_id='367' value='1'/>
        <scored_item item_id='361' value='1'/>
        <scored_item item_id='362' value='1'/>
        <scored_item item_id='363' value='1'/>
      </scoring_item>
      <scoring_item item_id='167'>
        <scored_item item_id='373' value='1'/>
        <scored_item item_id='375' value='1'/>
        <scored_item item_id='374' value='1'/>
        <scored_item item_id='368' value='1'/>
        <scored_item item_id='381' value='1'/>
        <scored_item item_id='380' value='1'/>
        <scored_item item_id='377' value='1'/>
        <scored_item item_id='376' value='1'/>
        <scored_item item_id='379' value='1'/>
        <scored_item item_id='356' value='1'/>
        <scored_item item_id='357' value='1'/>
        <scored_item item_id='359' value='1'/>
        <scored_item item_id='354' value='1'/>
        <scored_item item_id='384' value='1'/>
        <scored_item item_id='360' value='1'/>
        <scored_item item_id='361' value='1'/>
        <scored_item item_id='329' value='1'/>
      </scoring_item>
      <scoring_item item_id='168'>
        <scored_item item_id='369' value='1'/>
      </scoring_item>
      <scoring_item item_id='174'>
        <scored_item item_id='356' value='1'/>
        <scored_item item_id='373' value='1'/>
        <scored_item item_id='375' value='1'/>
        <scored_item item_id='359' value='1'/>
        <scored_item item_id='374' value='1'/>
        <scored_item item_id='381' value='1'/>
        <scored_item item_id='380' value='1'/>
        <scored_item item_id='383' value='1'/>
        <scored_item item_id='382' value='1'/>
        <scored_item item_id='384' value='1'/>
        <scored_item item_id='347' value='1'/>
        <scored_item item_id='360' value='1'/>
        <scored_item item_id='376' value='1'/>
        <scored_item item_id='379' value='1'/>
        <scored_item item_id='329' value='1'/>
      </scoring_item>
      <scoring_item item_id='175'>
        <scored_item item_id='372' value='1'/>
        <scored_item item_id='369' value='1'/>
        <scored_item item_id='368' value='1'/>
        <scored_item item_id='371' value='1'/>
        <scored_item item_id='370' value='1'/>
        <scored_item item_id='351' value='1'/>
        <scored_item item_id='350' value='1'/>
        <scored_item item_id='349' value='1'/>
        <scored_item item_id='348' value='1'/>
        <scored_item item_id='377' value='1'/>
        <scored_item item_id='346' value='1'/>
        <scored_item item_id='345' value='1'/>
        <scored_item item_id='378' value='1'/>
        <scored_item item_id='357' value='1'/>
        <scored_item item_id='358' value='1'/>
        <scored_item item_id='352' value='1'/>
        <scored_item item_id='353' value='1'/>
        <scored_item item_id='354' value='1'/>
        <scored_item item_id='355' value='1'/>
        <scored_item item_id='364' value='1'/>
        <scored_item item_id='365' value='1'/>
        <scored_item item_id='366' value='1'/>
        <scored_item item_id='367' value='1'/>
        <scored_item item_id='361' value='1'/>
        <scored_item item_id='362' value='1'/>
        <scored_item item_id='363' value='1'/>
      </scoring_item>
      <scoring_item item_id='176'>
        <scored_item item_id='337' value='1'/>
        <scored_item item_id='328' value='1'/>
      </scoring_item>
      <scoring_item item_id='178'>
        <scored_item item_id='337' value='1'/>
      </scoring_item>
      <scoring_item item_id='179'>
        <scored_item item_id='351' value='1'/>
        <scored_item item_id='350' value='1'/>
        <scored_item item_id='349' value='1'/>
        <scored_item item_id='348' value='1'/>
        <scored_item item_id='347' value='1'/>
        <scored_item item_id='346' value='1'/>
        <scored_item item_id='345' value='1'/>
        <scored_item item_id='384' value='1'/>
        <scored_item item_id='329' value='1'/>
        <scored_item item_id='373' value='1'/>
        <scored_item item_id='372' value='1'/>
        <scored_item item_id='375' value='1'/>
        <scored_item item_id='374' value='1'/>
        <scored_item item_id='369' value='1'/>
        <scored_item item_id='368' value='1'/>
        <scored_item item_id='371' value='1'/>
        <scored_item item_id='370' value='1'/>
        <scored_item item_id='381' value='1'/>
        <scored_item item_id='380' value='1'/>
        <scored_item item_id='383' value='1'/>
        <scored_item item_id='382' value='1'/>
        <scored_item item_id='377' value='1'/>
        <scored_item item_id='376' value='1'/>
        <scored_item item_id='379' value='1'/>
        <scored_item item_id='378' value='1'/>
        <scored_item item_id='356' value='1'/>
        <scored_item item_id='357' value='1'/>
        <scored_item item_id='358' value='1'/>
        <scored_item item_id='359' value='1'/>
        <scored_item item_id='352' value='1'/>
        <scored_item item_id='353' value='1'/>
        <scored_item item_id='354' value='1'/>
        <scored_item item_id='355' value='1'/>
        <scored_item item_id='364' value='1'/>
        <scored_item item_id='365' value='1'/>
        <scored_item item_id='366' value='1'/>
        <scored_item item_id='367' value='1'/>
        <scored_item item_id='360' value='1'/>
        <scored_item item_id='361' value='1'/>
        <scored_item item_id='362' value='1'/>
        <scored_item item_id='363' value='1'/>
      </scoring_item>
      <scoring_item item_id='184'>
        <scored_item item_id='372' value='1'/>
        <scored_item item_id='371' value='1'/>
        <scored_item item_id='337' value='1'/>
        <scored_item item_id='370' value='1'/>
        <scored_item item_id='351' value='1'/>
        <scored_item item_id='383' value='1'/>
        <scored_item item_id='382' value='1'/>
        <scored_item item_id='348' value='1'/>
        <scored_item item_id='379' value='1'/>
        <scored_item item_id='378' value='1'/>
        <scored_item item_id='356' value='1'/>
        <scored_item item_id='357' value='1'/>
        <scored_item item_id='358' value='1'/>
        <scored_item item_id='352' value='1'/>
        <scored_item item_id='355' value='1'/>
        <scored_item item_id='365' value='1'/>
        <scored_item item_id='366' value='1'/>
        <scored_item item_id='367' value='1'/>
        <scored_item item_id='361' value='1'/>
        <scored_item item_id='362' value='1'/>
      </scoring_item>
      <scoring_item item_id='185'>
        <scored_item item_id='374' value='1'/>
        <scored_item item_id='369' value='1'/>
        <scored_item item_id='368' value='1'/>
        <scored_item item_id='381' value='1'/>
        <scored_item item_id='380' value='1'/>
        <scored_item item_id='350' value='1'/>
        <scored_item item_id='349' value='1'/>
        <scored_item item_id='347' value='1'/>
        <scored_item item_id='346' value='1'/>
        <scored_item item_id='376' value='1'/>
        <scored_item item_id='345' value='1'/>
        <scored_item item_id='379' value='1'/>
        <scored_item item_id='359' value='1'/>
        <scored_item item_id='353' value='1'/>
        <scored_item item_id='354' value='1'/>
        <scored_item item_id='364' value='1'/>
        <scored_item item_id='384' value='1'/>
        <scored_item item_id='360' value='1'/>
        <scored_item item_id='329' value='1'/>
      </scoring_item>
      <scoring_item item_id='186'>
        <scored_item item_id='373' value='1'/>
        <scored_item item_id='375' value='1'/>
        <scored_item item_id='377' value='1'/>
        <scored_item item_id='379' value='1'/>
        <scored_item item_id='363' value='1'/>
      </scoring_item>
      <scoring_item item_id='188'>
        <scored_item item_id='368' value='1'/>
        <scored_item item_id='351' value='1'/>
        <scored_item item_id='349' value='1'/>
      </scoring_item>
      <scoring_item item_id='189'>
        <scored_item item_id='346' value='1'/>
        <scored_item item_id='378' value='1'/>
        <scored_item item_id='329' value='1'/>
      </scoring_item>
      <scoring_item item_id='190'>
        <scored_item item_id='337' value='1'/>
        <scored_item item_id='350' value='1'/>
        <scored_item item_id='348' value='1'/>
        <scored_item item_id='347' value='1'/>
        <scored_item item_id='345' value='1'/>
        <scored_item item_id='384' value='1'/>
        <scored_item item_id='373' value='1'/>
        <scored_item item_id='372' value='1'/>
        <scored_item item_id='375' value='1'/>
        <scored_item item_id='374' value='1'/>
        <scored_item item_id='369' value='1'/>
        <scored_item item_id='371' value='1'/>
        <scored_item item_id='370' value='1'/>
        <scored_item item_id='381' value='1'/>
        <scored_item item_id='380' value='1'/>
        <scored_item item_id='383' value='1'/>
        <scored_item item_id='382' value='1'/>
        <scored_item item_id='377' value='1'/>
        <scored_item item_id='376' value='1'/>
        <scored_item item_id='379' value='1'/>
        <scored_item item_id='356' value='1'/>
        <scored_item item_id='357' value='1'/>
        <scored_item item_id='358' value='1'/>
        <scored_item item_id='359' value='1'/>
        <scored_item item_id='352' value='1'/>
        <scored_item item_id='353' value='1'/>
        <scored_item item_id='354' value='1'/>
        <scored_item item_id='355' value='1'/>
        <scored_item item_id='364' value='1'/>
        <scored_item item_id='365' value='1'/>
        <scored_item item_id='366' value='1'/>
        <scored_item item_id='367' value='1'/>
        <scored_item item_id='360' value='1'/>
        <scored_item item_id='361' value='1'/>
        <scored_item item_id='362' value='1'/>
        <scored_item item_id='363' value='1'/>
      </scoring_item>
      <scoring_item item_id='191'>
        <scored_item item_id='337' value='1'/>
        <scored_item item_id='351' value='1'/>
        <scored_item item_id='348' value='1'/>
        <scored_item item_id='347' value='1'/>
        <scored_item item_id='346' value='1'/>
        <scored_item item_id='345' value='1'/>
        <scored_item item_id='328' value='1'/>
        <scored_item item_id='329' value='1'/>
        <scored_item item_id='373' value='1'/>
        <scored_item item_id='372' value='1'/>
        <scored_item item_id='375' value='1'/>
        <scored_item item_id='374' value='1'/>
        <scored_item item_id='371' value='1'/>
        <scored_item item_id='370' value='1'/>
        <scored_item item_id='381' value='1'/>
        <scored_item item_id='377' value='1'/>
        <scored_item item_id='376' value='1'/>
        <scored_item item_id='378' value='1'/>
        <scored_item item_id='356' value='1'/>
        <scored_item item_id='357' value='1'/>
        <scored_item item_id='359' value='1'/>
        <scored_item item_id='352' value='1'/>
        <scored_item item_id='353' value='1'/>
        <scored_item item_id='354' value='1'/>
        <scored_item item_id='355' value='1'/>
        <scored_item item_id='364' value='1'/>
        <scored_item item_id='365' value='1'/>
        <scored_item item_id='366' value='1'/>
        <scored_item item_id='367' value='1'/>
        <scored_item item_id='360' value='1'/>
        <scored_item item_id='361' value='1'/>
        <scored_item item_id='362' value='1'/>
      </scoring_item>
      <scoring_item item_id='192'>
        <scored_item item_id='358' value='1'/>
        <scored_item item_id='369' value='1'/>
        <scored_item item_id='368' value='1'/>
        <scored_item item_id='380' value='1'/>
        <scored_item item_id='350' value='1'/>
        <scored_item item_id='349' value='1'/>
        <scored_item item_id='383' value='1'/>
        <scored_item item_id='384' value='1'/>
        <scored_item item_id='382' value='1'/>
        <scored_item item_id='379' value='1'/>
        <scored_item item_id='363' value='1'/>
      </scoring_item>
      <scoring_item item_id='193'>
        <scored_item item_id='337' value='1'/>
        <scored_item item_id='351' value='1'/>
        <scored_item item_id='350' value='1'/>
        <scored_item item_id='347' value='1'/>
        <scored_item item_id='346' value='1'/>
        <scored_item item_id='345' value='1'/>
        <scored_item item_id='329' value='1'/>
        <scored_item item_id='373' value='1'/>
        <scored_item item_id='372' value='1'/>
        <scored_item item_id='375' value='1'/>
        <scored_item item_id='374' value='1'/>
        <scored_item item_id='369' value='1'/>
        <scored_item item_id='368' value='1'/>
        <scored_item item_id='371' value='1'/>
        <scored_item item_id='370' value='1'/>
        <scored_item item_id='381' value='1'/>
        <scored_item item_id='380' value='1'/>
        <scored_item item_id='382' value='1'/>
        <scored_item item_id='377' value='1'/>
        <scored_item item_id='376' value='1'/>
        <scored_item item_id='378' value='1'/>
        <scored_item item_id='356' value='1'/>
        <scored_item item_id='357' value='1'/>
        <scored_item item_id='352' value='1'/>
        <scored_item item_id='353' value='1'/>
        <scored_item item_id='354' value='1'/>
        <scored_item item_id='355' value='1'/>
        <scored_item item_id='364' value='1'/>
        <scored_item item_id='365' value='1'/>
        <scored_item item_id='366' value='1'/>
        <scored_item item_id='360' value='1'/>
        <scored_item item_id='361' value='1'/>
        <scored_item item_id='362' value='1'/>
        <scored_item item_id='363' value='1'/>
      </scoring_item>
      <scoring_item item_id='194'>
        <scored_item item_id='358' value='1'/>
        <scored_item item_id='359' value='1'/>
        <scored_item item_id='383' value='1'/>
        <scored_item item_id='349' value='1'/>
        <scored_item item_id='384' value='1'/>
        <scored_item item_id='367' value='1'/>
        <scored_item item_id='348' value='1'/>
        <scored_item item_id='379' value='1'/>
        <scored_item item_id='328' value='1'/>
      </scoring_item>
      <scoring_item item_id='195'>
        <scored_item item_id='373' value='1'/>
        <scored_item item_id='372' value='1'/>
        <scored_item item_id='375' value='1'/>
        <scored_item item_id='374' value='1'/>
        <scored_item item_id='369' value='1'/>
        <scored_item item_id='368' value='1'/>
        <scored_item item_id='351' value='1'/>
        <scored_item item_id='383' value='1'/>
        <scored_item item_id='348' value='1'/>
        <scored_item item_id='377' value='1'/>
        <scored_item item_id='376' value='1'/>
        <scored_item item_id='345' value='1'/>
        <scored_item item_id='378' value='1'/>
        <scored_item item_id='357' value='1'/>
        <scored_item item_id='364' value='1'/>
        <scored_item item_id='367' value='1'/>
        <scored_item item_id='328' value='1'/>
        <scored_item item_id='329' value='1'/>
      </scoring_item>
      <scoring_item item_id='196'>
        <scored_item item_id='337' value='1'/>
        <scored_item item_id='371' value='1'/>
        <scored_item item_id='370' value='1'/>
        <scored_item item_id='381' value='1'/>
        <scored_item item_id='350' value='1'/>
        <scored_item item_id='380' value='1'/>
        <scored_item item_id='349' value='1'/>
        <scored_item item_id='382' value='1'/>
        <scored_item item_id='347' value='1'/>
        <scored_item item_id='346' value='1'/>
        <scored_item item_id='379' value='1'/>
        <scored_item item_id='356' value='1'/>
        <scored_item item_id='358' value='1'/>
        <scored_item item_id='359' value='1'/>
        <scored_item item_id='352' value='1'/>
        <scored_item item_id='353' value='1'/>
        <scored_item item_id='354' value='1'/>
        <scored_item item_id='355' value='1'/>
        <scored_item item_id='365' value='1'/>
        <scored_item item_id='366' value='1'/>
        <scored_item item_id='384' value='1'/>
        <scored_item item_id='360' value='1'/>
        <scored_item item_id='361' value='1'/>
        <scored_item item_id='362' value='1'/>
        <scored_item item_id='363' value='1'/>
      </scoring_item>
      <scoring_item item_id='197'>
        <scored_item item_id='337' value='1'/>
        <scored_item item_id='351' value='1'/>
        <scored_item item_id='350' value='1'/>
        <scored_item item_id='349' value='1'/>
        <scored_item item_id='348' value='1'/>
        <scored_item item_id='347' value='1'/>
        <scored_item item_id='346' value='1'/>
        <scored_item item_id='345' value='1'/>
        <scored_item item_id='384' value='1'/>
        <scored_item item_id='328' value='1'/>
        <scored_item item_id='329' value='1'/>
        <scored_item item_id='373' value='1'/>
        <scored_item item_id='372' value='1'/>
        <scored_item item_id='375' value='1'/>
        <scored_item item_id='374' value='1'/>
        <scored_item item_id='369' value='1'/>
        <scored_item item_id='368' value='1'/>
        <scored_item item_id='371' value='1'/>
        <scored_item item_id='370' value='1'/>
        <scored_item item_id='381' value='1'/>
        <scored_item item_id='380' value='1'/>
        <scored_item item_id='383' value='1'/>
        <scored_item item_id='382' value='1'/>
        <scored_item item_id='377' value='1'/>
        <scored_item item_id='376' value='1'/>
        <scored_item item_id='379' value='1'/>
        <scored_item item_id='378' value='1'/>
        <scored_item item_id='356' value='1'/>
        <scored_item item_id='357' value='1'/>
        <scored_item item_id='358' value='1'/>
        <scored_item item_id='359' value='1'/>
        <scored_item item_id='352' value='1'/>
        <scored_item item_id='353' value='1'/>
        <scored_item item_id='354' value='1'/>
        <scored_item item_id='364' value='1'/>
        <scored_item item_id='365' value='1'/>
        <scored_item item_id='366' value='1'/>
        <scored_item item_id='367' value='1'/>
        <scored_item item_id='360' value='1'/>
        <scored_item item_id='361' value='1'/>
        <scored_item item_id='362' value='1'/>
        <scored_item item_id='363' value='1'/>
      </scoring_item>
      <scoring_item item_id='198'>
        <scored_item item_id='355' value='1'/>
      </scoring_item>
      <scoring_item item_id='199'>
        <scored_item item_id='351' value='1'/>
        <scored_item item_id='350' value='1'/>
        <scored_item item_id='349' value='1'/>
        <scored_item item_id='348' value='1'/>
        <scored_item item_id='347' value='1'/>
        <scored_item item_id='346' value='1'/>
        <scored_item item_id='345' value='1'/>
        <scored_item item_id='384' value='1'/>
        <scored_item item_id='328' value='1'/>
        <scored_item item_id='329' value='1'/>
        <scored_item item_id='373' value='1'/>
        <scored_item item_id='372' value='1'/>
        <scored_item item_id='375' value='1'/>
        <scored_item item_id='374' value='1'/>
        <scored_item item_id='369' value='1'/>
        <scored_item item_id='368' value='1'/>
        <scored_item item_id='371' value='1'/>
        <scored_item item_id='370' value='1'/>
        <scored_item item_id='381' value='1'/>
        <scored_item item_id='380' value='1'/>
        <scored_item item_id='383' value='1'/>
        <scored_item item_id='377' value='1'/>
        <scored_item item_id='376' value='1'/>
        <scored_item item_id='379' value='1'/>
        <scored_item item_id='378' value='1'/>
        <scored_item item_id='356' value='1'/>
        <scored_item item_id='358' value='1'/>
        <scored_item item_id='359' value='1'/>
        <scored_item item_id='352' value='1'/>
        <scored_item item_id='353' value='1'/>
        <scored_item item_id='354' value='1'/>
        <scored_item item_id='355' value='1'/>
        <scored_item item_id='365' value='1'/>
        <scored_item item_id='367' value='1'/>
        <scored_item item_id='360' value='1'/>
        <scored_item item_id='362' value='1'/>
        <scored_item item_id='363' value='1'/>
      </scoring_item>
      <scoring_item item_id='200'>
        <scored_item item_id='357' value='1'/>
        <scored_item item_id='337' value='1'/>
        <scored_item item_id='364' value='1'/>
        <scored_item item_id='366' value='1'/>
        <scored_item item_id='382' value='1'/>
        <scored_item item_id='361' value='1'/>
      </scoring_item>
      <scoring_item item_id='202'>
        <scored_item item_id='375' value='1'/>
        <scored_item item_id='369' value='3'/>
        <scored_item item_id='368' value='3'/>
        <scored_item item_id='371' value='1'/>
        <scored_item item_id='381' value='3'/>
        <scored_item item_id='350' value='1'/>
        <scored_item item_id='347' value='3'/>
        <scored_item item_id='346' value='1'/>
        <scored_item item_id='345' value='3'/>
        <scored_item item_id='356' value='3'/>
        <scored_item item_id='352' value='3'/>
        <scored_item item_id='353' value='3'/>
        <scored_item item_id='364' value='3'/>
        <scored_item item_id='366' value='3'/>
        <scored_item item_id='384' value='1'/>
        <scored_item item_id='361' value='1'/>
      </scoring_item>
      <scoring_item item_id='203'>
        <scored_item item_id='337' value='1'/>
        <scored_item item_id='351' value='1'/>
        <scored_item item_id='349' value='1'/>
        <scored_item item_id='348' value='1'/>
        <scored_item item_id='347' value='3'/>
        <scored_item item_id='345' value='3'/>
        <scored_item item_id='329' value='1'/>
        <scored_item item_id='373' value='1'/>
        <scored_item item_id='372' value='1'/>
        <scored_item item_id='374' value='1'/>
        <scored_item item_id='369' value='3'/>
        <scored_item item_id='368' value='3'/>
        <scored_item item_id='381' value='3'/>
        <scored_item item_id='380' value='1'/>
        <scored_item item_id='383' value='1'/>
        <scored_item item_id='382' value='1'/>
        <scored_item item_id='377' value='1'/>
        <scored_item item_id='376' value='1'/>
        <scored_item item_id='378' value='1'/>
        <scored_item item_id='356' value='3'/>
        <scored_item item_id='357' value='1'/>
        <scored_item item_id='358' value='1'/>
        <scored_item item_id='359' value='1'/>
        <scored_item item_id='352' value='3'/>
        <scored_item item_id='353' value='3'/>
        <scored_item item_id='354' value='1'/>
        <scored_item item_id='355' value='1'/>
        <scored_item item_id='364' value='3'/>
        <scored_item item_id='365' value='1'/>
        <scored_item item_id='366' value='3'/>
        <scored_item item_id='367' value='1'/>
        <scored_item item_id='360' value='1'/>
        <scored_item item_id='362' value='1'/>
        <scored_item item_id='363' value='1'/>
      </scoring_item>
      <scoring_item item_id='204'>
        <scored_item item_id='356' value='3'/>
        <scored_item item_id='352' value='3'/>
        <scored_item item_id='369' value='3'/>
        <scored_item item_id='368' value='3'/>
        <scored_item item_id='353' value='3'/>
        <scored_item item_id='370' value='1'/>
        <scored_item item_id='381' value='3'/>
        <scored_item item_id='364' value='3'/>
        <scored_item item_id='366' value='3'/>
        <scored_item item_id='347' value='3'/>
        <scored_item item_id='345' value='3'/>
        <scored_item item_id='379' value='1'/>
      </scoring_item>
      <scoring_item item_id='206'>
        <scored_item item_id='369' value='3'/>
        <scored_item item_id='368' value='3'/>
        <scored_item item_id='370' value='1'/>
        <scored_item item_id='381' value='3'/>
        <scored_item item_id='380' value='1'/>
        <scored_item item_id='383' value='1'/>
        <scored_item item_id='347' value='3'/>
        <scored_item item_id='345' value='3'/>
        <scored_item item_id='378' value='1'/>
        <scored_item item_id='356' value='3'/>
        <scored_item item_id='358' value='1'/>
        <scored_item item_id='352' value='3'/>
        <scored_item item_id='353' value='3'/>
        <scored_item item_id='364' value='3'/>
        <scored_item item_id='366' value='3'/>
        <scored_item item_id='362' value='1'/>
      </scoring_item>
      <scoring_item item_id='207'>
        <scored_item item_id='356' value='3'/>
        <scored_item item_id='369' value='3'/>
        <scored_item item_id='352' value='3'/>
        <scored_item item_id='353' value='3'/>
        <scored_item item_id='368' value='3'/>
        <scored_item item_id='337' value='1'/>
        <scored_item item_id='364' value='3'/>
        <scored_item item_id='381' value='3'/>
        <scored_item item_id='350' value='1'/>
        <scored_item item_id='349' value='1'/>
        <scored_item item_id='366' value='3'/>
        <scored_item item_id='347' value='3'/>
        <scored_item item_id='345' value='3'/>
        <scored_item item_id='363' value='1'/>
      </scoring_item>
      <scoring_item item_id='208'>
        <scored_item item_id='373' value='1'/>
        <scored_item item_id='375' value='1'/>
        <scored_item item_id='374' value='1'/>
        <scored_item item_id='369' value='3'/>
        <scored_item item_id='368' value='3'/>
        <scored_item item_id='381' value='3'/>
        <scored_item item_id='377' value='1'/>
        <scored_item item_id='347' value='3'/>
        <scored_item item_id='376' value='1'/>
        <scored_item item_id='345' value='3'/>
        <scored_item item_id='356' value='3'/>
        <scored_item item_id='352' value='3'/>
        <scored_item item_id='353' value='3'/>
        <scored_item item_id='364' value='3'/>
        <scored_item item_id='366' value='3'/>
      </scoring_item>
      <scoring_item item_id='209'>
        <scored_item item_id='372' value='1'/>
        <scored_item item_id='369' value='3'/>
        <scored_item item_id='368' value='3'/>
        <scored_item item_id='371' value='1'/>
        <scored_item item_id='351' value='1'/>
        <scored_item item_id='381' value='3'/>
        <scored_item item_id='348' value='1'/>
        <scored_item item_id='347' value='3'/>
        <scored_item item_id='346' value='1'/>
        <scored_item item_id='379' value='1'/>
        <scored_item item_id='345' value='3'/>
        <scored_item item_id='356' value='3'/>
        <scored_item item_id='357' value='1'/>
        <scored_item item_id='359' value='1'/>
        <scored_item item_id='352' value='3'/>
        <scored_item item_id='353' value='3'/>
        <scored_item item_id='354' value='1'/>
        <scored_item item_id='355' value='1'/>
        <scored_item item_id='364' value='3'/>
        <scored_item item_id='365' value='1'/>
        <scored_item item_id='366' value='3'/>
        <scored_item item_id='367' value='1'/>
        <scored_item item_id='384' value='1'/>
        <scored_item item_id='360' value='1'/>
      </scoring_item>
      <scoring_item item_id='210'>
        <scored_item item_id='356' value='3'/>
        <scored_item item_id='352' value='3'/>
        <scored_item item_id='369' value='3'/>
        <scored_item item_id='368' value='3'/>
        <scored_item item_id='353' value='3'/>
        <scored_item item_id='381' value='3'/>
        <scored_item item_id='364' value='3'/>
        <scored_item item_id='366' value='3'/>
        <scored_item item_id='382' value='1'/>
        <scored_item item_id='347' value='3'/>
        <scored_item item_id='361' value='1'/>
        <scored_item item_id='345' value='3'/>
        <scored_item item_id='329' value='1'/>
      </scoring_item>
      <scoring_item item_id='212'>
        <scored_item item_id='337' value='1'/>
        <scored_item item_id='351' value='1'/>
        <scored_item item_id='350' value='1'/>
        <scored_item item_id='349' value='1'/>
        <scored_item item_id='347' value='3'/>
        <scored_item item_id='346' value='1'/>
        <scored_item item_id='345' value='3'/>
        <scored_item item_id='384' value='1'/>
        <scored_item item_id='329' value='1'/>
        <scored_item item_id='373' value='1'/>
        <scored_item item_id='372' value='1'/>
        <scored_item item_id='374' value='1'/>
        <scored_item item_id='369' value='3'/>
        <scored_item item_id='368' value='3'/>
        <scored_item item_id='370' value='1'/>
        <scored_item item_id='381' value='3'/>
        <scored_item item_id='380' value='1'/>
        <scored_item item_id='383' value='1'/>
        <scored_item item_id='382' value='1'/>
        <scored_item item_id='377' value='1'/>
        <scored_item item_id='379' value='1'/>
        <scored_item item_id='378' value='1'/>
        <scored_item item_id='356' value='3'/>
        <scored_item item_id='357' value='1'/>
        <scored_item item_id='358' value='1'/>
        <scored_item item_id='359' value='1'/>
        <scored_item item_id='352' value='3'/>
        <scored_item item_id='353' value='3'/>
        <scored_item item_id='354' value='1'/>
        <scored_item item_id='355' value='1'/>
        <scored_item item_id='364' value='3'/>
        <scored_item item_id='365' value='1'/>
        <scored_item item_id='366' value='3'/>
        <scored_item item_id='367' value='1'/>
        <scored_item item_id='360' value='1'/>
        <scored_item item_id='361' value='1'/>
        <scored_item item_id='362' value='1'/>
      </scoring_item>
      <scoring_item item_id='213'>
        <scored_item item_id='356' value='3'/>
        <scored_item item_id='375' value='1'/>
        <scored_item item_id='369' value='3'/>
        <scored_item item_id='352' value='3'/>
        <scored_item item_id='353' value='3'/>
        <scored_item item_id='368' value='3'/>
        <scored_item item_id='371' value='1'/>
        <scored_item item_id='381' value='3'/>
        <scored_item item_id='364' value='3'/>
        <scored_item item_id='366' value='3'/>
        <scored_item item_id='348' value='1'/>
        <scored_item item_id='347' value='3'/>
        <scored_item item_id='376' value='1'/>
        <scored_item item_id='345' value='3'/>
        <scored_item item_id='363' value='1'/>
      </scoring_item>
      <scoring_item item_id='215'>
        <scored_item item_id='369' value='3'/>
        <scored_item item_id='368' value='3'/>
        <scored_item item_id='381' value='3'/>
        <scored_item item_id='347' value='3'/>
        <scored_item item_id='345' value='3'/>
        <scored_item item_id='356' value='3'/>
        <scored_item item_id='357' value='1'/>
        <scored_item item_id='352' value='3'/>
        <scored_item item_id='353' value='3'/>
        <scored_item item_id='355' value='1'/>
        <scored_item item_id='364' value='3'/>
        <scored_item item_id='365' value='1'/>
        <scored_item item_id='366' value='3'/>
        <scored_item item_id='360' value='1'/>
        <scored_item item_id='362' value='1'/>
      </scoring_item>
      <scoring_item item_id='216'>
        <scored_item item_id='337' value='1'/>
        <scored_item item_id='351' value='1'/>
        <scored_item item_id='350' value='1'/>
        <scored_item item_id='349' value='1'/>
        <scored_item item_id='348' value='1'/>
        <scored_item item_id='347' value='3'/>
        <scored_item item_id='346' value='1'/>
        <scored_item item_id='345' value='3'/>
        <scored_item item_id='384' value='1'/>
        <scored_item item_id='373' value='1'/>
        <scored_item item_id='372' value='1'/>
        <scored_item item_id='375' value='1'/>
        <scored_item item_id='374' value='1'/>
        <scored_item item_id='369' value='3'/>
        <scored_item item_id='368' value='3'/>
        <scored_item item_id='371' value='1'/>
        <scored_item item_id='370' value='1'/>
        <scored_item item_id='381' value='3'/>
        <scored_item item_id='380' value='1'/>
        <scored_item item_id='383' value='1'/>
        <scored_item item_id='382' value='1'/>
        <scored_item item_id='377' value='1'/>
        <scored_item item_id='376' value='1'/>
        <scored_item item_id='379' value='1'/>
        <scored_item item_id='356' value='3'/>
        <scored_item item_id='358' value='1'/>
        <scored_item item_id='359' value='1'/>
        <scored_item item_id='352' value='3'/>
        <scored_item item_id='353' value='3'/>
        <scored_item item_id='354' value='1'/>
        <scored_item item_id='364' value='3'/>
        <scored_item item_id='366' value='3'/>
        <scored_item item_id='367' value='1'/>
        <scored_item item_id='361' value='1'/>
        <scored_item item_id='363' value='1'/>
      </scoring_item>
      <scoring_item item_id='217'>
        <scored_item item_id='356' value='3'/>
        <scored_item item_id='352' value='3'/>
        <scored_item item_id='369' value='3'/>
        <scored_item item_id='368' value='3'/>
        <scored_item item_id='353' value='3'/>
        <scored_item item_id='381' value='3'/>
        <scored_item item_id='364' value='3'/>
        <scored_item item_id='366' value='3'/>
        <scored_item item_id='347' value='3'/>
        <scored_item item_id='345' value='3'/>
        <scored_item item_id='378' value='1'/>
        <scored_item item_id='329' value='1'/>
      </scoring_item>
      <scoring_item item_id='218'>
        <scored_item item_id='337' value='1'/>
        <scored_item item_id='351' value='1'/>
        <scored_item item_id='350' value='1'/>
        <scored_item item_id='349' value='1'/>
        <scored_item item_id='348' value='1'/>
        <scored_item item_id='347' value='1'/>
        <scored_item item_id='345' value='1'/>
        <scored_item item_id='384' value='1'/>
        <scored_item item_id='328' value='1'/>
        <scored_item item_id='329' value='1'/>
        <scored_item item_id='372' value='1'/>
        <scored_item item_id='374' value='1'/>
        <scored_item item_id='369' value='1'/>
        <scored_item item_id='368' value='1'/>
        <scored_item item_id='371' value='1'/>
        <scored_item item_id='381' value='1'/>
        <scored_item item_id='380' value='1'/>
        <scored_item item_id='383' value='1'/>
        <scored_item item_id='382' value='1'/>
        <scored_item item_id='377' value='1'/>
        <scored_item item_id='376' value='1'/>
        <scored_item item_id='379' value='1'/>
        <scored_item item_id='356' value='1'/>
        <scored_item item_id='357' value='1'/>
        <scored_item item_id='358' value='1'/>
        <scored_item item_id='359' value='1'/>
        <scored_item item_id='352' value='1'/>
        <scored_item item_id='353' value='1'/>
        <scored_item item_id='354' value='1'/>
        <scored_item item_id='355' value='1'/>
        <scored_item item_id='364' value='1'/>
        <scored_item item_id='365' value='1'/>
        <scored_item item_id='366' value='1'/>
        <scored_item item_id='367' value='1'/>
        <scored_item item_id='360' value='1'/>
        <scored_item item_id='362' value='1'/>
        <scored_item item_id='363' value='1'/>
      </scoring_item>
      <scoring_item item_id='219'>
        <scored_item item_id='373' value='1'/>
        <scored_item item_id='375' value='1'/>
        <scored_item item_id='370' value='1'/>
        <scored_item item_id='346' value='1'/>
        <scored_item item_id='361' value='1'/>
        <scored_item item_id='378' value='1'/>
      </scoring_item>
      <scoring_item item_id='220'>
        <scored_item item_id='337' value='1'/>
        <scored_item item_id='351' value='1'/>
        <scored_item item_id='350' value='1'/>
        <scored_item item_id='349' value='1'/>
        <scored_item item_id='348' value='1'/>
        <scored_item item_id='347' value='1'/>
        <scored_item item_id='346' value='1'/>
        <scored_item item_id='345' value='1'/>
        <scored_item item_id='384' value='1'/>
        <scored_item item_id='328' value='1'/>
        <scored_item item_id='329' value='1'/>
        <scored_item item_id='373' value='1'/>
        <scored_item item_id='372' value='1'/>
        <scored_item item_id='375' value='1'/>
        <scored_item item_id='374' value='1'/>
        <scored_item item_id='369' value='1'/>
        <scored_item item_id='368' value='1'/>
        <scored_item item_id='371' value='1'/>
        <scored_item item_id='370' value='1'/>
        <scored_item item_id='381' value='1'/>
        <scored_item item_id='380' value='1'/>
        <scored_item item_id='383' value='1'/>
        <scored_item item_id='382' value='1'/>
        <scored_item item_id='377' value='1'/>
        <scored_item item_id='376' value='1'/>
        <scored_item item_id='379' value='1'/>
        <scored_item item_id='378' value='1'/>
        <scored_item item_id='356' value='1'/>
        <scored_item item_id='357' value='1'/>
        <scored_item item_id='358' value='1'/>
        <scored_item item_id='359' value='1'/>
        <scored_item item_id='352' value='1'/>
        <scored_item item_id='353' value='1'/>
        <scored_item item_id='354' value='1'/>
        <scored_item item_id='355' value='1'/>
        <scored_item item_id='364' value='1'/>
        <scored_item item_id='365' value='1'/>
        <scored_item item_id='366' value='1'/>
        <scored_item item_id='367' value='1'/>
        <scored_item item_id='361' value='1'/>
        <scored_item item_id='362' value='1'/>
        <scored_item item_id='363' value='1'/>
      </scoring_item>
      <scoring_item item_id='222'>
        <scored_item item_id='337' value='1'/>
        <scored_item item_id='351' value='1'/>
        <scored_item item_id='348' value='1'/>
        <scored_item item_id='347' value='3'/>
        <scored_item item_id='346' value='1'/>
        <scored_item item_id='345' value='3'/>
        <scored_item item_id='384' value='1'/>
        <scored_item item_id='329' value='1'/>
        <scored_item item_id='373' value='1'/>
        <scored_item item_id='372' value='1'/>
        <scored_item item_id='375' value='1'/>
        <scored_item item_id='374' value='1'/>
        <scored_item item_id='369' value='3'/>
        <scored_item item_id='368' value='3'/>
        <scored_item item_id='371' value='1'/>
        <scored_item item_id='370' value='1'/>
        <scored_item item_id='381' value='3'/>
        <scored_item item_id='380' value='1'/>
        <scored_item item_id='383' value='1'/>
        <scored_item item_id='382' value='1'/>
        <scored_item item_id='377' value='1'/>
        <scored_item item_id='376' value='1'/>
        <scored_item item_id='379' value='1'/>
        <scored_item item_id='378' value='1'/>
        <scored_item item_id='356' value='3'/>
        <scored_item item_id='357' value='1'/>
        <scored_item item_id='358' value='1'/>
        <scored_item item_id='359' value='1'/>
        <scored_item item_id='352' value='3'/>
        <scored_item item_id='353' value='3'/>
        <scored_item item_id='354' value='1'/>
        <scored_item item_id='355' value='1'/>
        <scored_item item_id='364' value='3'/>
        <scored_item item_id='365' value='1'/>
        <scored_item item_id='366' value='3'/>
        <scored_item item_id='367' value='1'/>
        <scored_item item_id='360' value='1'/>
        <scored_item item_id='361' value='1'/>
        <scored_item item_id='362' value='1'/>
        <scored_item item_id='363' value='1'/>
      </scoring_item>
      <scoring_item item_id='223'>
        <scored_item item_id='356' value='3'/>
        <scored_item item_id='352' value='3'/>
        <scored_item item_id='369' value='3'/>
        <scored_item item_id='368' value='3'/>
        <scored_item item_id='353' value='3'/>
        <scored_item item_id='381' value='3'/>
        <scored_item item_id='364' value='3'/>
        <scored_item item_id='350' value='1'/>
        <scored_item item_id='349' value='1'/>
        <scored_item item_id='366' value='3'/>
        <scored_item item_id='347' value='3'/>
        <scored_item item_id='345' value='3'/>
      </scoring_item>
      <scoring_item item_id='224'>
        <scored_item item_id='360' value='1'/>
      </scoring_item>
      <scoring_item item_id='225'>
        <scored_item item_id='337' value='1'/>
        <scored_item item_id='350' value='1'/>
        <scored_item item_id='349' value='1'/>
        <scored_item item_id='347' value='1'/>
        <scored_item item_id='346' value='1'/>
        <scored_item item_id='384' value='1'/>
        <scored_item item_id='328' value='1'/>
        <scored_item item_id='329' value='1'/>
        <scored_item item_id='373' value='1'/>
        <scored_item item_id='372' value='1'/>
        <scored_item item_id='375' value='1'/>
        <scored_item item_id='374' value='1'/>
        <scored_item item_id='369' value='1'/>
        <scored_item item_id='368' value='1'/>
        <scored_item item_id='371' value='1'/>
        <scored_item item_id='370' value='1'/>
        <scored_item item_id='381' value='1'/>
        <scored_item item_id='380' value='1'/>
        <scored_item item_id='383' value='1'/>
        <scored_item item_id='382' value='1'/>
        <scored_item item_id='377' value='1'/>
        <scored_item item_id='376' value='1'/>
        <scored_item item_id='379' value='1'/>
        <scored_item item_id='378' value='1'/>
        <scored_item item_id='356' value='1'/>
        <scored_item item_id='357' value='1'/>
        <scored_item item_id='358' value='1'/>
        <scored_item item_id='359' value='1'/>
        <scored_item item_id='352' value='1'/>
        <scored_item item_id='353' value='1'/>
        <scored_item item_id='354' value='1'/>
        <scored_item item_id='355' value='1'/>
        <scored_item item_id='364' value='1'/>
        <scored_item item_id='365' value='1'/>
        <scored_item item_id='366' value='1'/>
        <scored_item item_id='367' value='1'/>
        <scored_item item_id='360' value='1'/>
        <scored_item item_id='362' value='1'/>
        <scored_item item_id='363' value='1'/>
      </scoring_item>
      <scoring_item item_id='226'>
        <scored_item item_id='351' value='1'/>
        <scored_item item_id='348' value='1'/>
        <scored_item item_id='361' value='1'/>
        <scored_item item_id='345' value='1'/>
      </scoring_item>
      <scoring_item item_id='228'>
        <scored_item item_id='373' value='1'/>
        <scored_item item_id='372' value='1'/>
        <scored_item item_id='375' value='1'/>
        <scored_item item_id='374' value='1'/>
        <scored_item item_id='369' value='3'/>
        <scored_item item_id='368' value='3'/>
        <scored_item item_id='381' value='3'/>
        <scored_item item_id='377' value='1'/>
        <scored_item item_id='347' value='3'/>
        <scored_item item_id='376' value='1'/>
        <scored_item item_id='356' value='3'/>
        <scored_item item_id='352' value='3'/>
        <scored_item item_id='353' value='3'/>
        <scored_item item_id='364' value='3'/>
        <scored_item item_id='366' value='3'/>
      </scoring_item>
      <scoring_item item_id='229'>
        <scored_item item_id='337' value='1'/>
        <scored_item item_id='351' value='1'/>
        <scored_item item_id='350' value='1'/>
        <scored_item item_id='349' value='1'/>
        <scored_item item_id='348' value='1'/>
        <scored_item item_id='347' value='3'/>
        <scored_item item_id='346' value='1'/>
        <scored_item item_id='345' value='1'/>
        <scored_item item_id='384' value='1'/>
        <scored_item item_id='369' value='3'/>
        <scored_item item_id='368' value='3'/>
        <scored_item item_id='371' value='1'/>
        <scored_item item_id='370' value='1'/>
        <scored_item item_id='381' value='3'/>
        <scored_item item_id='380' value='1'/>
        <scored_item item_id='383' value='1'/>
        <scored_item item_id='382' value='1'/>
        <scored_item item_id='379' value='1'/>
        <scored_item item_id='378' value='1'/>
        <scored_item item_id='356' value='3'/>
        <scored_item item_id='357' value='1'/>
        <scored_item item_id='358' value='1'/>
        <scored_item item_id='359' value='1'/>
        <scored_item item_id='352' value='3'/>
        <scored_item item_id='353' value='3'/>
        <scored_item item_id='354' value='1'/>
        <scored_item item_id='355' value='1'/>
        <scored_item item_id='364' value='3'/>
        <scored_item item_id='365' value='1'/>
        <scored_item item_id='366' value='3'/>
        <scored_item item_id='367' value='1'/>
        <scored_item item_id='360' value='1'/>
        <scored_item item_id='361' value='1'/>
        <scored_item item_id='362' value='1'/>
        <scored_item item_id='363' value='1'/>
      </scoring_item>
      <scoring_item item_id='230'>
        <scored_item item_id='356' value='3'/>
        <scored_item item_id='352' value='3'/>
        <scored_item item_id='369' value='3'/>
        <scored_item item_id='368' value='3'/>
        <scored_item item_id='353' value='3'/>
        <scored_item item_id='381' value='3'/>
        <scored_item item_id='364' value='3'/>
        <scored_item item_id='366' value='3'/>
        <scored_item item_id='347' value='3'/>
        <scored_item item_id='329' value='1'/>
      </scoring_item>
      <scoring_item item_id='232'>
        <scored_item item_id='351' value='1'/>
        <scored_item item_id='350' value='1'/>
        <scored_item item_id='348' value='1'/>
        <scored_item item_id='347' value='3'/>
        <scored_item item_id='346' value='1'/>
        <scored_item item_id='345' value='3'/>
        <scored_item item_id='384' value='1'/>
        <scored_item item_id='329' value='1'/>
        <scored_item item_id='369' value='3'/>
        <scored_item item_id='368' value='3'/>
        <scored_item item_id='371' value='1'/>
        <scored_item item_id='370' value='1'/>
        <scored_item item_id='380' value='1'/>
        <scored_item item_id='383' value='1'/>
        <scored_item item_id='356' value='3'/>
        <scored_item item_id='357' value='1'/>
        <scored_item item_id='358' value='1'/>
        <scored_item item_id='359' value='1'/>
        <scored_item item_id='352' value='3'/>
        <scored_item item_id='353' value='3'/>
        <scored_item item_id='355' value='1'/>
        <scored_item item_id='364' value='3'/>
        <scored_item item_id='366' value='3'/>
        <scored_item item_id='367' value='1'/>
        <scored_item item_id='360' value='1'/>
        <scored_item item_id='361' value='1'/>
        <scored_item item_id='362' value='1'/>
        <scored_item item_id='363' value='1'/>
      </scoring_item>
      <scoring_item item_id='233'>
        <scored_item item_id='373' value='1'/>
        <scored_item item_id='372' value='1'/>
        <scored_item item_id='375' value='1'/>
        <scored_item item_id='374' value='1'/>
        <scored_item item_id='369' value='3'/>
        <scored_item item_id='368' value='3'/>
        <scored_item item_id='337' value='1'/>
        <scored_item item_id='349' value='1'/>
        <scored_item item_id='382' value='1'/>
        <scored_item item_id='347' value='3'/>
        <scored_item item_id='377' value='1'/>
        <scored_item item_id='376' value='1'/>
        <scored_item item_id='345' value='3'/>
        <scored_item item_id='379' value='1'/>
        <scored_item item_id='378' value='1'/>
        <scored_item item_id='356' value='3'/>
        <scored_item item_id='352' value='3'/>
        <scored_item item_id='353' value='3'/>
        <scored_item item_id='354' value='1'/>
        <scored_item item_id='364' value='3'/>
        <scored_item item_id='365' value='1'/>
        <scored_item item_id='366' value='3'/>
      </scoring_item>
      <scoring_item item_id='234'>
        <scored_item item_id='356' value='3'/>
        <scored_item item_id='352' value='3'/>
        <scored_item item_id='369' value='3'/>
        <scored_item item_id='368' value='3'/>
        <scored_item item_id='353' value='3'/>
        <scored_item item_id='364' value='3'/>
        <scored_item item_id='366' value='3'/>
        <scored_item item_id='347' value='3'/>
        <scored_item item_id='345' value='3'/>
      </scoring_item>
      <scoring_item item_id='235'>
        <scored_item item_id='356' value='3'/>
        <scored_item item_id='352' value='3'/>
        <scored_item item_id='369' value='3'/>
        <scored_item item_id='368' value='3'/>
        <scored_item item_id='353' value='3'/>
        <scored_item item_id='364' value='3'/>
        <scored_item item_id='366' value='3'/>
        <scored_item item_id='347' value='3'/>
        <scored_item item_id='345' value='3'/>
      </scoring_item>
      <scoring_item item_id='237'>
        <scored_item item_id='351' value='1'/>
        <scored_item item_id='350' value='1'/>
        <scored_item item_id='348' value='1'/>
        <scored_item item_id='347' value='3'/>
        <scored_item item_id='346' value='1'/>
        <scored_item item_id='345' value='3'/>
        <scored_item item_id='384' value='1'/>
        <scored_item item_id='329' value='1'/>
        <scored_item item_id='373' value='1'/>
        <scored_item item_id='372' value='1'/>
        <scored_item item_id='375' value='1'/>
        <scored_item item_id='374' value='1'/>
        <scored_item item_id='369' value='3'/>
        <scored_item item_id='368' value='3'/>
        <scored_item item_id='371' value='1'/>
        <scored_item item_id='370' value='1'/>
        <scored_item item_id='381' value='3'/>
        <scored_item item_id='380' value='1'/>
        <scored_item item_id='383' value='1'/>
        <scored_item item_id='382' value='1'/>
        <scored_item item_id='377' value='1'/>
        <scored_item item_id='376' value='1'/>
        <scored_item item_id='379' value='1'/>
        <scored_item item_id='378' value='1'/>
        <scored_item item_id='356' value='3'/>
        <scored_item item_id='357' value='1'/>
        <scored_item item_id='358' value='1'/>
        <scored_item item_id='359' value='1'/>
        <scored_item item_id='352' value='3'/>
        <scored_item item_id='353' value='3'/>
        <scored_item item_id='354' value='1'/>
        <scored_item item_id='355' value='1'/>
        <scored_item item_id='364' value='3'/>
        <scored_item item_id='365' value='1'/>
        <scored_item item_id='366' value='3'/>
        <scored_item item_id='367' value='1'/>
        <scored_item item_id='360' value='1'/>
        <scored_item item_id='361' value='1'/>
        <scored_item item_id='362' value='1'/>
        <scored_item item_id='363' value='1'/>
      </scoring_item>
      <scoring_item item_id='238'>
        <scored_item item_id='356' value='3'/>
        <scored_item item_id='352' value='3'/>
        <scored_item item_id='369' value='3'/>
        <scored_item item_id='353' value='3'/>
        <scored_item item_id='368' value='3'/>
        <scored_item item_id='337' value='1'/>
        <scored_item item_id='364' value='3'/>
        <scored_item item_id='381' value='3'/>
        <scored_item item_id='366' value='3'/>
        <scored_item item_id='349' value='1'/>
        <scored_item item_id='347' value='3'/>
        <scored_item item_id='345' value='3'/>
      </scoring_item>
      <scoring_item item_id='239'>
        <scored_item item_id='337' value='1'/>
        <scored_item item_id='351' value='1'/>
        <scored_item item_id='350' value='1'/>
        <scored_item item_id='349' value='1'/>
        <scored_item item_id='348' value='1'/>
        <scored_item item_id='347' value='1'/>
        <scored_item item_id='346' value='1'/>
        <scored_item item_id='345' value='1'/>
        <scored_item item_id='384' value='1'/>
        <scored_item item_id='328' value='1'/>
        <scored_item item_id='329' value='1'/>
        <scored_item item_id='372' value='1'/>
        <scored_item item_id='374' value='1'/>
        <scored_item item_id='369' value='1'/>
        <scored_item item_id='368' value='1'/>
        <scored_item item_id='371' value='1'/>
        <scored_item item_id='370' value='1'/>
        <scored_item item_id='381' value='1'/>
        <scored_item item_id='380' value='1'/>
        <scored_item item_id='383' value='1'/>
        <scored_item item_id='382' value='1'/>
        <scored_item item_id='377' value='1'/>
        <scored_item item_id='376' value='1'/>
        <scored_item item_id='379' value='1'/>
        <scored_item item_id='356' value='1'/>
        <scored_item item_id='357' value='1'/>
        <scored_item item_id='358' value='1'/>
        <scored_item item_id='359' value='1'/>
        <scored_item item_id='352' value='1'/>
        <scored_item item_id='353' value='1'/>
        <scored_item item_id='354' value='1'/>
        <scored_item item_id='355' value='1'/>
        <scored_item item_id='364' value='1'/>
        <scored_item item_id='365' value='1'/>
        <scored_item item_id='366' value='1'/>
        <scored_item item_id='367' value='1'/>
        <scored_item item_id='360' value='1'/>
        <scored_item item_id='361' value='1'/>
        <scored_item item_id='362' value='1'/>
        <scored_item item_id='363' value='1'/>
      </scoring_item>
      <scoring_item item_id='240'>
        <scored_item item_id='373' value='1'/>
        <scored_item item_id='375' value='1'/>
        <scored_item item_id='378' value='1'/>
      </scoring_item>
      <scoring_item item_id='241'>
        <scored_item item_id='337' value='1'/>
        <scored_item item_id='351' value='1'/>
        <scored_item item_id='350' value='1'/>
        <scored_item item_id='349' value='1'/>
        <scored_item item_id='348' value='1'/>
        <scored_item item_id='347' value='1'/>
        <scored_item item_id='346' value='1'/>
        <scored_item item_id='345' value='1'/>
        <scored_item item_id='384' value='1'/>
        <scored_item item_id='328' value='1'/>
        <scored_item item_id='329' value='1'/>
        <scored_item item_id='373' value='1'/>
        <scored_item item_id='372' value='1'/>
        <scored_item item_id='375' value='1'/>
        <scored_item item_id='374' value='1'/>
        <scored_item item_id='369' value='1'/>
        <scored_item item_id='368' value='1'/>
        <scored_item item_id='371' value='1'/>
        <scored_item item_id='381' value='1'/>
        <scored_item item_id='380' value='1'/>
        <scored_item item_id='383' value='1'/>
        <scored_item item_id='382' value='1'/>
        <scored_item item_id='377' value='1'/>
        <scored_item item_id='376' value='1'/>
        <scored_item item_id='379' value='1'/>
        <scored_item item_id='378' value='1'/>
        <scored_item item_id='356' value='1'/>
        <scored_item item_id='357' value='1'/>
        <scored_item item_id='359' value='1'/>
        <scored_item item_id='352' value='1'/>
        <scored_item item_id='353' value='1'/>
        <scored_item item_id='354' value='1'/>
        <scored_item item_id='364' value='1'/>
        <scored_item item_id='365' value='1'/>
        <scored_item item_id='366' value='1'/>
        <scored_item item_id='367' value='1'/>
        <scored_item item_id='360' value='1'/>
        <scored_item item_id='363' value='1'/>
      </scoring_item>
      <scoring_item item_id='243'>
        <scored_item item_id='373' value='1'/>
        <scored_item item_id='372' value='1'/>
        <scored_item item_id='375' value='1'/>
        <scored_item item_id='374' value='1'/>
        <scored_item item_id='369' value='3'/>
        <scored_item item_id='368' value='3'/>
        <scored_item item_id='337' value='1'/>
        <scored_item item_id='381' value='3'/>
        <scored_item item_id='347' value='3'/>
        <scored_item item_id='377' value='1'/>
        <scored_item item_id='376' value='1'/>
        <scored_item item_id='345' value='3'/>
        <scored_item item_id='356' value='3'/>
        <scored_item item_id='357' value='1'/>
        <scored_item item_id='352' value='3'/>
        <scored_item item_id='353' value='3'/>
        <scored_item item_id='364' value='3'/>
        <scored_item item_id='366' value='3'/>
        <scored_item item_id='361' value='1'/>
        <scored_item item_id='362' value='1'/>
        <scored_item item_id='363' value='1'/>
      </scoring_item>
      <scoring_item item_id='244'>
        <scored_item item_id='351' value='1'/>
        <scored_item item_id='350' value='1'/>
        <scored_item item_id='349' value='1'/>
        <scored_item item_id='348' value='1'/>
        <scored_item item_id='347' value='3'/>
        <scored_item item_id='346' value='1'/>
        <scored_item item_id='345' value='3'/>
        <scored_item item_id='384' value='1'/>
        <scored_item item_id='329' value='1'/>
        <scored_item item_id='369' value='3'/>
        <scored_item item_id='368' value='3'/>
        <scored_item item_id='371' value='1'/>
        <scored_item item_id='370' value='1'/>
        <scored_item item_id='381' value='3'/>
        <scored_item item_id='380' value='1'/>
        <scored_item item_id='383' value='1'/>
        <scored_item item_id='382' value='1'/>
        <scored_item item_id='379' value='1'/>
        <scored_item item_id='378' value='1'/>
        <scored_item item_id='356' value='3'/>
        <scored_item item_id='358' value='1'/>
        <scored_item item_id='359' value='1'/>
        <scored_item item_id='352' value='3'/>
        <scored_item item_id='353' value='3'/>
        <scored_item item_id='354' value='1'/>
        <scored_item item_id='355' value='1'/>
        <scored_item item_id='364' value='3'/>
        <scored_item item_id='365' value='1'/>
        <scored_item item_id='366' value='3'/>
        <scored_item item_id='367' value='1'/>
        <scored_item item_id='360' value='1'/>
      </scoring_item>
      <scoring_item item_id='245'>
        <scored_item item_id='358' value='1'/>
        <scored_item item_id='370' value='1'/>
        <scored_item item_id='355' value='1'/>
        <scored_item item_id='361' value='1'/>
        <scored_item item_id='362' value='1'/>
      </scoring_item>
      <scoring_item item_id='246'>
        <scored_item item_id='337' value='1'/>
        <scored_item item_id='351' value='1'/>
        <scored_item item_id='350' value='1'/>
        <scored_item item_id='349' value='1'/>
        <scored_item item_id='348' value='1'/>
        <scored_item item_id='347' value='1'/>
        <scored_item item_id='346' value='1'/>
        <scored_item item_id='345' value='1'/>
        <scored_item item_id='384' value='1'/>
        <scored_item item_id='328' value='1'/>
        <scored_item item_id='329' value='1'/>
        <scored_item item_id='375' value='1'/>
        <scored_item item_id='374' value='1'/>
        <scored_item item_id='369' value='1'/>
        <scored_item item_id='368' value='1'/>
        <scored_item item_id='371' value='1'/>
        <scored_item item_id='370' value='1'/>
        <scored_item item_id='381' value='1'/>
        <scored_item item_id='380' value='1'/>
        <scored_item item_id='383' value='1'/>
        <scored_item item_id='382' value='1'/>
        <scored_item item_id='377' value='1'/>
        <scored_item item_id='376' value='1'/>
        <scored_item item_id='379' value='1'/>
        <scored_item item_id='356' value='1'/>
        <scored_item item_id='357' value='1'/>
        <scored_item item_id='358' value='1'/>
        <scored_item item_id='359' value='1'/>
        <scored_item item_id='352' value='1'/>
        <scored_item item_id='353' value='1'/>
        <scored_item item_id='354' value='1'/>
        <scored_item item_id='355' value='1'/>
        <scored_item item_id='364' value='1'/>
        <scored_item item_id='365' value='1'/>
        <scored_item item_id='366' value='1'/>
        <scored_item item_id='367' value='1'/>
        <scored_item item_id='360' value='1'/>
        <scored_item item_id='361' value='1'/>
        <scored_item item_id='362' value='1'/>
        <scored_item item_id='363' value='1'/>
      </scoring_item>
      <scoring_item item_id='247'>
        <scored_item item_id='373' value='1'/>
        <scored_item item_id='372' value='1'/>
        <scored_item item_id='378' value='1'/>
      </scoring_item>
      <scoring_item item_id='248'>
        <scored_item item_id='337' value='1'/>
        <scored_item item_id='351' value='1'/>
        <scored_item item_id='350' value='1'/>
        <scored_item item_id='349' value='1'/>
        <scored_item item_id='348' value='1'/>
        <scored_item item_id='347' value='1'/>
        <scored_item item_id='346' value='1'/>
        <scored_item item_id='345' value='1'/>
        <scored_item item_id='384' value='1'/>
        <scored_item item_id='328' value='1'/>
        <scored_item item_id='329' value='1'/>
        <scored_item item_id='372' value='1'/>
        <scored_item item_id='374' value='1'/>
        <scored_item item_id='369' value='1'/>
        <scored_item item_id='368' value='1'/>
        <scored_item item_id='371' value='1'/>
        <scored_item item_id='370' value='1'/>
        <scored_item item_id='381' value='1'/>
        <scored_item item_id='380' value='1'/>
        <scored_item item_id='383' value='1'/>
        <scored_item item_id='382' value='1'/>
        <scored_item item_id='377' value='1'/>
        <scored_item item_id='376' value='1'/>
        <scored_item item_id='379' value='1'/>
        <scored_item item_id='356' value='1'/>
        <scored_item item_id='357' value='1'/>
        <scored_item item_id='358' value='1'/>
        <scored_item item_id='359' value='1'/>
        <scored_item item_id='352' value='1'/>
        <scored_item item_id='353' value='1'/>
        <scored_item item_id='354' value='1'/>
        <scored_item item_id='355' value='1'/>
        <scored_item item_id='364' value='1'/>
        <scored_item item_id='365' value='1'/>
        <scored_item item_id='366' value='1'/>
        <scored_item item_id='367' value='1'/>
        <scored_item item_id='360' value='1'/>
        <scored_item item_id='361' value='1'/>
        <scored_item item_id='362' value='1'/>
        <scored_item item_id='363' value='1'/>
      </scoring_item>
      <scoring_item item_id='249'>
        <scored_item item_id='373' value='1'/>
        <scored_item item_id='375' value='1'/>
        <scored_item item_id='378' value='1'/>
      </scoring_item>
      <scoring_item item_id='250'>
        <scored_item item_id='337' value='1'/>
        <scored_item item_id='351' value='1'/>
        <scored_item item_id='350' value='1'/>
        <scored_item item_id='349' value='1'/>
        <scored_item item_id='348' value='1'/>
        <scored_item item_id='347' value='1'/>
        <scored_item item_id='346' value='1'/>
        <scored_item item_id='345' value='1'/>
        <scored_item item_id='384' value='1'/>
        <scored_item item_id='328' value='1'/>
        <scored_item item_id='329' value='1'/>
        <scored_item item_id='369' value='1'/>
        <scored_item item_id='368' value='1'/>
        <scored_item item_id='371' value='1'/>
        <scored_item item_id='370' value='1'/>
        <scored_item item_id='381' value='1'/>
        <scored_item item_id='380' value='1'/>
        <scored_item item_id='383' value='1'/>
        <scored_item item_id='382' value='1'/>
        <scored_item item_id='379' value='1'/>
        <scored_item item_id='356' value='1'/>
        <scored_item item_id='357' value='1'/>
        <scored_item item_id='358' value='1'/>
        <scored_item item_id='359' value='1'/>
        <scored_item item_id='353' value='1'/>
        <scored_item item_id='354' value='1'/>
        <scored_item item_id='355' value='1'/>
        <scored_item item_id='364' value='1'/>
        <scored_item item_id='365' value='1'/>
        <scored_item item_id='366' value='1'/>
        <scored_item item_id='367' value='1'/>
        <scored_item item_id='360' value='1'/>
        <scored_item item_id='361' value='1'/>
        <scored_item item_id='362' value='1'/>
        <scored_item item_id='363' value='1'/>
      </scoring_item>
      <scoring_item item_id='251'>
        <scored_item item_id='373' value='1'/>
        <scored_item item_id='372' value='1'/>
        <scored_item item_id='375' value='1'/>
        <scored_item item_id='374' value='1'/>
        <scored_item item_id='352' value='1'/>
        <scored_item item_id='377' value='1'/>
        <scored_item item_id='376' value='1'/>
        <scored_item item_id='378' value='1'/>
      </scoring_item>
      <scoring_item item_id='252'>
        <scored_item item_id='337' value='1'/>
        <scored_item item_id='351' value='1'/>
        <scored_item item_id='350' value='1'/>
        <scored_item item_id='349' value='1'/>
        <scored_item item_id='348' value='1'/>
        <scored_item item_id='347' value='1'/>
        <scored_item item_id='345' value='1'/>
        <scored_item item_id='384' value='1'/>
        <scored_item item_id='328' value='1'/>
        <scored_item item_id='329' value='1'/>
        <scored_item item_id='372' value='1'/>
        <scored_item item_id='375' value='1'/>
        <scored_item item_id='374' value='1'/>
        <scored_item item_id='369' value='1'/>
        <scored_item item_id='368' value='1'/>
        <scored_item item_id='371' value='1'/>
        <scored_item item_id='370' value='1'/>
        <scored_item item_id='381' value='1'/>
        <scored_item item_id='380' value='1'/>
        <scored_item item_id='383' value='1'/>
        <scored_item item_id='382' value='1'/>
        <scored_item item_id='377' value='1'/>
        <scored_item item_id='379' value='1'/>
        <scored_item item_id='356' value='1'/>
        <scored_item item_id='357' value='1'/>
        <scored_item item_id='358' value='1'/>
        <scored_item item_id='359' value='1'/>
        <scored_item item_id='352' value='1'/>
        <scored_item item_id='353' value='1'/>
        <scored_item item_id='354' value='1'/>
        <scored_item item_id='355' value='1'/>
        <scored_item item_id='364' value='1'/>
        <scored_item item_id='365' value='1'/>
        <scored_item item_id='366' value='1'/>
        <scored_item item_id='367' value='1'/>
        <scored_item item_id='360' value='1'/>
        <scored_item item_id='361' value='1'/>
        <scored_item item_id='362' value='1'/>
        <scored_item item_id='363' value='1'/>
      </scoring_item>
      <scoring_item item_id='253'>
        <scored_item item_id='373' value='1'/>
        <scored_item item_id='346' value='1'/>
        <scored_item item_id='378' value='1'/>
      </scoring_item>
      <scoring_item item_id='254'>
        <scored_item item_id='337' value='1'/>
        <scored_item item_id='351' value='1'/>
        <scored_item item_id='350' value='1'/>
        <scored_item item_id='349' value='1'/>
        <scored_item item_id='348' value='1'/>
        <scored_item item_id='347' value='1'/>
        <scored_item item_id='345' value='1'/>
        <scored_item item_id='384' value='1'/>
        <scored_item item_id='328' value='1'/>
        <scored_item item_id='329' value='1'/>
        <scored_item item_id='372' value='1'/>
        <scored_item item_id='375' value='1'/>
        <scored_item item_id='374' value='1'/>
        <scored_item item_id='369' value='1'/>
        <scored_item item_id='368' value='1'/>
        <scored_item item_id='371' value='1'/>
        <scored_item item_id='381' value='1'/>
        <scored_item item_id='380' value='1'/>
        <scored_item item_id='383' value='1'/>
        <scored_item item_id='382' value='1'/>
        <scored_item item_id='377' value='1'/>
        <scored_item item_id='379' value='1'/>
        <scored_item item_id='378' value='1'/>
        <scored_item item_id='356' value='1'/>
        <scored_item item_id='357' value='1'/>
        <scored_item item_id='358' value='1'/>
        <scored_item item_id='359' value='1'/>
        <scored_item item_id='352' value='1'/>
        <scored_item item_id='353' value='1'/>
        <scored_item item_id='354' value='1'/>
        <scored_item item_id='355' value='1'/>
        <scored_item item_id='365' value='1'/>
        <scored_item item_id='366' value='1'/>
        <scored_item item_id='367' value='1'/>
        <scored_item item_id='360' value='1'/>
        <scored_item item_id='362' value='1'/>
        <scored_item item_id='363' value='1'/>
      </scoring_item>
      <scoring_item item_id='255'>
        <scored_item item_id='373' value='1'/>
        <scored_item item_id='370' value='1'/>
        <scored_item item_id='364' value='1'/>
        <scored_item item_id='361' value='1'/>
        <scored_item item_id='346' value='1'/>
      </scoring_item>
      <scoring_item item_id='256'>
        <scored_item item_id='337' value='1'/>
        <scored_item item_id='351' value='1'/>
        <scored_item item_id='348' value='1'/>
        <scored_item item_id='347' value='1'/>
        <scored_item item_id='346' value='1'/>
        <scored_item item_id='345' value='1'/>
        <scored_item item_id='384' value='1'/>
        <scored_item item_id='328' value='1'/>
        <scored_item item_id='373' value='1'/>
        <scored_item item_id='372' value='1'/>
        <scored_item item_id='375' value='1'/>
        <scored_item item_id='374' value='1'/>
        <scored_item item_id='369' value='1'/>
        <scored_item item_id='371' value='1'/>
        <scored_item item_id='370' value='1'/>
        <scored_item item_id='381' value='1'/>
        <scored_item item_id='380' value='1'/>
        <scored_item item_id='377' value='1'/>
        <scored_item item_id='378' value='1'/>
        <scored_item item_id='356' value='1'/>
        <scored_item item_id='357' value='1'/>
        <scored_item item_id='352' value='1'/>
        <scored_item item_id='353' value='1'/>
        <scored_item item_id='355' value='1'/>
        <scored_item item_id='364' value='1'/>
        <scored_item item_id='367' value='1'/>
        <scored_item item_id='361' value='1'/>
        <scored_item item_id='362' value='1'/>
      </scoring_item>
      <scoring_item item_id='258'>
        <scored_item item_id='337' value='1'/>
        <scored_item item_id='351' value='1'/>
        <scored_item item_id='350' value='1'/>
        <scored_item item_id='349' value='1'/>
        <scored_item item_id='348' value='1'/>
        <scored_item item_id='347' value='1'/>
        <scored_item item_id='346' value='1'/>
        <scored_item item_id='345' value='3'/>
        <scored_item item_id='384' value='1'/>
        <scored_item item_id='329' value='1'/>
        <scored_item item_id='373' value='1'/>
        <scored_item item_id='369' value='3'/>
        <scored_item item_id='368' value='1'/>
        <scored_item item_id='371' value='3'/>
        <scored_item item_id='370' value='1'/>
        <scored_item item_id='381' value='1'/>
        <scored_item item_id='380' value='1'/>
        <scored_item item_id='383' value='1'/>
        <scored_item item_id='382' value='1'/>
        <scored_item item_id='376' value='1'/>
        <scored_item item_id='379' value='1'/>
        <scored_item item_id='378' value='1'/>
        <scored_item item_id='356' value='3'/>
        <scored_item item_id='357' value='1'/>
        <scored_item item_id='358' value='1'/>
        <scored_item item_id='352' value='3'/>
        <scored_item item_id='353' value='3'/>
        <scored_item item_id='354' value='1'/>
        <scored_item item_id='355' value='1'/>
        <scored_item item_id='364' value='3'/>
        <scored_item item_id='365' value='1'/>
        <scored_item item_id='366' value='3'/>
        <scored_item item_id='361' value='1'/>
        <scored_item item_id='363' value='1'/>
      </scoring_item>
      <scoring_item item_id='259'>
        <scored_item item_id='372' value='1'/>
        <scored_item item_id='375' value='1'/>
        <scored_item item_id='374' value='1'/>
        <scored_item item_id='369' value='3'/>
        <scored_item item_id='371' value='3'/>
        <scored_item item_id='377' value='1'/>
        <scored_item item_id='345' value='3'/>
        <scored_item item_id='356' value='3'/>
        <scored_item item_id='359' value='1'/>
        <scored_item item_id='352' value='3'/>
        <scored_item item_id='353' value='3'/>
        <scored_item item_id='364' value='3'/>
        <scored_item item_id='366' value='3'/>
        <scored_item item_id='367' value='1'/>
        <scored_item item_id='360' value='1'/>
        <scored_item item_id='362' value='1'/>
      </scoring_item>
      <scoring_item item_id='261'>
        <scored_item item_id='337' value='1'/>
        <scored_item item_id='351' value='1'/>
        <scored_item item_id='348' value='1'/>
        <scored_item item_id='346' value='1'/>
        <scored_item item_id='345' value='3'/>
        <scored_item item_id='384' value='1'/>
        <scored_item item_id='329' value='1'/>
        <scored_item item_id='373' value='1'/>
        <scored_item item_id='372' value='1'/>
        <scored_item item_id='375' value='1'/>
        <scored_item item_id='374' value='1'/>
        <scored_item item_id='369' value='3'/>
        <scored_item item_id='368' value='1'/>
        <scored_item item_id='371' value='3'/>
        <scored_item item_id='370' value='1'/>
        <scored_item item_id='381' value='1'/>
        <scored_item item_id='380' value='1'/>
        <scored_item item_id='383' value='1'/>
        <scored_item item_id='382' value='1'/>
        <scored_item item_id='377' value='1'/>
        <scored_item item_id='376' value='1'/>
        <scored_item item_id='379' value='1'/>
        <scored_item item_id='378' value='1'/>
        <scored_item item_id='356' value='3'/>
        <scored_item item_id='357' value='1'/>
        <scored_item item_id='358' value='1'/>
        <scored_item item_id='359' value='1'/>
        <scored_item item_id='352' value='3'/>
        <scored_item item_id='353' value='3'/>
        <scored_item item_id='355' value='1'/>
        <scored_item item_id='364' value='3'/>
        <scored_item item_id='365' value='1'/>
        <scored_item item_id='366' value='3'/>
        <scored_item item_id='367' value='1'/>
        <scored_item item_id='360' value='1'/>
        <scored_item item_id='361' value='1'/>
        <scored_item item_id='362' value='1'/>
        <scored_item item_id='363' value='1'/>
      </scoring_item>
      <scoring_item item_id='262'>
        <scored_item item_id='356' value='3'/>
        <scored_item item_id='352' value='3'/>
        <scored_item item_id='369' value='3'/>
        <scored_item item_id='353' value='3'/>
        <scored_item item_id='354' value='1'/>
        <scored_item item_id='371' value='3'/>
        <scored_item item_id='364' value='3'/>
        <scored_item item_id='350' value='1'/>
        <scored_item item_id='366' value='3'/>
        <scored_item item_id='349' value='1'/>
        <scored_item item_id='345' value='3'/>
      </scoring_item>
      <scoring_item item_id='263'>
        <scored_item item_id='356' value='3'/>
        <scored_item item_id='352' value='3'/>
        <scored_item item_id='369' value='3'/>
        <scored_item item_id='353' value='3'/>
        <scored_item item_id='371' value='3'/>
        <scored_item item_id='364' value='3'/>
        <scored_item item_id='366' value='3'/>
        <scored_item item_id='347' value='1'/>
        <scored_item item_id='345' value='3'/>
      </scoring_item>
      <scoring_item item_id='265'>
        <scored_item item_id='369' value='3'/>
        <scored_item item_id='368' value='1'/>
        <scored_item item_id='371' value='3'/>
        <scored_item item_id='351' value='1'/>
        <scored_item item_id='350' value='1'/>
        <scored_item item_id='349' value='1'/>
        <scored_item item_id='348' value='1'/>
        <scored_item item_id='347' value='1'/>
        <scored_item item_id='346' value='1'/>
        <scored_item item_id='345' value='3'/>
        <scored_item item_id='356' value='3'/>
        <scored_item item_id='358' value='1'/>
        <scored_item item_id='352' value='3'/>
        <scored_item item_id='353' value='3'/>
        <scored_item item_id='364' value='3'/>
        <scored_item item_id='366' value='3'/>
        <scored_item item_id='361' value='1'/>
      </scoring_item>
      <scoring_item item_id='266'>
        <scored_item item_id='337' value='1'/>
        <scored_item item_id='345' value='3'/>
        <scored_item item_id='384' value='1'/>
        <scored_item item_id='329' value='1'/>
        <scored_item item_id='373' value='1'/>
        <scored_item item_id='372' value='1'/>
        <scored_item item_id='375' value='1'/>
        <scored_item item_id='374' value='1'/>
        <scored_item item_id='369' value='3'/>
        <scored_item item_id='371' value='3'/>
        <scored_item item_id='370' value='1'/>
        <scored_item item_id='381' value='1'/>
        <scored_item item_id='380' value='1'/>
        <scored_item item_id='383' value='1'/>
        <scored_item item_id='382' value='1'/>
        <scored_item item_id='377' value='1'/>
        <scored_item item_id='376' value='1'/>
        <scored_item item_id='379' value='1'/>
        <scored_item item_id='378' value='1'/>
        <scored_item item_id='356' value='3'/>
        <scored_item item_id='357' value='1'/>
        <scored_item item_id='359' value='1'/>
        <scored_item item_id='352' value='3'/>
        <scored_item item_id='353' value='3'/>
        <scored_item item_id='354' value='1'/>
        <scored_item item_id='355' value='1'/>
        <scored_item item_id='364' value='3'/>
        <scored_item item_id='365' value='1'/>
        <scored_item item_id='366' value='3'/>
        <scored_item item_id='367' value='1'/>
        <scored_item item_id='360' value='1'/>
        <scored_item item_id='362' value='1'/>
        <scored_item item_id='363' value='1'/>
      </scoring_item>
      <scoring_item item_id='268'>
        <scored_item item_id='356' value='3'/>
        <scored_item item_id='352' value='3'/>
        <scored_item item_id='369' value='3'/>
        <scored_item item_id='353' value='3'/>
        <scored_item item_id='371' value='3'/>
        <scored_item item_id='364' value='3'/>
        <scored_item item_id='366' value='3'/>
        <scored_item item_id='345' value='3'/>
      </scoring_item>
      <scoring_item item_id='269'>
        <scored_item item_id='351' value='1'/>
        <scored_item item_id='350' value='1'/>
        <scored_item item_id='349' value='1'/>
        <scored_item item_id='348' value='1'/>
        <scored_item item_id='347' value='1'/>
        <scored_item item_id='346' value='1'/>
        <scored_item item_id='345' value='3'/>
        <scored_item item_id='384' value='1'/>
        <scored_item item_id='329' value='1'/>
        <scored_item item_id='373' value='1'/>
        <scored_item item_id='369' value='3'/>
        <scored_item item_id='368' value='1'/>
        <scored_item item_id='371' value='3'/>
        <scored_item item_id='370' value='1'/>
        <scored_item item_id='381' value='1'/>
        <scored_item item_id='380' value='1'/>
        <scored_item item_id='383' value='1'/>
        <scored_item item_id='382' value='1'/>
        <scored_item item_id='376' value='1'/>
        <scored_item item_id='379' value='1'/>
        <scored_item item_id='378' value='1'/>
        <scored_item item_id='356' value='3'/>
        <scored_item item_id='357' value='1'/>
        <scored_item item_id='352' value='3'/>
        <scored_item item_id='353' value='3'/>
        <scored_item item_id='354' value='1'/>
        <scored_item item_id='364' value='3'/>
        <scored_item item_id='365' value='1'/>
        <scored_item item_id='366' value='3'/>
        <scored_item item_id='367' value='1'/>
        <scored_item item_id='360' value='1'/>
        <scored_item item_id='361' value='1'/>
        <scored_item item_id='363' value='1'/>
      </scoring_item>
      <scoring_item item_id='270'>
        <scored_item item_id='372' value='1'/>
        <scored_item item_id='375' value='1'/>
        <scored_item item_id='374' value='1'/>
        <scored_item item_id='369' value='3'/>
        <scored_item item_id='371' value='3'/>
        <scored_item item_id='337' value='1'/>
        <scored_item item_id='377' value='1'/>
        <scored_item item_id='345' value='3'/>
        <scored_item item_id='356' value='3'/>
        <scored_item item_id='358' value='1'/>
        <scored_item item_id='359' value='1'/>
        <scored_item item_id='352' value='3'/>
        <scored_item item_id='353' value='3'/>
        <scored_item item_id='355' value='1'/>
        <scored_item item_id='364' value='3'/>
        <scored_item item_id='366' value='3'/>
        <scored_item item_id='362' value='1'/>
      </scoring_item>
      <scoring_item item_id='271'>
        <scored_item item_id='368' value='1'/>
        <scored_item item_id='350' value='1'/>
        <scored_item item_id='383' value='1'/>
        <scored_item item_id='349' value='1'/>
        <scored_item item_id='382' value='1'/>
        <scored_item item_id='379' value='1'/>
        <scored_item item_id='358' value='1'/>
        <scored_item item_id='359' value='1'/>
        <scored_item item_id='354' value='1'/>
        <scored_item item_id='365' value='1'/>
        <scored_item item_id='366' value='1'/>
        <scored_item item_id='360' value='1'/>
        <scored_item item_id='329' value='1'/>
        <scored_item item_id='363' value='1'/>
      </scoring_item>
      <scoring_item item_id='272'>
        <scored_item item_id='337' value='1'/>
        <scored_item item_id='351' value='1'/>
        <scored_item item_id='350' value='1'/>
        <scored_item item_id='348' value='1'/>
        <scored_item item_id='347' value='1'/>
        <scored_item item_id='346' value='1'/>
        <scored_item item_id='384' value='1'/>
        <scored_item item_id='328' value='1'/>
        <scored_item item_id='329' value='1'/>
        <scored_item item_id='373' value='1'/>
        <scored_item item_id='372' value='1'/>
        <scored_item item_id='375' value='1'/>
        <scored_item item_id='374' value='1'/>
        <scored_item item_id='369' value='1'/>
        <scored_item item_id='368' value='1'/>
        <scored_item item_id='371' value='1'/>
        <scored_item item_id='370' value='1'/>
        <scored_item item_id='381' value='1'/>
        <scored_item item_id='380' value='1'/>
        <scored_item item_id='383' value='1'/>
        <scored_item item_id='382' value='1'/>
        <scored_item item_id='377' value='1'/>
        <scored_item item_id='379' value='1'/>
        <scored_item item_id='378' value='1'/>
        <scored_item item_id='356' value='1'/>
        <scored_item item_id='357' value='1'/>
        <scored_item item_id='358' value='1'/>
        <scored_item item_id='359' value='1'/>
        <scored_item item_id='352' value='1'/>
        <scored_item item_id='353' value='1'/>
        <scored_item item_id='354' value='1'/>
        <scored_item item_id='355' value='1'/>
        <scored_item item_id='364' value='1'/>
        <scored_item item_id='366' value='1'/>
        <scored_item item_id='367' value='1'/>
        <scored_item item_id='360' value='1'/>
        <scored_item item_id='362' value='1'/>
        <scored_item item_id='363' value='1'/>
      </scoring_item>
      <scoring_item item_id='273'>
        <scored_item item_id='365' value='1'/>
        <scored_item item_id='349' value='1'/>
        <scored_item item_id='361' value='1'/>
        <scored_item item_id='345' value='1'/>
      </scoring_item>
      <scoring_item item_id='275'>
        <scored_item item_id='356' value='3'/>
        <scored_item item_id='372' value='1'/>
        <scored_item item_id='369' value='3'/>
        <scored_item item_id='352' value='3'/>
        <scored_item item_id='353' value='3'/>
        <scored_item item_id='368' value='1'/>
        <scored_item item_id='371' value='3'/>
        <scored_item item_id='337' value='1'/>
        <scored_item item_id='370' value='1'/>
        <scored_item item_id='351' value='1'/>
        <scored_item item_id='364' value='3'/>
        <scored_item item_id='366' value='3'/>
        <scored_item item_id='347' value='1'/>
        <scored_item item_id='345' value='3'/>
        <scored_item item_id='378' value='1'/>
      </scoring_item>
      <scoring_item item_id='276'>
        <scored_item item_id='350' value='1'/>
        <scored_item item_id='349' value='1'/>
        <scored_item item_id='348' value='1'/>
        <scored_item item_id='346' value='1'/>
        <scored_item item_id='345' value='3'/>
        <scored_item item_id='384' value='1'/>
        <scored_item item_id='329' value='1'/>
        <scored_item item_id='373' value='1'/>
        <scored_item item_id='375' value='1'/>
        <scored_item item_id='374' value='1'/>
        <scored_item item_id='369' value='3'/>
        <scored_item item_id='371' value='3'/>
        <scored_item item_id='381' value='1'/>
        <scored_item item_id='380' value='1'/>
        <scored_item item_id='383' value='1'/>
        <scored_item item_id='382' value='1'/>
        <scored_item item_id='377' value='1'/>
        <scored_item item_id='376' value='1'/>
        <scored_item item_id='379' value='1'/>
        <scored_item item_id='356' value='3'/>
        <scored_item item_id='357' value='1'/>
        <scored_item item_id='358' value='1'/>
        <scored_item item_id='359' value='1'/>
        <scored_item item_id='352' value='3'/>
        <scored_item item_id='353' value='3'/>
        <scored_item item_id='354' value='1'/>
        <scored_item item_id='355' value='1'/>
        <scored_item item_id='364' value='3'/>
        <scored_item item_id='365' value='1'/>
        <scored_item item_id='366' value='3'/>
        <scored_item item_id='367' value='1'/>
        <scored_item item_id='360' value='1'/>
        <scored_item item_id='361' value='1'/>
        <scored_item item_id='362' value='1'/>
        <scored_item item_id='363' value='1'/>
      </scoring_item>
      <scoring_item item_id='278'>
        <scored_item item_id='356' value='3'/>
        <scored_item item_id='352' value='3'/>
        <scored_item item_id='369' value='3'/>
        <scored_item item_id='353' value='3'/>
        <scored_item item_id='371' value='3'/>
        <scored_item item_id='355' value='1'/>
        <scored_item item_id='364' value='3'/>
        <scored_item item_id='366' value='3'/>
        <scored_item item_id='345' value='3'/>
        <scored_item item_id='363' value='1'/>
      </scoring_item>
      <scoring_item item_id='279'>
        <scored_item item_id='337' value='1'/>
        <scored_item item_id='351' value='1'/>
        <scored_item item_id='350' value='1'/>
        <scored_item item_id='349' value='1'/>
        <scored_item item_id='348' value='1'/>
        <scored_item item_id='347' value='1'/>
        <scored_item item_id='346' value='1'/>
        <scored_item item_id='345' value='3'/>
        <scored_item item_id='384' value='1'/>
        <scored_item item_id='329' value='1'/>
        <scored_item item_id='373' value='1'/>
        <scored_item item_id='372' value='1'/>
        <scored_item item_id='375' value='1'/>
        <scored_item item_id='374' value='1'/>
        <scored_item item_id='369' value='3'/>
        <scored_item item_id='368' value='1'/>
        <scored_item item_id='371' value='3'/>
        <scored_item item_id='370' value='1'/>
        <scored_item item_id='381' value='1'/>
        <scored_item item_id='380' value='1'/>
        <scored_item item_id='383' value='1'/>
        <scored_item item_id='382' value='1'/>
        <scored_item item_id='377' value='1'/>
        <scored_item item_id='376' value='1'/>
        <scored_item item_id='379' value='1'/>
        <scored_item item_id='378' value='1'/>
        <scored_item item_id='356' value='3'/>
        <scored_item item_id='357' value='1'/>
        <scored_item item_id='358' value='1'/>
        <scored_item item_id='359' value='1'/>
        <scored_item item_id='352' value='3'/>
        <scored_item item_id='353' value='3'/>
        <scored_item item_id='354' value='1'/>
        <scored_item item_id='364' value='3'/>
        <scored_item item_id='365' value='1'/>
        <scored_item item_id='366' value='3'/>
        <scored_item item_id='367' value='1'/>
        <scored_item item_id='360' value='1'/>
        <scored_item item_id='361' value='1'/>
        <scored_item item_id='362' value='1'/>
      </scoring_item>
      <scoring_item item_id='282'>
        <scored_item item_id='337' value='1'/>
        <scored_item item_id='351' value='1'/>
        <scored_item item_id='350' value='1'/>
        <scored_item item_id='349' value='1'/>
        <scored_item item_id='348' value='1'/>
        <scored_item item_id='347' value='1'/>
        <scored_item item_id='346' value='1'/>
        <scored_item item_id='345' value='1'/>
        <scored_item item_id='384' value='1'/>
        <scored_item item_id='328' value='1'/>
        <scored_item item_id='329' value='1'/>
        <scored_item item_id='372' value='1'/>
        <scored_item item_id='375' value='1'/>
        <scored_item item_id='374' value='1'/>
        <scored_item item_id='369' value='1'/>
        <scored_item item_id='368' value='1'/>
        <scored_item item_id='371' value='1'/>
        <scored_item item_id='370' value='1'/>
        <scored_item item_id='381' value='1'/>
        <scored_item item_id='380' value='1'/>
        <scored_item item_id='383' value='1'/>
        <scored_item item_id='382' value='1'/>
        <scored_item item_id='379' value='1'/>
        <scored_item item_id='356' value='1'/>
        <scored_item item_id='357' value='1'/>
        <scored_item item_id='358' value='1'/>
        <scored_item item_id='359' value='1'/>
        <scored_item item_id='352' value='1'/>
        <scored_item item_id='353' value='1'/>
        <scored_item item_id='354' value='1'/>
        <scored_item item_id='355' value='1'/>
        <scored_item item_id='364' value='1'/>
        <scored_item item_id='365' value='1'/>
        <scored_item item_id='366' value='1'/>
        <scored_item item_id='367' value='1'/>
        <scored_item item_id='360' value='1'/>
        <scored_item item_id='361' value='1'/>
        <scored_item item_id='362' value='1'/>
        <scored_item item_id='363' value='1'/>
      </scoring_item>
      <scoring_item item_id='285'>
        <scored_item item_id='351' value='1'/>
        <scored_item item_id='350' value='1'/>
        <scored_item item_id='349' value='1'/>
        <scored_item item_id='347' value='3'/>
        <scored_item item_id='345' value='3'/>
        <scored_item item_id='384' value='1'/>
        <scored_item item_id='329' value='1'/>
        <scored_item item_id='373' value='1'/>
        <scored_item item_id='375' value='1'/>
        <scored_item item_id='374' value='1'/>
        <scored_item item_id='369' value='3'/>
        <scored_item item_id='368' value='3'/>
        <scored_item item_id='371' value='3'/>
        <scored_item item_id='370' value='1'/>
        <scored_item item_id='381' value='1'/>
        <scored_item item_id='380' value='1'/>
        <scored_item item_id='383' value='1'/>
        <scored_item item_id='382' value='1'/>
        <scored_item item_id='377' value='1'/>
        <scored_item item_id='376' value='1'/>
        <scored_item item_id='379' value='1'/>
        <scored_item item_id='356' value='3'/>
        <scored_item item_id='357' value='1'/>
        <scored_item item_id='359' value='1'/>
        <scored_item item_id='352' value='3'/>
        <scored_item item_id='353' value='3'/>
        <scored_item item_id='355' value='1'/>
        <scored_item item_id='364' value='3'/>
        <scored_item item_id='366' value='3'/>
        <scored_item item_id='367' value='1'/>
        <scored_item item_id='360' value='1'/>
        <scored_item item_id='361' value='1'/>
        <scored_item item_id='362' value='1'/>
        <scored_item item_id='363' value='1'/>
      </scoring_item>
      <scoring_item item_id='286'>
        <scored_item item_id='356' value='3'/>
        <scored_item item_id='369' value='3'/>
        <scored_item item_id='352' value='3'/>
        <scored_item item_id='368' value='3'/>
        <scored_item item_id='353' value='3'/>
        <scored_item item_id='371' value='3'/>
        <scored_item item_id='364' value='3'/>
        <scored_item item_id='366' value='3'/>
        <scored_item item_id='347' value='3'/>
        <scored_item item_id='345' value='3'/>
      </scoring_item>
      <scoring_item item_id='287'>
        <scored_item item_id='356' value='3'/>
        <scored_item item_id='372' value='1'/>
        <scored_item item_id='358' value='1'/>
        <scored_item item_id='352' value='3'/>
        <scored_item item_id='369' value='3'/>
        <scored_item item_id='353' value='3'/>
        <scored_item item_id='368' value='3'/>
        <scored_item item_id='371' value='3'/>
        <scored_item item_id='337' value='1'/>
        <scored_item item_id='354' value='1'/>
        <scored_item item_id='364' value='3'/>
        <scored_item item_id='365' value='1'/>
        <scored_item item_id='366' value='3'/>
        <scored_item item_id='348' value='1'/>
        <scored_item item_id='347' value='3'/>
        <scored_item item_id='346' value='1'/>
        <scored_item item_id='345' value='3'/>
        <scored_item item_id='378' value='1'/>
      </scoring_item>
      <scoring_item item_id='288'>
        <scored_item item_id='373' value='1'/>
        <scored_item item_id='377' value='1'/>
        <scored_item item_id='376' value='1'/>
        <scored_item item_id='378' value='1'/>
      </scoring_item>
      <scoring_item item_id='289'>
        <scored_item item_id='351' value='1'/>
        <scored_item item_id='350' value='1'/>
        <scored_item item_id='349' value='1'/>
        <scored_item item_id='348' value='1'/>
        <scored_item item_id='347' value='1'/>
        <scored_item item_id='346' value='1'/>
        <scored_item item_id='345' value='1'/>
        <scored_item item_id='384' value='1'/>
        <scored_item item_id='328' value='1'/>
        <scored_item item_id='329' value='1'/>
        <scored_item item_id='372' value='1'/>
        <scored_item item_id='375' value='1'/>
        <scored_item item_id='374' value='1'/>
        <scored_item item_id='369' value='1'/>
        <scored_item item_id='368' value='1'/>
        <scored_item item_id='371' value='1'/>
        <scored_item item_id='370' value='1'/>
        <scored_item item_id='381' value='1'/>
        <scored_item item_id='380' value='1'/>
        <scored_item item_id='383' value='1'/>
        <scored_item item_id='382' value='1'/>
        <scored_item item_id='377' value='1'/>
        <scored_item item_id='376' value='1'/>
        <scored_item item_id='379' value='1'/>
        <scored_item item_id='378' value='1'/>
        <scored_item item_id='356' value='1'/>
        <scored_item item_id='358' value='1'/>
        <scored_item item_id='359' value='1'/>
        <scored_item item_id='352' value='1'/>
        <scored_item item_id='353' value='1'/>
        <scored_item item_id='354' value='1'/>
        <scored_item item_id='364' value='1'/>
        <scored_item item_id='366' value='1'/>
        <scored_item item_id='367' value='1'/>
        <scored_item item_id='360' value='1'/>
        <scored_item item_id='362' value='1'/>
        <scored_item item_id='363' value='1'/>
      </scoring_item>
      <scoring_item item_id='290'>
        <scored_item item_id='373' value='1'/>
        <scored_item item_id='357' value='1'/>
        <scored_item item_id='337' value='1'/>
        <scored_item item_id='355' value='1'/>
        <scored_item item_id='365' value='1'/>
        <scored_item item_id='361' value='1'/>
      </scoring_item>
      <scoring_item item_id='295'>
        <scored_item item_id='369' value='3'/>
        <scored_item item_id='371' value='3'/>
        <scored_item item_id='351' value='1'/>
        <scored_item item_id='348' value='1'/>
        <scored_item item_id='347' value='1'/>
        <scored_item item_id='346' value='1'/>
        <scored_item item_id='345' value='3'/>
        <scored_item item_id='356' value='3'/>
        <scored_item item_id='357' value='1'/>
        <scored_item item_id='358' value='1'/>
        <scored_item item_id='359' value='1'/>
        <scored_item item_id='352' value='3'/>
        <scored_item item_id='353' value='3'/>
        <scored_item item_id='354' value='1'/>
        <scored_item item_id='364' value='3'/>
        <scored_item item_id='366' value='3'/>
        <scored_item item_id='361' value='1'/>
        <scored_item item_id='362' value='1'/>
        <scored_item item_id='329' value='1'/>
      </scoring_item>
      <scoring_item item_id='296'>
        <scored_item item_id='337' value='1'/>
        <scored_item item_id='350' value='1'/>
        <scored_item item_id='349' value='1'/>
        <scored_item item_id='345' value='3'/>
        <scored_item item_id='384' value='1'/>
        <scored_item item_id='373' value='1'/>
        <scored_item item_id='372' value='1'/>
        <scored_item item_id='375' value='1'/>
        <scored_item item_id='374' value='1'/>
        <scored_item item_id='369' value='3'/>
        <scored_item item_id='368' value='1'/>
        <scored_item item_id='371' value='3'/>
        <scored_item item_id='370' value='1'/>
        <scored_item item_id='381' value='1'/>
        <scored_item item_id='380' value='1'/>
        <scored_item item_id='383' value='1'/>
        <scored_item item_id='382' value='1'/>
        <scored_item item_id='377' value='1'/>
        <scored_item item_id='376' value='1'/>
        <scored_item item_id='379' value='1'/>
        <scored_item item_id='378' value='1'/>
        <scored_item item_id='356' value='3'/>
        <scored_item item_id='352' value='3'/>
        <scored_item item_id='353' value='3'/>
        <scored_item item_id='355' value='1'/>
        <scored_item item_id='364' value='3'/>
        <scored_item item_id='365' value='1'/>
        <scored_item item_id='366' value='3'/>
        <scored_item item_id='367' value='1'/>
        <scored_item item_id='360' value='1'/>
        <scored_item item_id='363' value='1'/>
      </scoring_item>
      <scoring_item item_id='312'>
        <scored_item item_id='337' value='1'/>
        <scored_item item_id='351' value='1'/>
        <scored_item item_id='350' value='1'/>
        <scored_item item_id='349' value='1'/>
        <scored_item item_id='348' value='1'/>
        <scored_item item_id='347' value='3'/>
        <scored_item item_id='346' value='1'/>
        <scored_item item_id='345' value='1'/>
        <scored_item item_id='384' value='1'/>
        <scored_item item_id='373' value='1'/>
        <scored_item item_id='372' value='1'/>
        <scored_item item_id='375' value='1'/>
        <scored_item item_id='374' value='1'/>
        <scored_item item_id='369' value='1'/>
        <scored_item item_id='368' value='1'/>
        <scored_item item_id='371' value='1'/>
        <scored_item item_id='370' value='1'/>
        <scored_item item_id='381' value='1'/>
        <scored_item item_id='380' value='1'/>
        <scored_item item_id='383' value='1'/>
        <scored_item item_id='382' value='1'/>
        <scored_item item_id='377' value='1'/>
        <scored_item item_id='376' value='1'/>
        <scored_item item_id='379' value='1'/>
        <scored_item item_id='357' value='1'/>
        <scored_item item_id='358' value='1'/>
        <scored_item item_id='359' value='1'/>
        <scored_item item_id='353' value='3'/>
        <scored_item item_id='354' value='1'/>
        <scored_item item_id='355' value='1'/>
        <scored_item item_id='364' value='3'/>
        <scored_item item_id='365' value='1'/>
        <scored_item item_id='366' value='3'/>
        <scored_item item_id='367' value='3'/>
        <scored_item item_id='361' value='1'/>
        <scored_item item_id='362' value='1'/>
        <scored_item item_id='363' value='1'/>
      </scoring_item>
      <scoring_item item_id='313'>
        <scored_item item_id='356' value='1'/>
        <scored_item item_id='352' value='1'/>
        <scored_item item_id='353' value='3'/>
        <scored_item item_id='364' value='3'/>
        <scored_item item_id='366' value='3'/>
        <scored_item item_id='367' value='3'/>
        <scored_item item_id='360' value='1'/>
        <scored_item item_id='347' value='3'/>
        <scored_item item_id='378' value='1'/>
      </scoring_item>
      <scoring_item item_id='315'>
        <scored_item item_id='350' value='1'/>
        <scored_item item_id='349' value='1'/>
        <scored_item item_id='348' value='1'/>
        <scored_item item_id='347' value='1'/>
        <scored_item item_id='346' value='1'/>
        <scored_item item_id='345' value='1'/>
        <scored_item item_id='384' value='1'/>
        <scored_item item_id='329' value='1'/>
        <scored_item item_id='372' value='1'/>
        <scored_item item_id='368' value='1'/>
        <scored_item item_id='371' value='1'/>
        <scored_item item_id='370' value='1'/>
        <scored_item item_id='381' value='1'/>
        <scored_item item_id='380' value='1'/>
        <scored_item item_id='383' value='1'/>
        <scored_item item_id='382' value='1'/>
        <scored_item item_id='379' value='1'/>
        <scored_item item_id='356' value='1'/>
        <scored_item item_id='357' value='1'/>
        <scored_item item_id='358' value='1'/>
        <scored_item item_id='359' value='1'/>
        <scored_item item_id='352' value='1'/>
        <scored_item item_id='353' value='1'/>
        <scored_item item_id='354' value='1'/>
        <scored_item item_id='355' value='1'/>
        <scored_item item_id='364' value='1'/>
        <scored_item item_id='365' value='1'/>
        <scored_item item_id='366' value='1'/>
        <scored_item item_id='367' value='1'/>
        <scored_item item_id='360' value='1'/>
        <scored_item item_id='361' value='1'/>
        <scored_item item_id='362' value='1'/>
        <scored_item item_id='363' value='1'/>
      </scoring_item>
      <scoring_item item_id='316'>
        <scored_item item_id='373' value='1'/>
        <scored_item item_id='375' value='1'/>
        <scored_item item_id='374' value='1'/>
        <scored_item item_id='369' value='1'/>
        <scored_item item_id='337' value='1'/>
        <scored_item item_id='351' value='1'/>
        <scored_item item_id='376' value='1'/>
        <scored_item item_id='378' value='1'/>
      </scoring_item>
      <scoring_item item_id='317'>
        <scored_item item_id='377' value='1'/>
      </scoring_item>
      <scoring_item item_id='322'>
        <scored_item item_id='373' value='1'/>
        <scored_item item_id='372' value='1'/>
        <scored_item item_id='375' value='1'/>
        <scored_item item_id='374' value='1'/>
        <scored_item item_id='369' value='1'/>
        <scored_item item_id='368' value='1'/>
        <scored_item item_id='337' value='1'/>
        <scored_item item_id='351' value='1'/>
        <scored_item item_id='348' value='1'/>
        <scored_item item_id='377' value='1'/>
        <scored_item item_id='347' value='3'/>
        <scored_item item_id='376' value='1'/>
        <scored_item item_id='379' value='1'/>
        <scored_item item_id='378' value='1'/>
        <scored_item item_id='356' value='1'/>
        <scored_item item_id='357' value='1'/>
        <scored_item item_id='354' value='1'/>
        <scored_item item_id='355' value='1'/>
        <scored_item item_id='365' value='1'/>
        <scored_item item_id='360' value='1'/>
        <scored_item item_id='362' value='1'/>
      </scoring_item>
      <scoring_item item_id='323'>
        <scored_item item_id='371' value='1'/>
        <scored_item item_id='370' value='1'/>
        <scored_item item_id='381' value='1'/>
        <scored_item item_id='350' value='1'/>
        <scored_item item_id='380' value='1'/>
        <scored_item item_id='383' value='1'/>
        <scored_item item_id='349' value='1'/>
        <scored_item item_id='382' value='1'/>
        <scored_item item_id='347' value='3'/>
        <scored_item item_id='346' value='1'/>
        <scored_item item_id='345' value='1'/>
        <scored_item item_id='358' value='1'/>
        <scored_item item_id='359' value='1'/>
        <scored_item item_id='352' value='1'/>
        <scored_item item_id='353' value='1'/>
        <scored_item item_id='364' value='1'/>
        <scored_item item_id='366' value='1'/>
        <scored_item item_id='384' value='1'/>
        <scored_item item_id='367' value='1'/>
        <scored_item item_id='361' value='1'/>
        <scored_item item_id='363' value='1'/>
      </scoring_item>
      <scoring_item item_id='325'>
        <scored_item item_id='353' value='1'/>
        <scored_item item_id='347' value='3'/>
      </scoring_item>
      <scoring_item item_id='326'>
        <scored_item item_id='337' value='1'/>
        <scored_item item_id='347' value='3'/>
        <scored_item item_id='345' value='1'/>
        <scored_item item_id='384' value='1'/>
        <scored_item item_id='329' value='1'/>
        <scored_item item_id='373' value='1'/>
        <scored_item item_id='372' value='1'/>
        <scored_item item_id='375' value='1'/>
        <scored_item item_id='374' value='1'/>
        <scored_item item_id='369' value='1'/>
        <scored_item item_id='368' value='1'/>
        <scored_item item_id='371' value='1'/>
        <scored_item item_id='381' value='1'/>
        <scored_item item_id='380' value='1'/>
        <scored_item item_id='383' value='1'/>
        <scored_item item_id='382' value='1'/>
        <scored_item item_id='377' value='1'/>
        <scored_item item_id='376' value='1'/>
        <scored_item item_id='379' value='1'/>
        <scored_item item_id='356' value='1'/>
        <scored_item item_id='357' value='1'/>
        <scored_item item_id='358' value='1'/>
        <scored_item item_id='359' value='1'/>
        <scored_item item_id='352' value='1'/>
        <scored_item item_id='354' value='1'/>
        <scored_item item_id='355' value='1'/>
        <scored_item item_id='364' value='1'/>
        <scored_item item_id='365' value='1'/>
        <scored_item item_id='366' value='1'/>
        <scored_item item_id='367' value='1'/>
        <scored_item item_id='360' value='1'/>
        <scored_item item_id='361' value='1'/>
        <scored_item item_id='363' value='1'/>
      </scoring_item>
      <scoring_item item_id='327'>
        <scored_item item_id='370' value='1'/>
        <scored_item item_id='351' value='1'/>
        <scored_item item_id='350' value='1'/>
        <scored_item item_id='349' value='1'/>
        <scored_item item_id='348' value='1'/>
        <scored_item item_id='347' value='3'/>
        <scored_item item_id='346' value='1'/>
        <scored_item item_id='362' value='1'/>
        <scored_item item_id='378' value='1'/>
      </scoring_item>
      <scoring_item item_id='400'>
        <scored_item item_id='337' value='1'/>
        <scored_item item_id='351' value='1'/>
        <scored_item item_id='350' value='1'/>
        <scored_item item_id='349' value='1'/>
        <scored_item item_id='348' value='1'/>
        <scored_item item_id='347' value='1'/>
        <scored_item item_id='346' value='1'/>
        <scored_item item_id='345' value='1'/>
        <scored_item item_id='384' value='1'/>
        <scored_item item_id='328' value='1'/>
        <scored_item item_id='329' value='1'/>
        <scored_item item_id='373' value='1'/>
        <scored_item item_id='372' value='1'/>
        <scored_item item_id='375' value='1'/>
        <scored_item item_id='369' value='1'/>
        <scored_item item_id='368' value='1'/>
        <scored_item item_id='371' value='1'/>
        <scored_item item_id='370' value='1'/>
        <scored_item item_id='381' value='1'/>
        <scored_item item_id='380' value='1'/>
        <scored_item item_id='383' value='1'/>
        <scored_item item_id='382' value='1'/>
        <scored_item item_id='377' value='1'/>
        <scored_item item_id='376' value='1'/>
        <scored_item item_id='379' value='1'/>
        <scored_item item_id='378' value='1'/>
        <scored_item item_id='356' value='1'/>
        <scored_item item_id='357' value='1'/>
        <scored_item item_id='358' value='1'/>
        <scored_item item_id='359' value='1'/>
        <scored_item item_id='352' value='1'/>
        <scored_item item_id='353' value='1'/>
        <scored_item item_id='354' value='1'/>
        <scored_item item_id='355' value='1'/>
        <scored_item item_id='364' value='1'/>
        <scored_item item_id='365' value='1'/>
        <scored_item item_id='366' value='1'/>
        <scored_item item_id='367' value='1'/>
        <scored_item item_id='360' value='1'/>
        <scored_item item_id='361' value='1'/>
        <scored_item item_id='362' value='1'/>
        <scored_item item_id='363' value='1'/>
      </scoring_item>
      <scoring_item item_id='401'>
        <scored_item item_id='374' value='1'/>
      </scoring_item>
</container>
<container type='numeric'>
</container>
<container type='filter'>
</container>
<container type='dependencies'>
</container>
</descriptions>
  <media base_path='C:\Users\Home\Desktop\New species of Megalostomis\Lucid Builder Key\Key to the species of Megalostomis\Media'>
    <media_item media_id='137' path='Images/Char_67.png' type='image' path_type='file' thumb_path='Thumbs/Char_67_TN.jpg'>
      <media_details item_id='236' media_index='0' publish='true' revision='false'/>
    </media_item>
    <media_item media_id='136' path='Images/Char_65.png' type='image' path_type='file' thumb_path='Thumbs/Char_65_TN.jpg'>
      <media_details item_id='227' media_index='0' publish='true' revision='false'/>
    </media_item>
    <media_item media_id='139' path='Images/Char_74.png' type='image' path_type='file' thumb_path='Thumbs/Char_74_TN.jpg'>
      <media_details item_id='257' media_index='0' publish='true' revision='false'/>
    </media_item>
    <media_item media_id='138' path='Images/Char_69.png' type='image' path_type='file' thumb_path='Thumbs/Char_69_TN.jpg'>
      <media_details item_id='242' media_index='0' publish='true' revision='false'/>
    </media_item>
    <media_item media_id='141' path='Images/Char_76.png' type='image' path_type='file' thumb_path='Thumbs/Char_76_TN.jpg'>
      <media_details item_id='264' media_index='0' publish='true' revision='false'/>
    </media_item>
    <media_item media_id='140' path='Images/Char_75.png' type='image' path_type='file' thumb_path='Thumbs/Char_75_TN.jpg'>
      <media_details item_id='260' media_index='0' publish='true' revision='false'/>
    </media_item>
    <media_item media_id='143' path='Images/Char_79.png' type='image' path_type='file' thumb_path='Thumbs/Char_79_TN.jpg'>
      <media_details item_id='274' media_index='0' publish='true' revision='false'/>
    </media_item>
    <media_item media_id='142' path='Images/Char_77.png' type='image' path_type='file' thumb_path='Thumbs/Char_77_TN.jpg'>
      <media_details item_id='267' media_index='0' publish='true' revision='false'/>
    </media_item>
    <media_item media_id='403' path='Images/Habitus/juanenrique.png' type='image' path_type='file' thumb_path='Thumbs/Habitus/juanenrique_TN.jpg'>
      <media_details item_id='329' media_index='0' publish='true' revision='false'/>
    </media_item>
    <media_item media_id='9' path='Images/Char_01.png' type='image' path_type='file' thumb_path='Thumbs/Char_01_TN.jpg'>
      <media_details item_id='5' media_index='0' publish='true' revision='false'/>
    </media_item>
    <media_item media_id='10' path='Images/Char_37.png' type='image' path_type='file' thumb_path='Thumbs/Char_37_TN.jpg'>
      <media_details item_id='128' media_index='0' publish='true' revision='false'/>
    </media_item>
    <media_item media_id='11' path='Images/Char_03.png' type='image' path_type='file' thumb_path='Thumbs/Char_03_TN.jpg'>
      <media_details item_id='12' media_index='0' publish='true' revision='false'/>
    </media_item>
    <media_item media_id='130' path='Images/Char_59.png' type='image' path_type='file' thumb_path='Thumbs/Char_59_TN.jpg'>
      <media_details item_id='205' media_index='0' publish='true' revision='false'/>
    </media_item>
    <media_item media_id='132' path='Images/Char_60.png' type='image' path_type='file' thumb_path='Thumbs/Char_60_TN.jpg'>
      <media_details item_id='211' media_index='0' publish='true' revision='false'/>
    </media_item>
    <media_item media_id='135' path='Images/Char_63.png' type='image' path_type='file' thumb_path='Thumbs/Char_63_TN.jpg'>
      <media_details item_id='221' media_index='0' publish='true' revision='false'/>
    </media_item>
    <media_item media_id='134' path='Images/Char_61.png' type='image' path_type='file' thumb_path='Thumbs/Char_61_TN.jpg'>
      <media_details item_id='214' media_index='0' publish='true' revision='false'/>
    </media_item>
    <media_item media_id='15' path='Images/Char_07.png' type='image' path_type='file' thumb_path='Thumbs/Char_07_TN.jpg'>
      <media_details item_id='24' media_index='0' publish='true' revision='false'/>
    </media_item>
    <media_item media_id='17' path='Images/Char_09.png' type='image' path_type='file' thumb_path='Thumbs/Char_09_TN.jpg'>
      <media_details item_id='31' media_index='0' publish='true' revision='false'/>
    </media_item>
    <media_item media_id='16' path='Images/Char_08.png' type='image' path_type='file' thumb_path='Thumbs/Char_08_TN.jpg'>
      <media_details item_id='28' media_index='0' publish='true' revision='false'/>
    </media_item>
    <media_item media_id='393' path='Images/Habitus/grandis.png' type='image' path_type='file' thumb_path='Thumbs/Habitus/grandis_TN.jpg'>
      <media_details item_id='354' media_index='0' publish='true' revision='false'/>
    </media_item>
    <media_item media_id='19' path='Images/Char_12.png' type='image' path_type='file' thumb_path='Thumbs/Char_12_TN.jpg'>
      <media_details item_id='43' media_index='0' publish='true' revision='false'/>
    </media_item>
    <media_item media_id='392' path='Images/Habitus/dimidiata.png' type='image' path_type='file' thumb_path='Thumbs/Habitus/dimidiata_TN.jpg'>
      <media_details item_id='373' media_index='0' publish='true' revision='false'/>
    </media_item>
    <media_item media_id='18' path='Images/Char_10.png' type='image' path_type='file' thumb_path='Thumbs/Char_10_TN.jpg'>
      <media_details item_id='35' media_index='0' publish='true' revision='false'/>
    </media_item>
    <media_item media_id='20' path='Images/Char_14.png' type='image' path_type='file' thumb_path='Thumbs/Char_14_TN.jpg'>
      <media_details item_id='49' media_index='0' publish='true' revision='false'/>
    </media_item>
    <media_item media_id='387' path='Images/Habitus/tricincta.png' type='image' path_type='file' thumb_path='Thumbs/Habitus/tricincta_TN.jpg'>
      <media_details item_id='382' media_index='0' publish='true' revision='false'/>
    </media_item>
    <media_item media_id='144' path='Images/Char_80.png' type='image' path_type='file' thumb_path='Thumbs/Char_80_TN.jpg'>
      <media_details item_id='277' media_index='0' publish='true' revision='false'/>
    </media_item>
    <media_item media_id='386' path='Images/Habitus/subnitida.png' type='image' path_type='file' thumb_path='Thumbs/Habitus/subnitida_TN.jpg'>
      <media_details item_id='328' media_index='0' publish='true' revision='false'/>
    </media_item>
    <media_item media_id='145' path='Images/Char_82.png' type='image' path_type='file' thumb_path='Thumbs/Char_82_TN.jpg'>
      <media_details item_id='284' media_index='0' publish='true' revision='false'/>
    </media_item>
    <media_item media_id='385' path='Images/Habitus/subfasciata.png' type='image' path_type='file' thumb_path='Thumbs/Habitus/subfasciata_TN.jpg'>
      <media_details item_id='376' media_index='0' publish='true' revision='false'/>
    </media_item>
    <media_item media_id='146' path='Images/Char_85.png' type='image' path_type='file' thumb_path='Thumbs/Char_85_TN.jpg'>
      <media_details item_id='294' media_index='0' publish='true' revision='false'/>
    </media_item>
    <media_item media_id='147' path='Images/Char_90.png' type='image' path_type='file' thumb_path='Thumbs/Char_90_TN.jpg'>
      <media_details item_id='311' media_index='0' publish='true' revision='false'/>
    </media_item>
    <media_item media_id='391' path='Images/Habitus/viridana.png' type='image' path_type='file' thumb_path='Thumbs/Habitus/viridana_TN.jpg'>
      <media_details item_id='370' media_index='0' publish='true' revision='false'/>
    </media_item>
    <media_item media_id='148' path='Images/Char_91.png' type='image' path_type='file' thumb_path='Thumbs/Char_91_TN.jpg'>
      <media_details item_id='314' media_index='0' publish='true' revision='false'/>
    </media_item>
    <media_item media_id='390' path='Images/Habitus/vianai.png' type='image' path_type='file' thumb_path='Thumbs/Habitus/vianai_TN.jpg'>
      <media_details item_id='369' media_index='0' publish='true' revision='false'/>
    </media_item>
    <media_item media_id='389' path='Images/Habitus/univitatta.png' type='image' path_type='file' thumb_path='Thumbs/Habitus/univitatta_TN.jpg'>
      <media_details item_id='363' media_index='0' publish='true' revision='false'/>
    </media_item>
    <media_item media_id='388' path='Images/Habitus/unicincta.png' type='image' path_type='file' thumb_path='Thumbs/Habitus/unicincta_TN.jpg'>
      <media_details item_id='357' media_index='0' publish='true' revision='false'/>
    </media_item>
    <media_item media_id='305' path='Images/Habitus/flavipennis.png' type='image' path_type='file' thumb_path='Thumbs/Habitus/flavipennis_TN.jpg'>
      <media_details item_id='346' media_index='0' publish='true' revision='false'/>
    </media_item>
    <media_item media_id='304' path='Images/Habitus/femorata.png' type='image' path_type='file' thumb_path='Thumbs/Habitus/femorata_TN.jpg'>
      <media_details item_id='374' media_index='0' publish='true' revision='false'/>
    </media_item>
    <media_item media_id='307' path='Images/Habitus/fulvipes.png' type='image' path_type='file' thumb_path='Thumbs/Habitus/fulvipes_TN.jpg'>
      <media_details item_id='375' media_index='0' publish='true' revision='false'/>
    </media_item>
    <media_item media_id='306' path='Images/Habitus/flavocincta.png' type='image' path_type='file' thumb_path='Thumbs/Habitus/flavocincta_TN.jpg'>
      <media_details item_id='362' media_index='0' publish='true' revision='false'/>
    </media_item>
    <media_item media_id='309' path='Images/Habitus/gigas.png' type='image' path_type='file' thumb_path='Thumbs/Habitus/gigas_TN.jpg'>
      <media_details item_id='359' media_index='0' publish='true' revision='false'/>
    </media_item>
    <media_item media_id='38' path='Images/Char_15.png' type='image' path_type='file' thumb_path='Thumbs/Char_15_TN.jpg'>
      <media_details item_id='53' media_index='0' publish='true' revision='false'/>
    </media_item>
    <media_item media_id='308' path='Images/Habitus/gazella.png' type='image' path_type='file' thumb_path='Thumbs/Habitus/gazella_TN.jpg'>
      <media_details item_id='379' media_index='0' publish='true' revision='false'/>
    </media_item>
    <media_item media_id='46' path='Images/Char_16.png' type='image' path_type='file' thumb_path='Thumbs/Char_16_TN.jpg'>
      <media_details item_id='56' media_index='0' publish='true' revision='false'/>
    </media_item>
    <media_item media_id='47' path='Images/Char_19.png' type='image' path_type='file' thumb_path='Thumbs/Char_19_TN.jpg'>
      <media_details item_id='66' media_index='0' publish='true' revision='false'/>
    </media_item>
    <media_item media_id='319' path='Images/Habitus/interruptofasciata.png' type='image' path_type='file' thumb_path='Thumbs/Habitus/interruptofasciata_TN.jpg'>
      <media_details item_id='353' media_index='0' publish='true' revision='false'/>
    </media_item>
    <media_item media_id='318' path='Images/Habitus/grossa.png' type='image' path_type='file' thumb_path='Thumbs/Habitus/grossa_TN.jpg'>
      <media_details item_id='358' media_index='0' publish='true' revision='false'/>
    </media_item>
    <media_item media_id='48' path='Images/Char_20.png' type='image' path_type='file' thumb_path='Thumbs/Char_20_TN.jpg'>
      <media_details item_id='70' media_index='0' publish='true' revision='false'/>
    </media_item>
    <media_item media_id='291' path='Images/Habitus/anachoreta.png' type='image' path_type='file' thumb_path='Thumbs/Habitus/anachoreta_TN.jpg'>
      <media_details item_id='361' media_index='0' publish='true' revision='false'/>
    </media_item>
    <media_item media_id='292' path='Images/Habitus/analis.png' type='image' path_type='file' thumb_path='Thumbs/Habitus/analis_TN.jpg'>
      <media_details item_id='349' media_index='0' publish='true' revision='false'/>
    </media_item>
    <media_item media_id='293' path='Images/Habitus/basilaris.png' type='image' path_type='file' thumb_path='Thumbs/Habitus/basilaris_TN.jpg'>
      <media_details item_id='345' media_index='0' publish='true' revision='false'/>
    </media_item>
    <media_item media_id='59' path='Images/Char_21.png' type='image' path_type='file' thumb_path='Thumbs/Char_21_TN.jpg'>
      <media_details item_id='74' media_index='0' publish='true' revision='false'/>
    </media_item>
    <media_item media_id='297' path='Images/Habitus/chalybeosoma.png' type='image' path_type='file' thumb_path='Thumbs/Habitus/chalybeosoma_TN.jpg'>
      <media_details item_id='371' media_index='0' publish='true' revision='false'/>
    </media_item>
    <media_item media_id='298' path='Images/Habitus/coerulea.png' type='image' path_type='file' thumb_path='Thumbs/Habitus/coerulea_TN.jpg'>
      <media_details item_id='352' media_index='0' publish='true' revision='false'/>
    </media_item>
    <media_item media_id='299' path='Images/Habitus/monrosi.png' type='image' path_type='file' thumb_path='Thumbs/Habitus/monrosi_TN.jpg'>
      <media_details item_id='347' media_index='0' publish='true' revision='false'/>
    </media_item>
    <media_item media_id='300' path='Images/Habitus/consimilis.png' type='image' path_type='file' thumb_path='Thumbs/Habitus/consimilis_TN.jpg'>
      <media_details item_id='383' media_index='0' publish='true' revision='false'/>
    </media_item>
    <media_item media_id='63' path='Images/Char_25.png' type='image' path_type='file' thumb_path='Thumbs/Char_25_TN.jpg'>
      <media_details item_id='88' media_index='0' publish='true' revision='false'/>
    </media_item>
    <media_item media_id='301' path='Images/Habitus/cornuta.png' type='image' path_type='file' thumb_path='Thumbs/Habitus/cornuta_TN.jpg'>
      <media_details item_id='384' media_index='0' publish='true' revision='false'/>
    </media_item>
    <media_item media_id='62' path='Images/Char_24.png' type='image' path_type='file' thumb_path='Thumbs/Char_24_TN.jpg'>
      <media_details item_id='85' media_index='0' publish='true' revision='false'/>
    </media_item>
    <media_item media_id='302' path='Images/Habitus/dynamica.png' type='image' path_type='file' thumb_path='Thumbs/Habitus/dynamica_TN.jpg'>
      <media_details item_id='364' media_index='0' publish='true' revision='false'/>
    </media_item>
    <media_item media_id='61' path='Images/Char_23.png' type='image' path_type='file' thumb_path='Thumbs/Char_23_TN.jpg'>
      <media_details item_id='81' media_index='0' publish='true' revision='false'/>
    </media_item>
    <media_item media_id='303' path='Images/Habitus/eiderae.png' type='image' path_type='file' thumb_path='Thumbs/Habitus/eiderae_TN.jpg'>
      <media_details item_id='351' media_index='0' publish='true' revision='false'/>
    </media_item>
    <media_item media_id='60' path='Images/Char_22.png' type='image' path_type='file' thumb_path='Thumbs/Char_22_TN.jpg'>
      <media_details item_id='77' media_index='0' publish='true' revision='false'/>
    </media_item>
    <media_item media_id='343' path='Images/Habitus/sergius.png' type='image' path_type='file' thumb_path='Thumbs/Habitus/sergius_TN.jpg'>
      <media_details item_id='348' media_index='0' publish='true' revision='false'/>
    </media_item>
    <media_item media_id='342' path='Images/Habitus/robustipes.png' type='image' path_type='file' thumb_path='Thumbs/Habitus/robustipes_TN.jpg'>
      <media_details item_id='368' media_index='0' publish='true' revision='false'/>
    </media_item>
    <media_item media_id='341' path='Images/Habitus/religiosa.png' type='image' path_type='file' thumb_path='Thumbs/Habitus/religiosa_TN.jpg'>
      <media_details item_id='381' media_index='0' publish='true' revision='false'/>
    </media_item>
    <media_item media_id='340' path='Images/Habitus/querula.png' type='image' path_type='file' thumb_path='Thumbs/Habitus/querula_TN.jpg'>
      <media_details item_id='366' media_index='0' publish='true' revision='false'/>
    </media_item>
    <media_item media_id='339' path='Images/Habitus/pyropiga.png' type='image' path_type='file' thumb_path='Thumbs/Habitus/pyropiga_TN.jpg'>
      <media_details item_id='378' media_index='0' publish='true' revision='false'/>
    </media_item>
    <media_item media_id='64' path='Images/Char_26.png' type='image' path_type='file' thumb_path='Thumbs/Char_26_TN.jpg'>
      <media_details item_id='91' media_index='0' publish='true' revision='false'/>
    </media_item>
    <media_item media_id='338' path='Images/Habitus/platyceros.png' type='image' path_type='file' thumb_path='Thumbs/Habitus/platyceros_TN.jpg'>
      <media_details item_id='365' media_index='0' publish='true' revision='false'/>
    </media_item>
    <media_item media_id='65' path='Images/Char_27.png' type='image' path_type='file' thumb_path='Thumbs/Char_27_TN.jpg'>
      <media_details item_id='94' media_index='0' publish='true' revision='false'/>
    </media_item>
    <media_item media_id='336' path='Images/Habitus/placida.png' type='image' path_type='file' thumb_path='Thumbs/Habitus/placida_TN.jpg'>
      <media_details item_id='356' media_index='0' publish='true' revision='false'/>
    </media_item>
    <media_item media_id='344' path='Images/Habitus/splendida.png' type='image' path_type='file' thumb_path='Thumbs/Habitus/splendida_TN.jpg'>
      <media_details item_id='372' media_index='0' publish='true' revision='false'/>
    </media_item>
    <media_item media_id='320' path='Images/Habitus/kollari.png' type='image' path_type='file' thumb_path='Thumbs/Habitus/kollari_TN.jpg'>
      <media_details item_id='380' media_index='0' publish='true' revision='false'/>
    </media_item>
    <media_item media_id='334' path='Images/Habitus/obesa.png' type='image' path_type='file' thumb_path='Thumbs/Habitus/obesa_TN.jpg'>
      <media_details item_id='360' media_index='0' publish='true' revision='false'/>
    </media_item>
    <media_item media_id='335' path='Images/Habitus/pardalis.png' type='image' path_type='file' thumb_path='Thumbs/Habitus/pardalis_TN.jpg'>
      <media_details item_id='367' media_index='0' publish='true' revision='false'/>
    </media_item>
    <media_item media_id='332' path='Images/Habitus/microcephala.png' type='image' path_type='file' thumb_path='Thumbs/Habitus/microcephala_TN.jpg'>
      <media_details item_id='337' media_index='0' publish='true' revision='false'/>
    </media_item>
    <media_item media_id='333' path='Images/Habitus/notabilis.png' type='image' path_type='file' thumb_path='Thumbs/Habitus/notabilis_TN.jpg'>
      <media_details item_id='377' media_index='0' publish='true' revision='false'/>
    </media_item>
    <media_item media_id='330' path='Images/Habitus/lacordairei.png' type='image' path_type='file' thumb_path='Thumbs/Habitus/lacordairei_TN.jpg'>
      <media_details item_id='350' media_index='0' publish='true' revision='false'/>
    </media_item>
    <media_item media_id='331' path='Images/Habitus/luctuosa.png' type='image' path_type='file' thumb_path='Thumbs/Habitus/luctuosa_TN.jpg'>
      <media_details item_id='355' media_index='0' publish='true' revision='false'/>
    </media_item>
    <media_item media_id='119' path='Images/Char_32.png' type='image' path_type='file' thumb_path='Thumbs/Char_32_TN.jpg'>
      <media_details item_id='112' media_index='0' publish='true' revision='false'/>
    </media_item>
    <media_item media_id='118' path='Images/Char_31.png' type='image' path_type='file' thumb_path='Thumbs/Char_31_TN.jpg'>
      <media_details item_id='109' media_index='0' publish='true' revision='false'/>
    </media_item>
    <media_item media_id='117' path='Images/Char_30.png' type='image' path_type='file' thumb_path='Thumbs/Char_30_TN.jpg'>
      <media_details item_id='106' media_index='0' publish='true' revision='false'/>
    </media_item>
    <media_item media_id='116' path='Images/Char_28.png' type='image' path_type='file' thumb_path='Thumbs/Char_28_TN.jpg'>
      <media_details item_id='99' media_index='0' publish='true' revision='false'/>
    </media_item>
    <media_item media_id='127' path='Images/Char_58.png' type='image' path_type='file' thumb_path='Thumbs/Char_58_TN.jpg'>
      <media_details item_id='201' media_index='0' publish='true' revision='false'/>
    </media_item>
    <media_item media_id='126' path='Images/Char_50.png' type='image' path_type='file' thumb_path='Thumbs/Char_50_TN.jpg'>
      <media_details item_id='173' media_index='0' publish='true' revision='false'/>
    </media_item>
    <media_item media_id='125' path='Images/Char_48.png' type='image' path_type='file' thumb_path='Thumbs/Char_48_TN.jpg'>
      <media_details item_id='165' media_index='0' publish='true' revision='false'/>
    </media_item>
    <media_item media_id='121' path='Images/Char_35.png' type='image' path_type='file' thumb_path='Thumbs/Char_35_TN.jpg'>
      <media_details item_id='122' media_index='0' publish='true' revision='false'/>
    </media_item>
    <media_item media_id='120' path='Images/Char_45.png' type='image' path_type='file' thumb_path='Thumbs/Char_45_TN.jpg'>
      <media_details item_id='155' media_index='0' publish='true' revision='false'/>
    </media_item>
  </media>
</lif3_key>
