# Supplementary material for: An interactive multi-entry key to the species of Megalostomis Chevrolat, with description of a new species from Paraguay (Chrysomelidae, Cryptocephalinae)
Source: Zookeys. 2014 Jul 10;(425):59–69. doi: 10.3897/zookeys.425.7631 (PMC4137306; doi:10.3897/zookeys.425.7631)
Supplement: Supplementary material 2 — Key to the species of Megalostomis v.1.0, SDD file [file zookeys-425-059-s002.sdd]

<?xml version="1.0" encoding="UTF-8"?>
<Datasets xsi:schemaLocation="http://rs.tdwg.org/UBIF/2006/ http://www.lucidcentral.org/2006/SDD/SDD1.1/SDD.xsd" xmlns="http://rs.tdwg.org/UBIF/2006/" xmlns:xsi="http://www.w3.org/2001/XMLSchema-instance">
  <TechnicalMetadata created="2014-03-29T17:34:54.983-03:00">
    <Generator name="Lucid3 Builder" version="3.4.0_b01" routine="com.cbit.lucid.builder.core.io.sdd.v11.SDDKeyWriter" notes="http://www.lucidcentral.org/lucid3/"/>
    <TechnicalContact literal="Centre for Biological Information Technology" email="contact@cbit.uq.edu.au"/>
  </TechnicalMetadata>
  <Dataset xml:lang="en-us">
    <Representation>
      <Label>Untitled</Label>
    </Representation>
    <TaxonNames>
      <TaxonName id="t1" debuglabel="361:Megalostomis anachoreta Lacordaire 1848">
        <Representation>
          <Label>Megalostomis anachoreta Lacordaire 1848</Label>
          <MediaObject ref="m1" debuglabel="291:Images/Habitus/anachoreta.png"/>
        </Representation>
      </TaxonName>
      <TaxonName id="t2" debuglabel="349:Megalostomis analis (Forsberg 1821)">
        <Representation>
          <Label>Megalostomis analis (Forsberg 1821)</Label>
          <MediaObject ref="m2" debuglabel="292:Images/Habitus/analis.png"/>
        </Representation>
      </TaxonName>
      <TaxonName id="t3" debuglabel="345:Megalostomis basilaris Jacoby 1876">
        <Representation>
          <Label>Megalostomis basilaris Jacoby 1876</Label>
          <MediaObject ref="m3" debuglabel="293:Images/Habitus/basilaris.png"/>
        </Representation>
      </TaxonName>
      <TaxonName id="t4" debuglabel="371:Megalostomis chalybeosoma Lacordaire 1848">
        <Representation>
          <Label>Megalostomis chalybeosoma Lacordaire 1848</Label>
          <MediaObject ref="m4" debuglabel="297:Images/Habitus/chalybeosoma.png"/>
        </Representation>
      </TaxonName>
      <TaxonName id="t5" debuglabel="352:Megalostomis coerulea Baly 1877">
        <Representation>
          <Label>Megalostomis coerulea Baly 1877</Label>
          <MediaObject ref="m5" debuglabel="298:Images/Habitus/coerulea.png"/>
        </Representation>
      </TaxonName>
      <TaxonName id="t6" debuglabel="383:Megalostomis consimilis Achard 1926">
        <Representation>
          <Label>Megalostomis consimilis Achard 1926</Label>
          <MediaObject ref="m6" debuglabel="300:Images/Habitus/consimilis.png"/>
        </Representation>
      </TaxonName>
      <TaxonName id="t7" debuglabel="384:Megalostomis cornuta Lacordaire 1848">
        <Representation>
          <Label>Megalostomis cornuta Lacordaire 1848</Label>
          <MediaObject ref="m7" debuglabel="301:Images/Habitus/cornuta.png"/>
        </Representation>
      </TaxonName>
      <TaxonName id="t8" debuglabel="373:Megalostomis dimidiata Lacordaire 1848">
        <Representation>
          <Label>Megalostomis dimidiata Lacordaire 1848</Label>
          <MediaObject ref="m8" debuglabel="392:Images/Habitus/dimidiata.png"/>
        </Representation>
      </TaxonName>
      <TaxonName id="t9" debuglabel="364:Megalostomis dynamica Monrós 1952">
        <Representation>
          <Label>Megalostomis dynamica Monrós 1952</Label>
          <MediaObject ref="m9" debuglabel="302:Images/Habitus/dynamica.png"/>
        </Representation>
      </TaxonName>
      <TaxonName id="t10" debuglabel="351:Megalostomis eiderae Agrain 2013">
        <Representation>
          <Label>Megalostomis eiderae Agrain 2013</Label>
          <MediaObject ref="m10" debuglabel="303:Images/Habitus/eiderae.png"/>
        </Representation>
      </TaxonName>
      <TaxonName id="t11" debuglabel="374:Megalostomis femorata Jacoby 1888">
        <Representation>
          <Label>Megalostomis femorata Jacoby 1888</Label>
          <MediaObject ref="m11" debuglabel="304:Images/Habitus/femorata.png"/>
        </Representation>
      </TaxonName>
      <TaxonName id="t12" debuglabel="346:Megalostomis flavipennis Jacoby 1880">
        <Representation>
          <Label>Megalostomis flavipennis Jacoby 1880</Label>
          <MediaObject ref="m12" debuglabel="305:Images/Habitus/flavipennis.png"/>
        </Representation>
      </TaxonName>
      <TaxonName id="t13" debuglabel="362:Megalostomis flavocincta Lacordaire 1848">
        <Representation>
          <Label>Megalostomis flavocincta Lacordaire 1848</Label>
          <MediaObject ref="m13" debuglabel="306:Images/Habitus/flavocincta.png"/>
        </Representation>
      </TaxonName>
      <TaxonName id="t14" debuglabel="375:Megalostomis fulvipes Jacoby 1888">
        <Representation>
          <Label>Megalostomis fulvipes Jacoby 1888</Label>
          <MediaObject ref="m14" debuglabel="307:Images/Habitus/fulvipes.png"/>
        </Representation>
      </TaxonName>
      <TaxonName id="t15" debuglabel="379:Megalostomis gazella Lacordaire 1848">
        <Representation>
          <Label>Megalostomis gazella Lacordaire 1848</Label>
          <MediaObject ref="m15" debuglabel="308:Images/Habitus/gazella.png"/>
        </Representation>
      </TaxonName>
      <TaxonName id="t16" debuglabel="359:Megalostomis gigas Lacordaire 1848">
        <Representation>
          <Label>Megalostomis gigas Lacordaire 1848</Label>
          <MediaObject ref="m16" debuglabel="309:Images/Habitus/gigas.png"/>
        </Representation>
      </TaxonName>
      <TaxonName id="t17" debuglabel="354:Megalostomis grandis (Forsberg 1821)">
        <Representation>
          <Label>Megalostomis grandis (Forsberg 1821)</Label>
          <MediaObject ref="m17" debuglabel="393:Images/Habitus/grandis.png"/>
        </Representation>
      </TaxonName>
      <TaxonName id="t18" debuglabel="358:Megalostomis grossa (Forsberg 1821)">
        <Representation>
          <Label>Megalostomis grossa (Forsberg 1821)</Label>
          <MediaObject ref="m18" debuglabel="318:Images/Habitus/grossa.png"/>
        </Representation>
      </TaxonName>
      <TaxonName id="t19" debuglabel="353:Megalostomis interruptofasciata Baly 1877">
        <Representation>
          <Label>Megalostomis interruptofasciata Baly 1877</Label>
          <MediaObject ref="m19" debuglabel="319:Images/Habitus/interruptofasciata.png"/>
        </Representation>
      </TaxonName>
      <TaxonName id="t20" debuglabel="329:Megalostomis juanenrique Agrain 2014">
        <Representation>
          <Label>Megalostomis juanenrique Agrain 2014</Label>
          <MediaObject ref="m20" debuglabel="403:Images/Habitus/juanenrique.png"/>
        </Representation>
      </TaxonName>
      <TaxonName id="t21" debuglabel="380:Megalostomis kollari Lacordaire 1848">
        <Representation>
          <Label>Megalostomis kollari Lacordaire 1848</Label>
          <MediaObject ref="m21" debuglabel="320:Images/Habitus/kollari.png"/>
        </Representation>
      </TaxonName>
      <TaxonName id="t22" debuglabel="350:Megalostomis lacordairei Lacordaire 1848">
        <Representation>
          <Label>Megalostomis lacordairei Lacordaire 1848</Label>
          <MediaObject ref="m22" debuglabel="330:Images/Habitus/lacordairei.png"/>
        </Representation>
      </TaxonName>
      <TaxonName id="t23" debuglabel="355:Megalostomis luctuosa Lacordaire 1848">
        <Representation>
          <Label>Megalostomis luctuosa Lacordaire 1848</Label>
          <MediaObject ref="m23" debuglabel="331:Images/Habitus/luctuosa.png"/>
        </Representation>
      </TaxonName>
      <TaxonName id="t24" debuglabel="337:Megalostomis microcephala Lacordaire 1848">
        <Representation>
          <Label>Megalostomis microcephala Lacordaire 1848</Label>
          <MediaObject ref="m24" debuglabel="332:Images/Habitus/microcephala.png"/>
        </Representation>
      </TaxonName>
      <TaxonName id="t25" debuglabel="347:Megalostomis monrosi Medvedev 1998">
        <Representation>
          <Label>Megalostomis monrosi Medvedev 1998</Label>
          <MediaObject ref="m25" debuglabel="299:Images/Habitus/monrosi.png"/>
        </Representation>
      </TaxonName>
      <TaxonName id="t26" debuglabel="377:Megalostomis notabilis Lacordaire 1848">
        <Representation>
          <Label>Megalostomis notabilis Lacordaire 1848</Label>
          <MediaObject ref="m26" debuglabel="333:Images/Habitus/notabilis.png"/>
        </Representation>
      </TaxonName>
      <TaxonName id="t27" debuglabel="360:Megalostomis obesa Lacordaire 1848">
        <Representation>
          <Label>Megalostomis obesa Lacordaire 1848</Label>
          <MediaObject ref="m27" debuglabel="334:Images/Habitus/obesa.png"/>
        </Representation>
      </TaxonName>
      <TaxonName id="t28" debuglabel="367:Megalostomis pardalis Guérin 1949">
        <Representation>
          <Label>Megalostomis pardalis Guérin 1949</Label>
          <MediaObject ref="m28" debuglabel="335:Images/Habitus/pardalis.png"/>
        </Representation>
      </TaxonName>
      <TaxonName id="t29" debuglabel="356:Megalostomis placida Baly 1877">
        <Representation>
          <Label>Megalostomis placida Baly 1877</Label>
          <MediaObject ref="m29" debuglabel="336:Images/Habitus/placida.png"/>
        </Representation>
      </TaxonName>
      <TaxonName id="t30" debuglabel="365:Megalostomis platyceros Monrós 1951">
        <Representation>
          <Label>Megalostomis platyceros Monrós 1951</Label>
          <MediaObject ref="m30" debuglabel="338:Images/Habitus/platyceros.png"/>
        </Representation>
      </TaxonName>
      <TaxonName id="t31" debuglabel="378:Megalostomis pyropyga Lacordaire 1848">
        <Representation>
          <Label>Megalostomis pyropyga Lacordaire 1848</Label>
          <MediaObject ref="m31" debuglabel="339:Images/Habitus/pyropiga.png"/>
        </Representation>
      </TaxonName>
      <TaxonName id="t32" debuglabel="366:Megalostomis querula Lacordaire 1848">
        <Representation>
          <Label>Megalostomis querula Lacordaire 1848</Label>
          <MediaObject ref="m32" debuglabel="340:Images/Habitus/querula.png"/>
        </Representation>
      </TaxonName>
      <TaxonName id="t33" debuglabel="381:Megalostomis religiosa Lacordaire 1848">
        <Representation>
          <Label>Megalostomis religiosa Lacordaire 1848</Label>
          <MediaObject ref="m33" debuglabel="341:Images/Habitus/religiosa.png"/>
        </Representation>
      </TaxonName>
      <TaxonName id="t34" debuglabel="368:Megalostomis robustipes Monrós 1953">
        <Representation>
          <Label>Megalostomis robustipes Monrós 1953</Label>
          <MediaObject ref="m34" debuglabel="342:Images/Habitus/robustipes.png"/>
        </Representation>
      </TaxonName>
      <TaxonName id="t35" debuglabel="348:Megalostomis sergius Agrain 2013">
        <Representation>
          <Label>Megalostomis sergius Agrain 2013</Label>
          <MediaObject ref="m35" debuglabel="343:Images/Habitus/sergius.png"/>
        </Representation>
      </TaxonName>
      <TaxonName id="t36" debuglabel="372:Megalostomis splendida Lacordaire 1848">
        <Representation>
          <Label>Megalostomis splendida Lacordaire 1848</Label>
          <MediaObject ref="m36" debuglabel="344:Images/Habitus/splendida.png"/>
        </Representation>
      </TaxonName>
      <TaxonName id="t37" debuglabel="376:Megalostomis subfasciata Lacordaire 1848">
        <Representation>
          <Label>Megalostomis subfasciata Lacordaire 1848</Label>
          <MediaObject ref="m37" debuglabel="385:Images/Habitus/subfasciata.png"/>
        </Representation>
      </TaxonName>
      <TaxonName id="t38" debuglabel="328:Megalostomis subnitida Guérin 1952">
        <Representation>
          <Label>Megalostomis subnitida Guérin 1952</Label>
          <MediaObject ref="m38" debuglabel="386:Images/Habitus/subnitida.png"/>
        </Representation>
      </TaxonName>
      <TaxonName id="t39" debuglabel="382:Megalostomis tricincta (Germar 1824)">
        <Representation>
          <Label>Megalostomis tricincta (Germar 1824)</Label>
          <MediaObject ref="m39" debuglabel="387:Images/Habitus/tricincta.png"/>
        </Representation>
      </TaxonName>
      <TaxonName id="t40" debuglabel="357:Megalostomis unicincta Lefèvre 1884">
        <Representation>
          <Label>Megalostomis unicincta Lefèvre 1884</Label>
          <MediaObject ref="m40" debuglabel="388:Images/Habitus/unicincta.png"/>
        </Representation>
      </TaxonName>
      <TaxonName id="t41" debuglabel="363:Megalostomis univittata Lacordaire 1848">
        <Representation>
          <Label>Megalostomis univittata Lacordaire 1848</Label>
          <MediaObject ref="m41" debuglabel="389:Images/Habitus/univitatta.png"/>
        </Representation>
      </TaxonName>
      <TaxonName id="t42" debuglabel="369:Megalostomis vianai Monrós 1947">
        <Representation>
          <Label>Megalostomis vianai Monrós 1947</Label>
          <MediaObject ref="m42" debuglabel="390:Images/Habitus/vianai.png"/>
        </Representation>
      </TaxonName>
      <TaxonName id="t43" debuglabel="370:Megalostomis viridana Lacordaire 1848">
        <Representation>
          <Label>Megalostomis viridana Lacordaire 1848</Label>
          <MediaObject ref="m43" debuglabel="391:Images/Habitus/viridana.png"/>
        </Representation>
      </TaxonName>
    </TaxonNames>
    <TaxonHierarchies>
      <TaxonHierarchy id="th1" debuglabel="1:Default Entity Tree">
        <Representation>
          <Label>Default Entity Tree</Label>
        </Representation>
        <TaxonHierarchyType>UnspecifiedTaxonomy</TaxonHierarchyType>
        <Nodes>
          <Node id="tn1" debuglabel="361:Megalostomis anachoreta Lacordaire 1848">
            <TaxonName ref="t1" debuglabel="361:Megalostomis anachoreta Lacordaire 1848"/>
          </Node>
          <Node id="tn2" debuglabel="349:Megalostomis analis (Forsberg 1821)">
            <TaxonName ref="t2" debuglabel="349:Megalostomis analis (Forsberg 1821)"/>
          </Node>
          <Node id="tn3" debuglabel="345:Megalostomis basilaris Jacoby 1876">
            <TaxonName ref="t3" debuglabel="345:Megalostomis basilaris Jacoby 1876"/>
          </Node>
          <Node id="tn4" debuglabel="371:Megalostomis chalybeosoma Lacordaire 1848">
            <TaxonName ref="t4" debuglabel="371:Megalostomis chalybeosoma Lacordaire 1848"/>
          </Node>
          <Node id="tn5" debuglabel="352:Megalostomis coerulea Baly 1877">
            <TaxonName ref="t5" debuglabel="352:Megalostomis coerulea Baly 1877"/>
          </Node>
          <Node id="tn6" debuglabel="383:Megalostomis consimilis Achard 1926">
            <TaxonName ref="t6" debuglabel="383:Megalostomis consimilis Achard 1926"/>
          </Node>
          <Node id="tn7" debuglabel="384:Megalostomis cornuta Lacordaire 1848">
            <TaxonName ref="t7" debuglabel="384:Megalostomis cornuta Lacordaire 1848"/>
          </Node>
          <Node id="tn8" debuglabel="373:Megalostomis dimidiata Lacordaire 1848">
            <TaxonName ref="t8" debuglabel="373:Megalostomis dimidiata Lacordaire 1848"/>
          </Node>
          <Node id="tn9" debuglabel="364:Megalostomis dynamica Monrós 1952">
            <TaxonName ref="t9" debuglabel="364:Megalostomis dynamica Monrós 1952"/>
          </Node>
          <Node id="tn10" debuglabel="351:Megalostomis eiderae Agrain 2013">
            <TaxonName ref="t10" debuglabel="351:Megalostomis eiderae Agrain 2013"/>
          </Node>
          <Node id="tn11" debuglabel="374:Megalostomis femorata Jacoby 1888">
            <TaxonName ref="t11" debuglabel="374:Megalostomis femorata Jacoby 1888"/>
          </Node>
          <Node id="tn12" debuglabel="346:Megalostomis flavipennis Jacoby 1880">
            <TaxonName ref="t12" debuglabel="346:Megalostomis flavipennis Jacoby 1880"/>
          </Node>
          <Node id="tn13" debuglabel="362:Megalostomis flavocincta Lacordaire 1848">
            <TaxonName ref="t13" debuglabel="362:Megalostomis flavocincta Lacordaire 1848"/>
          </Node>
          <Node id="tn14" debuglabel="375:Megalostomis fulvipes Jacoby 1888">
            <TaxonName ref="t14" debuglabel="375:Megalostomis fulvipes Jacoby 1888"/>
          </Node>
          <Node id="tn15" debuglabel="379:Megalostomis gazella Lacordaire 1848">
            <TaxonName ref="t15" debuglabel="379:Megalostomis gazella Lacordaire 1848"/>
          </Node>
          <Node id="tn16" debuglabel="359:Megalostomis gigas Lacordaire 1848">
            <TaxonName ref="t16" debuglabel="359:Megalostomis gigas Lacordaire 1848"/>
          </Node>
          <Node id="tn17" debuglabel="354:Megalostomis grandis (Forsberg 1821)">
            <TaxonName ref="t17" debuglabel="354:Megalostomis grandis (Forsberg 1821)"/>
          </Node>
          <Node id="tn18" debuglabel="358:Megalostomis grossa (Forsberg 1821)">
            <TaxonName ref="t18" debuglabel="358:Megalostomis grossa (Forsberg 1821)"/>
          </Node>
          <Node id="tn19" debuglabel="353:Megalostomis interruptofasciata Baly 1877">
            <TaxonName ref="t19" debuglabel="353:Megalostomis interruptofasciata Baly 1877"/>
          </Node>
          <Node id="tn20" debuglabel="329:Megalostomis juanenrique Agrain 2014">
            <TaxonName ref="t20" debuglabel="329:Megalostomis juanenrique Agrain 2014"/>
          </Node>
          <Node id="tn21" debuglabel="380:Megalostomis kollari Lacordaire 1848">
            <TaxonName ref="t21" debuglabel="380:Megalostomis kollari Lacordaire 1848"/>
          </Node>
          <Node id="tn22" debuglabel="350:Megalostomis lacordairei Lacordaire 1848">
            <TaxonName ref="t22" debuglabel="350:Megalostomis lacordairei Lacordaire 1848"/>
          </Node>
          <Node id="tn23" debuglabel="355:Megalostomis luctuosa Lacordaire 1848">
            <TaxonName ref="t23" debuglabel="355:Megalostomis luctuosa Lacordaire 1848"/>
          </Node>
          <Node id="tn24" debuglabel="337:Megalostomis microcephala Lacordaire 1848">
            <TaxonName ref="t24" debuglabel="337:Megalostomis microcephala Lacordaire 1848"/>
          </Node>
          <Node id="tn25" debuglabel="347:Megalostomis monrosi Medvedev 1998">
            <TaxonName ref="t25" debuglabel="347:Megalostomis monrosi Medvedev 1998"/>
          </Node>
          <Node id="tn26" debuglabel="377:Megalostomis notabilis Lacordaire 1848">
            <TaxonName ref="t26" debuglabel="377:Megalostomis notabilis Lacordaire 1848"/>
          </Node>
          <Node id="tn27" debuglabel="360:Megalostomis obesa Lacordaire 1848">
            <TaxonName ref="t27" debuglabel="360:Megalostomis obesa Lacordaire 1848"/>
          </Node>
          <Node id="tn28" debuglabel="367:Megalostomis pardalis Guérin 1949">
            <TaxonName ref="t28" debuglabel="367:Megalostomis pardalis Guérin 1949"/>
          </Node>
          <Node id="tn29" debuglabel="356:Megalostomis placida Baly 1877">
            <TaxonName ref="t29" debuglabel="356:Megalostomis placida Baly 1877"/>
          </Node>
          <Node id="tn30" debuglabel="365:Megalostomis platyceros Monrós 1951">
            <TaxonName ref="t30" debuglabel="365:Megalostomis platyceros Monrós 1951"/>
          </Node>
          <Node id="tn31" debuglabel="378:Megalostomis pyropyga Lacordaire 1848">
            <TaxonName ref="t31" debuglabel="378:Megalostomis pyropyga Lacordaire 1848"/>
          </Node>
          <Node id="tn32" debuglabel="366:Megalostomis querula Lacordaire 1848">
            <TaxonName ref="t32" debuglabel="366:Megalostomis querula Lacordaire 1848"/>
          </Node>
          <Node id="tn33" debuglabel="381:Megalostomis religiosa Lacordaire 1848">
            <TaxonName ref="t33" debuglabel="381:Megalostomis religiosa Lacordaire 1848"/>
          </Node>
          <Node id="tn34" debuglabel="368:Megalostomis robustipes Monrós 1953">
            <TaxonName ref="t34" debuglabel="368:Megalostomis robustipes Monrós 1953"/>
          </Node>
          <Node id="tn35" debuglabel="348:Megalostomis sergius Agrain 2013">
            <TaxonName ref="t35" debuglabel="348:Megalostomis sergius Agrain 2013"/>
          </Node>
          <Node id="tn36" debuglabel="372:Megalostomis splendida Lacordaire 1848">
            <TaxonName ref="t36" debuglabel="372:Megalostomis splendida Lacordaire 1848"/>
          </Node>
          <Node id="tn37" debuglabel="376:Megalostomis subfasciata Lacordaire 1848">
            <TaxonName ref="t37" debuglabel="376:Megalostomis subfasciata Lacordaire 1848"/>
          </Node>
          <Node id="tn38" debuglabel="328:Megalostomis subnitida Guérin 1952">
            <TaxonName ref="t38" debuglabel="328:Megalostomis subnitida Guérin 1952"/>
          </Node>
          <Node id="tn39" debuglabel="382:Megalostomis tricincta (Germar 1824)">
            <TaxonName ref="t39" debuglabel="382:Megalostomis tricincta (Germar 1824)"/>
          </Node>
          <Node id="tn40" debuglabel="357:Megalostomis unicincta Lefèvre 1884">
            <TaxonName ref="t40" debuglabel="357:Megalostomis unicincta Lefèvre 1884"/>
          </Node>
          <Node id="tn41" debuglabel="363:Megalostomis univittata Lacordaire 1848">
            <TaxonName ref="t41" debuglabel="363:Megalostomis univittata Lacordaire 1848"/>
          </Node>
          <Node id="tn42" debuglabel="369:Megalostomis vianai Monrós 1947">
            <TaxonName ref="t42" debuglabel="369:Megalostomis vianai Monrós 1947"/>
          </Node>
          <Node id="tn43" debuglabel="370:Megalostomis viridana Lacordaire 1848">
            <TaxonName ref="t43" debuglabel="370:Megalostomis viridana Lacordaire 1848"/>
          </Node>
        </Nodes>
      </TaxonHierarchy>
    </TaxonHierarchies>
    <DescriptiveConcepts>
      <DescriptiveConcept id="dc0">
        <Representation>
          <Label>Fixed set of modifiers supported in Lucid3</Label>
        </Representation>
        <Modifiers>
          <Modifier id="mod1" debuglabel="1:rarely">
            <Representation>
              <Label>rarely</Label>
            </Representation>
            <ModifierClass>Frequency</ModifierClass>
            <ProportionRange lowerestimate="0.0" upperestimate="0.25"/>
          </Modifier>
          <Modifier id="mod2" debuglabel="2:uncertain">
            <Representation>
              <Label>uncertain</Label>
            </Representation>
            <ModifierClass>Certainty</ModifierClass>
            <ProportionRange lowerestimate="0.0" upperestimate="0.5"/>
          </Modifier>
          <Modifier id="mod3" debuglabel="3:misinterpreted">
            <Representation>
              <Label>misinterpreted</Label>
            </Representation>
            <ModifierClass>TreatAsMisinterpretation</ModifierClass>
          </Modifier>
          <Modifier id="mod4" debuglabel="3:unscoped">
            <Representation>
              <Label>unscoped</Label>
            </Representation>
            <ModifierClass>OtherModifierClass</ModifierClass>
          </Modifier>
        </Modifiers>
      </DescriptiveConcept>
      <DescriptiveConcept id="dc1" debuglabel="404:General aspect">
        <Representation>
          <Label>General aspect</Label>
        </Representation>
      </DescriptiveConcept>
      <DescriptiveConcept id="dc2" debuglabel="402:Secondary sex characteristics">
        <Representation>
          <Label>Secondary sex characteristics</Label>
        </Representation>
      </DescriptiveConcept>
      <DescriptiveConcept id="dc3" debuglabel="399:Head">
        <Representation>
          <Label>Head</Label>
        </Representation>
      </DescriptiveConcept>
      <DescriptiveConcept id="dc4" debuglabel="104:Thorax">
        <Representation>
          <Label>Thorax</Label>
        </Representation>
      </DescriptiveConcept>
      <DescriptiveConcept id="dc5" debuglabel="105:Elytra">
        <Representation>
          <Label>Elytra</Label>
        </Representation>
      </DescriptiveConcept>
      <DescriptiveConcept id="dc6" debuglabel="398:Abdomen">
        <Representation>
          <Label>Abdomen</Label>
        </Representation>
      </DescriptiveConcept>
      <DescriptiveConcept id="dc7" debuglabel="394:Female internal morphology">
        <Representation>
          <Label>Female internal morphology</Label>
        </Representation>
      </DescriptiveConcept>
      <DescriptiveConcept id="dc8" debuglabel="395:Rectal sclerites">
        <Representation>
          <Label>Rectal sclerites</Label>
        </Representation>
      </DescriptiveConcept>
      <DescriptiveConcept id="dc9" debuglabel="396:Spermathecal capsule">
        <Representation>
          <Label>Spermathecal capsule</Label>
        </Representation>
      </DescriptiveConcept>
      <DescriptiveConcept id="dc10" debuglabel="103:Male Genitalia">
        <Representation>
          <Label>Male Genitalia</Label>
        </Representation>
      </DescriptiveConcept>
      <DescriptiveConcept id="dc11" debuglabel="397:Pygidium">
        <Representation>
          <Label>Pygidium</Label>
        </Representation>
      </DescriptiveConcept>
      <DescriptiveConcept id="dc12" debuglabel="133:Country level occurrence">
        <Representation>
          <Label>Country level occurrence</Label>
        </Representation>
      </DescriptiveConcept>
    </DescriptiveConcepts>
    <Characters>
      <CategoricalCharacter id="c1" debuglabel="5:Dorsal surface (general aspect)">
        <Representation>
          <Label>Dorsal surface (general aspect)</Label>
          <MediaObject ref="m44" debuglabel="9:Images/Char_01.png"/>
        </Representation>
        <States>
          <StateDefinition id="s1" debuglabel="6:Metallic (shiny metallic reflections)">
            <Representation>
              <Label>Metallic (shiny metallic reflections)</Label>
            </Representation>
          </StateDefinition>
          <StateDefinition id="s2" debuglabel="7:Lustrous (shiny translucent reflections)">
            <Representation>
              <Label>Lustrous (shiny translucent reflections)</Label>
            </Representation>
          </StateDefinition>
          <StateDefinition id="s3" debuglabel="8:Opaque (without reflections)">
            <Representation>
              <Label>Opaque (without reflections)</Label>
            </Representation>
          </StateDefinition>
        </States>
      </CategoricalCharacter>
      <CategoricalCharacter id="c2" debuglabel="2:Sexual dimorphism">
        <Representation>
          <Label>Sexual dimorphism</Label>
        </Representation>
        <States>
          <StateDefinition id="s4" debuglabel="3:Reduced (only slight differences in the mandibles or none)">
            <Representation>
              <Label>Reduced (only slight differences in the mandibles or none)</Label>
            </Representation>
          </StateDefinition>
          <StateDefinition id="s5" debuglabel="4:Pronounced (head and even forelegs of the male distinctly different).">
            <Representation>
              <Label>Pronounced (head and even forelegs of the male distinctly different).</Label>
            </Representation>
          </StateDefinition>
        </States>
      </CategoricalCharacter>
      <CategoricalCharacter id="c3" debuglabel="183:Scutellum (pilosity)">
        <Representation>
          <Label>Scutellum (pilosity)</Label>
        </Representation>
        <States>
          <StateDefinition id="s6" debuglabel="184:Absent">
            <Representation>
              <Label>Absent</Label>
            </Representation>
          </StateDefinition>
          <StateDefinition id="s7" debuglabel="185:Complete">
            <Representation>
              <Label>Complete</Label>
            </Representation>
          </StateDefinition>
          <StateDefinition id="s8" debuglabel="186:Scarce">
            <Representation>
              <Label>Scarce</Label>
            </Representation>
          </StateDefinition>
        </States>
      </CategoricalCharacter>
      <CategoricalCharacter id="c4" debuglabel="187:Scutellum (shape)">
        <Representation>
          <Label>Scutellum (shape)</Label>
        </Representation>
        <States>
          <StateDefinition id="s9" debuglabel="188:Longer than wide">
            <Representation>
              <Label>Longer than wide</Label>
            </Representation>
          </StateDefinition>
          <StateDefinition id="s10" debuglabel="189:Wider than long">
            <Representation>
              <Label>Wider than long</Label>
            </Representation>
          </StateDefinition>
          <StateDefinition id="s11" debuglabel="190:As long as wide">
            <Representation>
              <Label>As long as wide</Label>
            </Representation>
          </StateDefinition>
        </States>
      </CategoricalCharacter>
      <CategoricalCharacter id="c5" debuglabel="74:Male tooth sizes">
        <Representation>
          <Label>Male tooth sizes</Label>
          <MediaObject ref="m45" debuglabel="59:Images/Char_21.png"/>
        </Representation>
        <States>
          <StateDefinition id="s12" debuglabel="75:One tooth larger (generally left one)">
            <Representation>
              <Label>One tooth larger (generally left one)</Label>
            </Representation>
          </StateDefinition>
          <StateDefinition id="s13" debuglabel="76:Both teeth same length">
            <Representation>
              <Label>Both teeth same length</Label>
            </Representation>
          </StateDefinition>
        </States>
      </CategoricalCharacter>
      <CategoricalCharacter id="c6" debuglabel="77:Male mandible general shape">
        <Representation>
          <Label>Male mandible general shape</Label>
          <MediaObject ref="m46" debuglabel="60:Images/Char_22.png"/>
        </Representation>
        <States>
          <StateDefinition id="s14" debuglabel="78:Short (not exceeding the length of the clypeus)">
            <Representation>
              <Label>Short (not exceeding the length of the clypeus)</Label>
            </Representation>
          </StateDefinition>
          <StateDefinition id="s15" debuglabel="79:Long (exceeds the length of the clypeus)">
            <Representation>
              <Label>Long (exceeds the length of the clypeus)</Label>
            </Representation>
          </StateDefinition>
          <StateDefinition id="s16" debuglabel="80:Poorly developed">
            <Representation>
              <Label>Poorly developed</Label>
            </Representation>
          </StateDefinition>
        </States>
      </CategoricalCharacter>
      <CategoricalCharacter id="c7" debuglabel="81:Shape of head in males">
        <Representation>
          <Label>Shape of head in males</Label>
          <MediaObject ref="m47" debuglabel="61:Images/Char_23.png"/>
        </Representation>
        <States>
          <StateDefinition id="s17" debuglabel="82:Longer than wide">
            <Representation>
              <Label>Longer than wide</Label>
            </Representation>
          </StateDefinition>
          <StateDefinition id="s18" debuglabel="83:As long as wide">
            <Representation>
              <Label>As long as wide</Label>
            </Representation>
          </StateDefinition>
          <StateDefinition id="s19" debuglabel="84:Wider than long">
            <Representation>
              <Label>Wider than long</Label>
            </Representation>
          </StateDefinition>
        </States>
      </CategoricalCharacter>
      <CategoricalCharacter id="c8" debuglabel="94:Anterior margin of clypeus (males)">
        <Representation>
          <Label>Anterior margin of clypeus (males)</Label>
          <MediaObject ref="m48" debuglabel="65:Images/Char_27.png"/>
        </Representation>
        <States>
          <StateDefinition id="s20" debuglabel="95:Almost straight">
            <Representation>
              <Label>Almost straight</Label>
            </Representation>
          </StateDefinition>
          <StateDefinition id="s21" debuglabel="96:Distinctly concave">
            <Representation>
              <Label>Distinctly concave</Label>
            </Representation>
          </StateDefinition>
          <StateDefinition id="s22" debuglabel="97:With a central tooth">
            <Representation>
              <Label>With a central tooth</Label>
            </Representation>
          </StateDefinition>
          <StateDefinition id="s23" debuglabel="98:Very emarginate">
            <Representation>
              <Label>Very emarginate</Label>
            </Representation>
          </StateDefinition>
        </States>
      </CategoricalCharacter>
      <CategoricalCharacter id="c9" debuglabel="99:Male upper mandibular teeth">
        <Representation>
          <Label>Male upper mandibular teeth</Label>
          <MediaObject ref="m49" debuglabel="116:Images/Char_28.png"/>
        </Representation>
        <States>
          <StateDefinition id="s24" debuglabel="100:Absent">
            <Representation>
              <Label>Absent</Label>
            </Representation>
          </StateDefinition>
          <StateDefinition id="s25" debuglabel="101:Present straight">
            <Representation>
              <Label>Present straight</Label>
            </Representation>
          </StateDefinition>
          <StateDefinition id="s26" debuglabel="102:Present up-curved">
            <Representation>
              <Label>Present up-curved</Label>
            </Representation>
          </StateDefinition>
        </States>
      </CategoricalCharacter>
      <CategoricalCharacter id="c10" debuglabel="70:Infraocular projection">
        <Representation>
          <Label>Infraocular projection</Label>
          <MediaObject ref="m50" debuglabel="48:Images/Char_20.png"/>
        </Representation>
        <States>
          <StateDefinition id="s27" debuglabel="71:Absent">
            <Representation>
              <Label>Absent</Label>
            </Representation>
          </StateDefinition>
          <StateDefinition id="s28" debuglabel="72:Simple lamina">
            <Representation>
              <Label>Simple lamina</Label>
            </Representation>
          </StateDefinition>
          <StateDefinition id="s29" debuglabel="73:Double lamina (true auricular projection)">
            <Representation>
              <Label>Double lamina (true auricular projection)</Label>
            </Representation>
          </StateDefinition>
        </States>
      </CategoricalCharacter>
      <CategoricalCharacter id="c11" debuglabel="66:Eyes stalk">
        <Representation>
          <Label>Eyes stalk</Label>
          <MediaObject ref="m51" debuglabel="47:Images/Char_19.png"/>
        </Representation>
        <States>
          <StateDefinition id="s30" debuglabel="67:Absent">
            <Representation>
              <Label>Absent</Label>
            </Representation>
          </StateDefinition>
          <StateDefinition id="s31" debuglabel="68:Present">
            <Representation>
              <Label>Present</Label>
            </Representation>
          </StateDefinition>
          <StateDefinition id="s32" debuglabel="69:Hypertrophied">
            <Representation>
              <Label>Hypertrophied</Label>
            </Representation>
          </StateDefinition>
        </States>
      </CategoricalCharacter>
      <CategoricalCharacter id="c12" debuglabel="43:Longitudinal carina at interocular space">
        <Representation>
          <Label>Longitudinal carina at interocular space</Label>
          <MediaObject ref="m52" debuglabel="19:Images/Char_12.png"/>
        </Representation>
        <States>
          <StateDefinition id="s33" debuglabel="44:Absent">
            <Representation>
              <Label>Absent</Label>
            </Representation>
          </StateDefinition>
          <StateDefinition id="s34" debuglabel="45:Present">
            <Representation>
              <Label>Present</Label>
            </Representation>
          </StateDefinition>
        </States>
      </CategoricalCharacter>
      <CategoricalCharacter id="c13" debuglabel="53:Submedial depressions of the face">
        <Representation>
          <Label>Submedial depressions of the face</Label>
          <MediaObject ref="m53" debuglabel="38:Images/Char_15.png"/>
        </Representation>
        <States>
          <StateDefinition id="s35" debuglabel="54:Absent">
            <Representation>
              <Label>Absent</Label>
            </Representation>
          </StateDefinition>
          <StateDefinition id="s36" debuglabel="55:Present">
            <Representation>
              <Label>Present</Label>
            </Representation>
          </StateDefinition>
        </States>
      </CategoricalCharacter>
      <CategoricalCharacter id="c14" debuglabel="39:Distance between the eyes">
        <Representation>
          <Label>Distance between the eyes</Label>
        </Representation>
        <States>
          <StateDefinition id="s37" debuglabel="40:As wide as eye maximum height">
            <Representation>
              <Label>As wide as eye maximum height</Label>
            </Representation>
          </StateDefinition>
          <StateDefinition id="s38" debuglabel="41:Narrower than eye maximum height">
            <Representation>
              <Label>Narrower than eye maximum height</Label>
            </Representation>
          </StateDefinition>
          <StateDefinition id="s39" debuglabel="42:Wider than eye height">
            <Representation>
              <Label>Wider than eye height</Label>
            </Representation>
          </StateDefinition>
        </States>
      </CategoricalCharacter>
      <CategoricalCharacter id="c15" debuglabel="49:Frontal furrow beside the eyes">
        <Representation>
          <Label>Frontal furrow beside the eyes</Label>
          <MediaObject ref="m54" debuglabel="20:Images/Char_14.png"/>
        </Representation>
        <States>
          <StateDefinition id="s40" debuglabel="50:Delimited by strongly marked carina">
            <Representation>
              <Label>Delimited by strongly marked carina</Label>
            </Representation>
          </StateDefinition>
          <StateDefinition id="s41" debuglabel="51:Delimited by smooth carina">
            <Representation>
              <Label>Delimited by smooth carina</Label>
            </Representation>
          </StateDefinition>
          <StateDefinition id="s42" debuglabel="52:Absent">
            <Representation>
              <Label>Absent</Label>
            </Representation>
          </StateDefinition>
        </States>
      </CategoricalCharacter>
      <CategoricalCharacter id="c16" debuglabel="56:Eye shape">
        <Representation>
          <Label>Eye shape</Label>
          <MediaObject ref="m55" debuglabel="46:Images/Char_16.png"/>
        </Representation>
        <States>
          <StateDefinition id="s43" debuglabel="57:Rounded">
            <Representation>
              <Label>Rounded</Label>
            </Representation>
          </StateDefinition>
          <StateDefinition id="s44" debuglabel="58:Distinctly ovoid (4× longer than wide), occupying the majority of the head">
            <Representation>
              <Label>Distinctly ovoid (4× longer than wide), occupying the majority of the head</Label>
            </Representation>
          </StateDefinition>
        </States>
      </CategoricalCharacter>
      <CategoricalCharacter id="c17" debuglabel="85:Clypeus surface">
        <Representation>
          <Label>Clypeus surface</Label>
          <MediaObject ref="m56" debuglabel="62:Images/Char_24.png"/>
        </Representation>
        <States>
          <StateDefinition id="s45" debuglabel="86:Smooth">
            <Representation>
              <Label>Smooth</Label>
            </Representation>
          </StateDefinition>
          <StateDefinition id="s46" debuglabel="87:Centrally protruded">
            <Representation>
              <Label>Centrally protruded</Label>
            </Representation>
          </StateDefinition>
        </States>
      </CategoricalCharacter>
      <CategoricalCharacter id="c18" debuglabel="88:Frontoclypeal suture">
        <Representation>
          <Label>Frontoclypeal suture</Label>
          <MediaObject ref="m57" debuglabel="63:Images/Char_25.png"/>
        </Representation>
        <States>
          <StateDefinition id="s47" debuglabel="89:Smooth">
            <Representation>
              <Label>Smooth</Label>
            </Representation>
          </StateDefinition>
          <StateDefinition id="s48" debuglabel="90:Visible">
            <Representation>
              <Label>Visible</Label>
            </Representation>
          </StateDefinition>
        </States>
      </CategoricalCharacter>
      <CategoricalCharacter id="c19" debuglabel="91:Clypeus shape">
        <Representation>
          <Label>Clypeus shape</Label>
          <MediaObject ref="m58" debuglabel="64:Images/Char_26.png"/>
        </Representation>
        <States>
          <StateDefinition id="s49" debuglabel="92:Distinctly transversal">
            <Representation>
              <Label>Distinctly transversal</Label>
            </Representation>
          </StateDefinition>
          <StateDefinition id="s50" debuglabel="93:Not distinctly transversal">
            <Representation>
              <Label>Not distinctly transversal</Label>
            </Representation>
          </StateDefinition>
        </States>
      </CategoricalCharacter>
      <CategoricalCharacter id="c20" debuglabel="24:Distribution of pilosity in frontal face">
        <Representation>
          <Label>Distribution of pilosity in frontal face</Label>
          <MediaObject ref="m59" debuglabel="15:Images/Char_07.png"/>
        </Representation>
        <States>
          <StateDefinition id="s51" debuglabel="25:Glabrous">
            <Representation>
              <Label>Glabrous</Label>
            </Representation>
          </StateDefinition>
          <StateDefinition id="s52" debuglabel="26:Disperse">
            <Representation>
              <Label>Disperse</Label>
            </Representation>
          </StateDefinition>
          <StateDefinition id="s53" debuglabel="27:Significantly around the eyes">
            <Representation>
              <Label>Significantly around the eyes</Label>
            </Representation>
          </StateDefinition>
        </States>
      </CategoricalCharacter>
      <CategoricalCharacter id="c21" debuglabel="12:Head (constriction level)">
        <Representation>
          <Label>Head (constriction level)</Label>
          <MediaObject ref="m60" debuglabel="11:Images/Char_03.png"/>
        </Representation>
        <States>
          <StateDefinition id="s54" debuglabel="13:Strongly concealed inside pronotom">
            <Representation>
              <Label>Strongly concealed inside pronotom</Label>
            </Representation>
          </StateDefinition>
          <StateDefinition id="s55" debuglabel="14:Slightly concealed inside pronotal disc">
            <Representation>
              <Label>Slightly concealed inside pronotal disc</Label>
            </Representation>
          </StateDefinition>
        </States>
      </CategoricalCharacter>
      <CategoricalCharacter id="c22" debuglabel="28:Fourth antennomere">
        <Representation>
          <Label>Fourth antennomere</Label>
          <MediaObject ref="m61" debuglabel="16:Images/Char_08.png"/>
        </Representation>
        <States>
          <StateDefinition id="s56" debuglabel="29:Serrated (triangular shape)">
            <Representation>
              <Label>Serrated (triangular shape)</Label>
            </Representation>
          </StateDefinition>
          <StateDefinition id="s57" debuglabel="30:Not serrated (round shape)">
            <Representation>
              <Label>Not serrated (round shape)</Label>
            </Representation>
          </StateDefinition>
        </States>
      </CategoricalCharacter>
      <CategoricalCharacter id="c23" debuglabel="31:Last antennomere">
        <Representation>
          <Label>Last antennomere</Label>
          <MediaObject ref="m62" debuglabel="17:Images/Char_09.png"/>
        </Representation>
        <States>
          <StateDefinition id="s58" debuglabel="32:Regular in shape">
            <Representation>
              <Label>Regular in shape</Label>
            </Representation>
          </StateDefinition>
          <StateDefinition id="s59" debuglabel="33:With one excavation">
            <Representation>
              <Label>With one excavation</Label>
            </Representation>
          </StateDefinition>
          <StateDefinition id="s60" debuglabel="34:With two excavations">
            <Representation>
              <Label>With two excavations</Label>
            </Representation>
          </StateDefinition>
        </States>
      </CategoricalCharacter>
      <CategoricalCharacter id="c24" debuglabel="21:Antennal coloration">
        <Representation>
          <Label>Antennal coloration</Label>
        </Representation>
        <States>
          <StateDefinition id="s61" debuglabel="22:Uniform">
            <Representation>
              <Label>Uniform</Label>
            </Representation>
          </StateDefinition>
          <StateDefinition id="s62" debuglabel="23:First four antennomeres brown, the rest, black.">
            <Representation>
              <Label>First four antennomeres brown, the rest, black.</Label>
            </Representation>
          </StateDefinition>
        </States>
      </CategoricalCharacter>
      <CategoricalCharacter id="c25" debuglabel="35:Antennal furrow below the eyes">
        <Representation>
          <Label>Antennal furrow below the eyes</Label>
          <MediaObject ref="m63" debuglabel="18:Images/Char_10.png"/>
        </Representation>
        <States>
          <StateDefinition id="s63" debuglabel="36:Strongly marked at the base of mandibles">
            <Representation>
              <Label>Strongly marked at the base of mandibles</Label>
            </Representation>
          </StateDefinition>
          <StateDefinition id="s64" debuglabel="37:Slightly marked at the base of mandibles">
            <Representation>
              <Label>Slightly marked at the base of mandibles</Label>
            </Representation>
          </StateDefinition>
        </States>
      </CategoricalCharacter>
      <CategoricalCharacter id="c26" debuglabel="106:Pronotal disc">
        <Representation>
          <Label>Pronotal disc</Label>
          <MediaObject ref="m64" debuglabel="117:Images/Char_30.png"/>
        </Representation>
        <States>
          <StateDefinition id="s65" debuglabel="107:With regular puncturation">
            <Representation>
              <Label>With regular puncturation</Label>
            </Representation>
          </StateDefinition>
          <StateDefinition id="s66" debuglabel="108:Puncturation interrupted">
            <Representation>
              <Label>Puncturation interrupted</Label>
            </Representation>
          </StateDefinition>
        </States>
      </CategoricalCharacter>
      <CategoricalCharacter id="c27" debuglabel="109:Pronotal disc (coloration)">
        <Representation>
          <Label>Pronotal disc (coloration)</Label>
          <MediaObject ref="m65" debuglabel="118:Images/Char_31.png"/>
        </Representation>
        <States>
          <StateDefinition id="s67" debuglabel="110:Uniformely colored">
            <Representation>
              <Label>Uniformely colored</Label>
            </Representation>
          </StateDefinition>
          <StateDefinition id="s68" debuglabel="111:With coloration pattern">
            <Representation>
              <Label>With coloration pattern</Label>
            </Representation>
          </StateDefinition>
        </States>
      </CategoricalCharacter>
      <CategoricalCharacter id="c28" debuglabel="112:Pronotal disc (pilosity)">
        <Representation>
          <Label>Pronotal disc (pilosity)</Label>
          <MediaObject ref="m66" debuglabel="119:Images/Char_32.png"/>
        </Representation>
        <States>
          <StateDefinition id="s69" debuglabel="113:Glabrous">
            <Representation>
              <Label>Glabrous</Label>
            </Representation>
          </StateDefinition>
          <StateDefinition id="s70" debuglabel="114:Completely pilose">
            <Representation>
              <Label>Completely pilose</Label>
            </Representation>
          </StateDefinition>
          <StateDefinition id="s71" debuglabel="115:Pubescence limited or denser at its margins">
            <Representation>
              <Label>Pubescence limited or denser at its margins</Label>
            </Representation>
          </StateDefinition>
        </States>
      </CategoricalCharacter>
      <CategoricalCharacter id="c29" debuglabel="122:Pronotal disc lateral margins (curvature)">
        <Representation>
          <Label>Pronotal disc lateral margins (curvature)</Label>
          <MediaObject ref="m67" debuglabel="121:Images/Char_35.png"/>
        </Representation>
        <States>
          <StateDefinition id="s72" debuglabel="123:Visible from above">
            <Representation>
              <Label>Visible from above</Label>
            </Representation>
          </StateDefinition>
          <StateDefinition id="s73" debuglabel="124:Not visible from above">
            <Representation>
              <Label>Not visible from above</Label>
            </Representation>
          </StateDefinition>
        </States>
      </CategoricalCharacter>
      <CategoricalCharacter id="c30" debuglabel="128:Pronotal disc shape in males">
        <Representation>
          <Label>Pronotal disc shape in males</Label>
          <MediaObject ref="m68" debuglabel="10:Images/Char_37.png"/>
        </Representation>
        <States>
          <StateDefinition id="s74" debuglabel="129:Subconical (anterior marging more or less arquated)">
            <Representation>
              <Label>Subconical (anterior marging more or less arquated)</Label>
            </Representation>
          </StateDefinition>
          <StateDefinition id="s75" debuglabel="131:Subrectangular">
            <Representation>
              <Label>Subrectangular</Label>
            </Representation>
          </StateDefinition>
        </States>
      </CategoricalCharacter>
      <CategoricalCharacter id="c31" debuglabel="310:Single tooth in hind femora">
        <Representation>
          <Label>Single tooth in hind femora</Label>
        </Representation>
        <States>
          <StateDefinition id="s76" debuglabel="400:Absent">
            <Representation>
              <Label>Absent</Label>
            </Representation>
          </StateDefinition>
          <StateDefinition id="s77" debuglabel="401:Present">
            <Representation>
              <Label>Present</Label>
            </Representation>
          </StateDefinition>
        </States>
      </CategoricalCharacter>
      <CategoricalCharacter id="c32" debuglabel="155:Elytra (coloration pattern)">
        <Representation>
          <Label>Elytra (coloration pattern)</Label>
          <MediaObject ref="m69" debuglabel="120:Images/Char_45.png"/>
        </Representation>
        <States>
          <StateDefinition id="s78" debuglabel="156:Uniform">
            <Representation>
              <Label>Uniform</Label>
            </Representation>
          </StateDefinition>
          <StateDefinition id="s79" debuglabel="157:With at least one defined stripe or stain">
            <Representation>
              <Label>With at least one defined stripe or stain</Label>
            </Representation>
          </StateDefinition>
          <StateDefinition id="s80" debuglabel="158:bicolor">
            <Representation>
              <Label>bicolor</Label>
            </Representation>
          </StateDefinition>
        </States>
      </CategoricalCharacter>
      <CategoricalCharacter id="c33" debuglabel="165:Elytra (pilosity)">
        <Representation>
          <Label>Elytra (pilosity)</Label>
          <MediaObject ref="m70" debuglabel="125:Images/Char_48.png"/>
        </Representation>
        <States>
          <StateDefinition id="s81" debuglabel="166:Absent">
            <Representation>
              <Label>Absent</Label>
            </Representation>
          </StateDefinition>
          <StateDefinition id="s82" debuglabel="167:Dispersive, not concealing coloration pattern of cuticle">
            <Representation>
              <Label>Dispersive, not concealing coloration pattern of cuticle</Label>
            </Representation>
          </StateDefinition>
          <StateDefinition id="s83" debuglabel="168:Dense, concealing coloration pattern of cuticle">
            <Representation>
              <Label>Dense, concealing coloration pattern of cuticle</Label>
            </Representation>
          </StateDefinition>
        </States>
      </CategoricalCharacter>
      <CategoricalCharacter id="c34" debuglabel="173:Elytral puncturation">
        <Representation>
          <Label>Elytral puncturation</Label>
          <MediaObject ref="m71" debuglabel="126:Images/Char_50.png"/>
        </Representation>
        <States>
          <StateDefinition id="s84" debuglabel="174:Disordered, not aligned">
            <Representation>
              <Label>Disordered, not aligned</Label>
            </Representation>
          </StateDefinition>
          <StateDefinition id="s85" debuglabel="175:Arranged in several subparallel lines">
            <Representation>
              <Label>Arranged in several subparallel lines</Label>
            </Representation>
          </StateDefinition>
          <StateDefinition id="s86" debuglabel="176:Arranged in few longitudinal parallel lines">
            <Representation>
              <Label>Arranged in few longitudinal parallel lines</Label>
            </Representation>
          </StateDefinition>
        </States>
      </CategoricalCharacter>
      <CategoricalCharacter id="c35" debuglabel="177:Humeral callus">
        <Representation>
          <Label>Humeral callus</Label>
        </Representation>
        <States>
          <StateDefinition id="s87" debuglabel="178:Slightly marked">
            <Representation>
              <Label>Slightly marked</Label>
            </Representation>
          </StateDefinition>
          <StateDefinition id="s88" debuglabel="179:Pronounced">
            <Representation>
              <Label>Pronounced</Label>
            </Representation>
          </StateDefinition>
        </States>
      </CategoricalCharacter>
      <CategoricalCharacter id="c36" debuglabel="242:Eighth sternite">
        <Representation>
          <Label>Eighth sternite</Label>
          <MediaObject ref="m72" debuglabel="138:Images/Char_69.png"/>
        </Representation>
        <States>
          <StateDefinition id="s89" debuglabel="243:Without central tooth">
            <Representation>
              <Label>Without central tooth</Label>
            </Representation>
          </StateDefinition>
          <StateDefinition id="s90" debuglabel="244:With a central tooth">
            <Representation>
              <Label>With a central tooth</Label>
            </Representation>
          </StateDefinition>
        </States>
      </CategoricalCharacter>
      <CategoricalCharacter id="c37" debuglabel="205:Kotpresse central dorsal plate (shape)">
        <Representation>
          <Label>Kotpresse central dorsal plate (shape)</Label>
          <MediaObject ref="m73" debuglabel="130:Images/Char_59.png"/>
        </Representation>
        <States>
          <StateDefinition id="s91" debuglabel="206:Subquadrangular">
            <Representation>
              <Label>Subquadrangular</Label>
            </Representation>
          </StateDefinition>
          <StateDefinition id="s92" debuglabel="207:Rectangular">
            <Representation>
              <Label>Rectangular</Label>
            </Representation>
          </StateDefinition>
          <StateDefinition id="s93" debuglabel="208:Very reduced or absent">
            <Representation>
              <Label>Very reduced or absent</Label>
            </Representation>
          </StateDefinition>
          <StateDefinition id="s94" debuglabel="209:Subquadrangular apically excavated">
            <Representation>
              <Label>Subquadrangular apically excavated</Label>
            </Representation>
          </StateDefinition>
          <StateDefinition id="s95" debuglabel="210:Subquadrangular with three arms">
            <Representation>
              <Label>Subquadrangular with three arms</Label>
            </Representation>
          </StateDefinition>
        </States>
      </CategoricalCharacter>
      <CategoricalCharacter id="c38" debuglabel="211:Kotpresse ventral sclerites external margin">
        <Representation>
          <Label>Kotpresse ventral sclerites external margin</Label>
          <MediaObject ref="m74" debuglabel="132:Images/Char_60.png"/>
        </Representation>
        <States>
          <StateDefinition id="s96" debuglabel="212:Smooth">
            <Representation>
              <Label>Smooth</Label>
            </Representation>
          </StateDefinition>
          <StateDefinition id="s97" debuglabel="213:Fan-shaped">
            <Representation>
              <Label>Fan-shaped</Label>
            </Representation>
          </StateDefinition>
        </States>
      </CategoricalCharacter>
      <CategoricalCharacter id="c39" debuglabel="214:Kotpresse dorsal apodemes">
        <Representation>
          <Label>Kotpresse dorsal apodemes</Label>
          <MediaObject ref="m75" debuglabel="134:Images/Char_61.png"/>
        </Representation>
        <States>
          <StateDefinition id="s98" debuglabel="215:Longer than wide, curved">
            <Representation>
              <Label>Longer than wide, curved</Label>
            </Representation>
          </StateDefinition>
          <StateDefinition id="s99" debuglabel="216:Longer than wide, straight">
            <Representation>
              <Label>Longer than wide, straight</Label>
            </Representation>
          </StateDefinition>
          <StateDefinition id="s100" debuglabel="217:Subquadrate">
            <Representation>
              <Label>Subquadrate</Label>
            </Representation>
          </StateDefinition>
        </States>
      </CategoricalCharacter>
      <CategoricalCharacter id="c40" debuglabel="221:Kotpresse lateral sclerite">
        <Representation>
          <Label>Kotpresse lateral sclerite</Label>
          <MediaObject ref="m76" debuglabel="135:Images/Char_63.png"/>
        </Representation>
        <States>
          <StateDefinition id="s101" debuglabel="222:Absent">
            <Representation>
              <Label>Absent</Label>
            </Representation>
          </StateDefinition>
          <StateDefinition id="s102" debuglabel="223:Present">
            <Representation>
              <Label>Present</Label>
            </Representation>
          </StateDefinition>
        </States>
      </CategoricalCharacter>
      <CategoricalCharacter id="c41" debuglabel="201:Kotpresse (apodemes of ventral sclerites)">
        <Representation>
          <Label>Kotpresse (apodemes of ventral sclerites)</Label>
          <MediaObject ref="m77" debuglabel="127:Images/Char_58.png"/>
        </Representation>
        <States>
          <StateDefinition id="s103" debuglabel="202:Absent (ventral sclerites with round margins)">
            <Representation>
              <Label>Absent (ventral sclerites with round margins)</Label>
            </Representation>
          </StateDefinition>
          <StateDefinition id="s104" debuglabel="203:Present, very short">
            <Representation>
              <Label>Present, very short</Label>
            </Representation>
          </StateDefinition>
          <StateDefinition id="s105" debuglabel="204:Present, long">
            <Representation>
              <Label>Present, long</Label>
            </Representation>
          </StateDefinition>
        </States>
      </CategoricalCharacter>
      <CategoricalCharacter id="c42" debuglabel="227:Angle formed between the basal and apical region of the spermathecal capsule">
        <Representation>
          <Label>Angle formed between the basal and apical region of the spermathecal capsule</Label>
          <MediaObject ref="m78" debuglabel="136:Images/Char_65.png"/>
        </Representation>
        <States>
          <StateDefinition id="s106" debuglabel="228:Straight">
            <Representation>
              <Label>Straight</Label>
            </Representation>
          </StateDefinition>
          <StateDefinition id="s107" debuglabel="229:Nearly 45º">
            <Representation>
              <Label>Nearly 45º</Label>
            </Representation>
          </StateDefinition>
          <StateDefinition id="s108" debuglabel="230:Less than 45º">
            <Representation>
              <Label>Less than 45º</Label>
            </Representation>
          </StateDefinition>
        </States>
      </CategoricalCharacter>
      <CategoricalCharacter id="c43" debuglabel="231:Apex of spermathecal capsule [1]">
        <Representation>
          <Label>Apex of spermathecal capsule [1]</Label>
        </Representation>
        <States>
          <StateDefinition id="s109" debuglabel="232:Long, capsule U-shaped">
            <Representation>
              <Label>Long, capsule U-shaped</Label>
            </Representation>
          </StateDefinition>
          <StateDefinition id="s110" debuglabel="233:Short, capsule J-shaped">
            <Representation>
              <Label>Short, capsule J-shaped</Label>
            </Representation>
          </StateDefinition>
          <StateDefinition id="s111" debuglabel="234:Bean shaped">
            <Representation>
              <Label>Bean shaped</Label>
            </Representation>
          </StateDefinition>
          <StateDefinition id="s112" debuglabel="235:Other">
            <Representation>
              <Label>Other</Label>
            </Representation>
          </StateDefinition>
        </States>
      </CategoricalCharacter>
      <CategoricalCharacter id="c44" debuglabel="236:Apex of spermathecal capsule [2]">
        <Representation>
          <Label>Apex of spermathecal capsule [2]</Label>
          <MediaObject ref="m79" debuglabel="137:Images/Char_67.png"/>
        </Representation>
        <States>
          <StateDefinition id="s113" debuglabel="237:Sharp">
            <Representation>
              <Label>Sharp</Label>
            </Representation>
          </StateDefinition>
          <StateDefinition id="s114" debuglabel="238:Round">
            <Representation>
              <Label>Round</Label>
            </Representation>
          </StateDefinition>
        </States>
      </CategoricalCharacter>
      <CategoricalCharacter id="c45" debuglabel="257:Length of dorsal plate of aedeagus">
        <Representation>
          <Label>Length of dorsal plate of aedeagus</Label>
          <MediaObject ref="m80" debuglabel="139:Images/Char_74.png"/>
        </Representation>
        <States>
          <StateDefinition id="s115" debuglabel="258:More than 2× the length of the lateral arms">
            <Representation>
              <Label>More than 2× the length of the lateral arms</Label>
            </Representation>
          </StateDefinition>
          <StateDefinition id="s116" debuglabel="259:Less than 2× the length of the lateral arms">
            <Representation>
              <Label>Less than 2× the length of the lateral arms</Label>
            </Representation>
          </StateDefinition>
        </States>
      </CategoricalCharacter>
      <CategoricalCharacter id="c46" debuglabel="260:Apical margin of dorsal plate of aedeagus">
        <Representation>
          <Label>Apical margin of dorsal plate of aedeagus</Label>
          <MediaObject ref="m81" debuglabel="140:Images/Char_75.png"/>
        </Representation>
        <States>
          <StateDefinition id="s117" debuglabel="261:Straight">
            <Representation>
              <Label>Straight</Label>
            </Representation>
          </StateDefinition>
          <StateDefinition id="s118" debuglabel="262:Convex">
            <Representation>
              <Label>Convex</Label>
            </Representation>
          </StateDefinition>
          <StateDefinition id="s119" debuglabel="263:With a central tooth or sharp tip">
            <Representation>
              <Label>With a central tooth or sharp tip</Label>
            </Representation>
          </StateDefinition>
        </States>
      </CategoricalCharacter>
      <CategoricalCharacter id="c47" debuglabel="264:Apical region of dorsal plate of">
        <Representation>
          <Label>Apical region of dorsal plate of</Label>
          <MediaObject ref="m82" debuglabel="141:Images/Char_76.png"/>
        </Representation>
        <States>
          <StateDefinition id="s120" debuglabel="265:Distinctly narrower than its base">
            <Representation>
              <Label>Distinctly narrower than its base</Label>
            </Representation>
          </StateDefinition>
          <StateDefinition id="s121" debuglabel="266:As wide as its base">
            <Representation>
              <Label>As wide as its base</Label>
            </Representation>
          </StateDefinition>
        </States>
      </CategoricalCharacter>
      <CategoricalCharacter id="c48" debuglabel="267:Lateral arms of the median lobe">
        <Representation>
          <Label>Lateral arms of the median lobe</Label>
          <MediaObject ref="m83" debuglabel="142:Images/Char_77.png"/>
        </Representation>
        <States>
          <StateDefinition id="s122" debuglabel="268:Absent">
            <Representation>
              <Label>Absent</Label>
            </Representation>
          </StateDefinition>
          <StateDefinition id="s123" debuglabel="269:Short (not reaching the half of the dorsal plate)">
            <Representation>
              <Label>Short (not reaching the half of the dorsal plate)</Label>
            </Representation>
          </StateDefinition>
          <StateDefinition id="s124" debuglabel="270:Large (reaching the mid-point of the dorsal plate)">
            <Representation>
              <Label>Large (reaching the mid-point of the dorsal plate)</Label>
            </Representation>
          </StateDefinition>
        </States>
      </CategoricalCharacter>
      <CategoricalCharacter id="c49" debuglabel="274:Long setae at tip of the lateral arms of median lobe">
        <Representation>
          <Label>Long setae at tip of the lateral arms of median lobe</Label>
          <MediaObject ref="m84" debuglabel="143:Images/Char_79.png"/>
        </Representation>
        <States>
          <StateDefinition id="s125" debuglabel="275:Absent">
            <Representation>
              <Label>Absent</Label>
            </Representation>
          </StateDefinition>
          <StateDefinition id="s126" debuglabel="276:Present">
            <Representation>
              <Label>Present</Label>
            </Representation>
          </StateDefinition>
        </States>
      </CategoricalCharacter>
      <CategoricalCharacter id="c50" debuglabel="277:Tip of lateral arms of median lobe (shape)">
        <Representation>
          <Label>Tip of lateral arms of median lobe (shape)</Label>
          <MediaObject ref="m85" debuglabel="144:Images/Char_80.png"/>
        </Representation>
        <States>
          <StateDefinition id="s127" debuglabel="278:Straight">
            <Representation>
              <Label>Straight</Label>
            </Representation>
          </StateDefinition>
          <StateDefinition id="s128" debuglabel="279:Subtriangular">
            <Representation>
              <Label>Subtriangular</Label>
            </Representation>
          </StateDefinition>
        </States>
      </CategoricalCharacter>
      <CategoricalCharacter id="c51" debuglabel="284:Basal hood structure">
        <Representation>
          <Label>Basal hood structure</Label>
          <MediaObject ref="m86" debuglabel="145:Images/Char_82.png"/>
        </Representation>
        <States>
          <StateDefinition id="s129" debuglabel="285:Forming a basal keel">
            <Representation>
              <Label>Forming a basal keel</Label>
            </Representation>
          </StateDefinition>
          <StateDefinition id="s130" debuglabel="286:Forming a basal plate">
            <Representation>
              <Label>Forming a basal plate</Label>
            </Representation>
          </StateDefinition>
          <StateDefinition id="s131" debuglabel="287:Not forming any particular structure">
            <Representation>
              <Label>Not forming any particular structure</Label>
            </Representation>
          </StateDefinition>
        </States>
      </CategoricalCharacter>
      <CategoricalCharacter id="c52" debuglabel="294:Dorsal sclerite of internal sac (no everted)">
        <Representation>
          <Label>Dorsal sclerite of internal sac (no everted)</Label>
          <MediaObject ref="m87" debuglabel="146:Images/Char_85.png"/>
        </Representation>
        <States>
          <StateDefinition id="s132" debuglabel="295:Upward-directed forming a wing-shaped structure in dorsal view">
            <Representation>
              <Label>Upward-directed forming a wing-shaped structure in dorsal view</Label>
            </Representation>
          </StateDefinition>
          <StateDefinition id="s133" debuglabel="296:Not visible at relaxed position">
            <Representation>
              <Label>Not visible at relaxed position</Label>
            </Representation>
          </StateDefinition>
        </States>
      </CategoricalCharacter>
      <CategoricalCharacter id="c53" debuglabel="324:Pygidial pubescence">
        <Representation>
          <Label>Pygidial pubescence</Label>
        </Representation>
        <States>
          <StateDefinition id="s134" debuglabel="325:Absent or scarce">
            <Representation>
              <Label>Absent or scarce</Label>
            </Representation>
          </StateDefinition>
          <StateDefinition id="s135" debuglabel="326:Covering the entire surface">
            <Representation>
              <Label>Covering the entire surface</Label>
            </Representation>
          </StateDefinition>
          <StateDefinition id="s136" debuglabel="327:With apical glabrous areas">
            <Representation>
              <Label>With apical glabrous areas</Label>
            </Representation>
          </StateDefinition>
        </States>
      </CategoricalCharacter>
      <CategoricalCharacter id="c54" debuglabel="314:Pygidium sculpture">
        <Representation>
          <Label>Pygidium sculpture</Label>
          <MediaObject ref="m88" debuglabel="148:Images/Char_91.png"/>
        </Representation>
        <States>
          <StateDefinition id="s137" debuglabel="315:Absent">
            <Representation>
              <Label>Absent</Label>
            </Representation>
          </StateDefinition>
          <StateDefinition id="s138" debuglabel="316:Londitudinally marked carina">
            <Representation>
              <Label>Londitudinally marked carina</Label>
            </Representation>
          </StateDefinition>
          <StateDefinition id="s139" debuglabel="317:Centrally projected tooth">
            <Representation>
              <Label>Centrally projected tooth</Label>
            </Representation>
          </StateDefinition>
        </States>
      </CategoricalCharacter>
      <CategoricalCharacter id="c55" debuglabel="321:Pygidium (position)">
        <Representation>
          <Label>Pygidium (position)</Label>
        </Representation>
        <States>
          <StateDefinition id="s140" debuglabel="322:Totally exposed from its base (elytra not concealing the pygidium)">
            <Representation>
              <Label>Totally exposed from its base (elytra not concealing the pygidium)</Label>
            </Representation>
          </StateDefinition>
          <StateDefinition id="s141" debuglabel="323:Partially hidden by the elytral apex">
            <Representation>
              <Label>Partially hidden by the elytral apex</Label>
            </Representation>
          </StateDefinition>
        </States>
      </CategoricalCharacter>
      <CategoricalCharacter id="c56" debuglabel="311:Female pygidium anterior border">
        <Representation>
          <Label>Female pygidium anterior border</Label>
          <MediaObject ref="m89" debuglabel="147:Images/Char_90.png"/>
        </Representation>
        <States>
          <StateDefinition id="s142" debuglabel="312:Normal">
            <Representation>
              <Label>Normal</Label>
            </Representation>
          </StateDefinition>
          <StateDefinition id="s143" debuglabel="313:With median ventral excavation (egg dimple)">
            <Representation>
              <Label>With median ventral excavation (egg dimple)</Label>
            </Representation>
          </StateDefinition>
        </States>
      </CategoricalCharacter>
      <CategoricalCharacter id="c57" debuglabel="149:Argentina">
        <Representation>
          <Label>Argentina</Label>
        </Representation>
        <States>
          <StateDefinition id="s144" debuglabel="191:Absent">
            <Representation>
              <Label>Absent</Label>
            </Representation>
          </StateDefinition>
          <StateDefinition id="s145" debuglabel="192:Present">
            <Representation>
              <Label>Present</Label>
            </Representation>
          </StateDefinition>
        </States>
      </CategoricalCharacter>
      <CategoricalCharacter id="c58" debuglabel="150:Bolivia (Plurinational State of)">
        <Representation>
          <Label>Bolivia (Plurinational State of)</Label>
        </Representation>
        <States>
          <StateDefinition id="s146" debuglabel="193:Absent">
            <Representation>
              <Label>Absent</Label>
            </Representation>
          </StateDefinition>
          <StateDefinition id="s147" debuglabel="194:Present">
            <Representation>
              <Label>Present</Label>
            </Representation>
          </StateDefinition>
        </States>
      </CategoricalCharacter>
      <CategoricalCharacter id="c59" debuglabel="151:Brazil">
        <Representation>
          <Label>Brazil</Label>
        </Representation>
        <States>
          <StateDefinition id="s148" debuglabel="195:Absent">
            <Representation>
              <Label>Absent</Label>
            </Representation>
          </StateDefinition>
          <StateDefinition id="s149" debuglabel="196:Present">
            <Representation>
              <Label>Present</Label>
            </Representation>
          </StateDefinition>
        </States>
      </CategoricalCharacter>
      <CategoricalCharacter id="c60" debuglabel="152:Guyana">
        <Representation>
          <Label>Guyana</Label>
        </Representation>
        <States>
          <StateDefinition id="s150" debuglabel="197:Absent">
            <Representation>
              <Label>Absent</Label>
            </Representation>
          </StateDefinition>
          <StateDefinition id="s151" debuglabel="198:Present">
            <Representation>
              <Label>Present</Label>
            </Representation>
          </StateDefinition>
        </States>
      </CategoricalCharacter>
      <CategoricalCharacter id="c61" debuglabel="153:Colombia">
        <Representation>
          <Label>Colombia</Label>
        </Representation>
        <States>
          <StateDefinition id="s152" debuglabel="199:Absent">
            <Representation>
              <Label>Absent</Label>
            </Representation>
          </StateDefinition>
          <StateDefinition id="s153" debuglabel="200:Present">
            <Representation>
              <Label>Present</Label>
            </Representation>
          </StateDefinition>
        </States>
      </CategoricalCharacter>
      <CategoricalCharacter id="c62" debuglabel="154:Costa Rica">
        <Representation>
          <Label>Costa Rica</Label>
        </Representation>
        <States>
          <StateDefinition id="s154" debuglabel="218:Absent">
            <Representation>
              <Label>Absent</Label>
            </Representation>
          </StateDefinition>
          <StateDefinition id="s155" debuglabel="219:Present">
            <Representation>
              <Label>Present</Label>
            </Representation>
          </StateDefinition>
        </States>
      </CategoricalCharacter>
      <CategoricalCharacter id="c63" debuglabel="159:Cuba">
        <Representation>
          <Label>Cuba</Label>
        </Representation>
        <States>
          <StateDefinition id="s156" debuglabel="220:Absent">
            <Representation>
              <Label>Absent</Label>
            </Representation>
          </StateDefinition>
          <StateDefinition id="s157" debuglabel="224:Present">
            <Representation>
              <Label>Present</Label>
            </Representation>
          </StateDefinition>
        </States>
      </CategoricalCharacter>
      <CategoricalCharacter id="c64" debuglabel="160:Ecuador">
        <Representation>
          <Label>Ecuador</Label>
        </Representation>
        <States>
          <StateDefinition id="s158" debuglabel="225:Absent">
            <Representation>
              <Label>Absent</Label>
            </Representation>
          </StateDefinition>
          <StateDefinition id="s159" debuglabel="226:Present">
            <Representation>
              <Label>Present</Label>
            </Representation>
          </StateDefinition>
        </States>
      </CategoricalCharacter>
      <CategoricalCharacter id="c65" debuglabel="161:El Salvador">
        <Representation>
          <Label>El Salvador</Label>
        </Representation>
        <States>
          <StateDefinition id="s160" debuglabel="239:Absent">
            <Representation>
              <Label>Absent</Label>
            </Representation>
          </StateDefinition>
          <StateDefinition id="s161" debuglabel="240:Present">
            <Representation>
              <Label>Present</Label>
            </Representation>
          </StateDefinition>
        </States>
      </CategoricalCharacter>
      <CategoricalCharacter id="c66" debuglabel="162:French Guiana">
        <Representation>
          <Label>French Guiana</Label>
        </Representation>
        <States>
          <StateDefinition id="s162" debuglabel="241:Absent">
            <Representation>
              <Label>Absent</Label>
            </Representation>
          </StateDefinition>
          <StateDefinition id="s163" debuglabel="245:Present">
            <Representation>
              <Label>Present</Label>
            </Representation>
          </StateDefinition>
        </States>
      </CategoricalCharacter>
      <CategoricalCharacter id="c67" debuglabel="163:Guatemala">
        <Representation>
          <Label>Guatemala</Label>
        </Representation>
        <States>
          <StateDefinition id="s164" debuglabel="246:Absent">
            <Representation>
              <Label>Absent</Label>
            </Representation>
          </StateDefinition>
          <StateDefinition id="s165" debuglabel="247:Present">
            <Representation>
              <Label>Present</Label>
            </Representation>
          </StateDefinition>
        </States>
      </CategoricalCharacter>
      <CategoricalCharacter id="c68" debuglabel="164:Honduras">
        <Representation>
          <Label>Honduras</Label>
        </Representation>
        <States>
          <StateDefinition id="s166" debuglabel="248:Absent">
            <Representation>
              <Label>Absent</Label>
            </Representation>
          </StateDefinition>
          <StateDefinition id="s167" debuglabel="249:Present">
            <Representation>
              <Label>Present</Label>
            </Representation>
          </StateDefinition>
        </States>
      </CategoricalCharacter>
      <CategoricalCharacter id="c69" debuglabel="169:Mexico">
        <Representation>
          <Label>Mexico</Label>
        </Representation>
        <States>
          <StateDefinition id="s168" debuglabel="250:Absent">
            <Representation>
              <Label>Absent</Label>
            </Representation>
          </StateDefinition>
          <StateDefinition id="s169" debuglabel="251:Present">
            <Representation>
              <Label>Present</Label>
            </Representation>
          </StateDefinition>
        </States>
      </CategoricalCharacter>
      <CategoricalCharacter id="c70" debuglabel="170:Nicaragua">
        <Representation>
          <Label>Nicaragua</Label>
        </Representation>
        <States>
          <StateDefinition id="s170" debuglabel="252:Absent">
            <Representation>
              <Label>Absent</Label>
            </Representation>
          </StateDefinition>
          <StateDefinition id="s171" debuglabel="253:Present">
            <Representation>
              <Label>Present</Label>
            </Representation>
          </StateDefinition>
        </States>
      </CategoricalCharacter>
      <CategoricalCharacter id="c71" debuglabel="171:Panama">
        <Representation>
          <Label>Panama</Label>
        </Representation>
        <States>
          <StateDefinition id="s172" debuglabel="254:Absent">
            <Representation>
              <Label>Absent</Label>
            </Representation>
          </StateDefinition>
          <StateDefinition id="s173" debuglabel="255:Present">
            <Representation>
              <Label>Present</Label>
            </Representation>
          </StateDefinition>
        </States>
      </CategoricalCharacter>
      <CategoricalCharacter id="c72" debuglabel="172:Paraguay">
        <Representation>
          <Label>Paraguay</Label>
        </Representation>
        <States>
          <StateDefinition id="s174" debuglabel="256:Absent">
            <Representation>
              <Label>Absent</Label>
            </Representation>
          </StateDefinition>
          <StateDefinition id="s175" debuglabel="271:Present">
            <Representation>
              <Label>Present</Label>
            </Representation>
          </StateDefinition>
        </States>
      </CategoricalCharacter>
      <CategoricalCharacter id="c73" debuglabel="180:Peru">
        <Representation>
          <Label>Peru</Label>
        </Representation>
        <States>
          <StateDefinition id="s176" debuglabel="272:Absent">
            <Representation>
              <Label>Absent</Label>
            </Representation>
          </StateDefinition>
          <StateDefinition id="s177" debuglabel="273:Present">
            <Representation>
              <Label>Present</Label>
            </Representation>
          </StateDefinition>
        </States>
      </CategoricalCharacter>
      <CategoricalCharacter id="c74" debuglabel="181:United States of America">
        <Representation>
          <Label>United States of America</Label>
        </Representation>
        <States>
          <StateDefinition id="s178" debuglabel="282:Absent">
            <Representation>
              <Label>Absent</Label>
            </Representation>
          </StateDefinition>
          <StateDefinition id="s179" debuglabel="288:Present">
            <Representation>
              <Label>Present</Label>
            </Representation>
          </StateDefinition>
        </States>
      </CategoricalCharacter>
      <CategoricalCharacter id="c75" debuglabel="182:Venezuela (Bolivarian Republic of)">
        <Representation>
          <Label>Venezuela (Bolivarian Republic of)</Label>
        </Representation>
        <States>
          <StateDefinition id="s180" debuglabel="289:Absent">
            <Representation>
              <Label>Absent</Label>
            </Representation>
          </StateDefinition>
          <StateDefinition id="s181" debuglabel="290:Present">
            <Representation>
              <Label>Present</Label>
            </Representation>
          </StateDefinition>
        </States>
      </CategoricalCharacter>
    </Characters>
    <CharacterTrees>
      <CharacterTree id="ct1" debuglabel="1:Default Feature Tree">
        <Representation>
          <Label>Default Feature Tree</Label>
        </Representation>
        <DesignedFor>
          <Role>InteractiveIdentification</Role>
        </DesignedFor>
        <Nodes>
          <Node id="cn1" debuglabel="404:General aspect">
            <DescriptiveConcept ref="dc1" debuglabel="404:General aspect"/>
          </Node>
          <CharNode>
            <Parent ref="cn1" debuglabel="404:General aspect"/>
            <Character ref="c1" debuglabel="5:Dorsal surface (general aspect)"/>
          </CharNode>
          <CharNode>
            <Parent ref="cn1" debuglabel="404:General aspect"/>
            <Character ref="c2" debuglabel="2:Sexual dimorphism"/>
          </CharNode>
          <CharNode>
            <Parent ref="cn1" debuglabel="404:General aspect"/>
            <Character ref="c3" debuglabel="183:Scutellum (pilosity)"/>
          </CharNode>
          <CharNode>
            <Parent ref="cn1" debuglabel="404:General aspect"/>
            <Character ref="c4" debuglabel="187:Scutellum (shape)"/>
          </CharNode>
          <Node id="cn2" debuglabel="402:Secondary sex characteristics">
            <DescriptiveConcept ref="dc2" debuglabel="402:Secondary sex characteristics"/>
          </Node>
          <CharNode>
            <Parent ref="cn2" debuglabel="402:Secondary sex characteristics"/>
            <Character ref="c5" debuglabel="74:Male tooth sizes"/>
          </CharNode>
          <CharNode>
            <Parent ref="cn2" debuglabel="402:Secondary sex characteristics"/>
            <Character ref="c6" debuglabel="77:Male mandible general shape"/>
          </CharNode>
          <CharNode>
            <Parent ref="cn2" debuglabel="402:Secondary sex characteristics"/>
            <Character ref="c7" debuglabel="81:Shape of head in males"/>
          </CharNode>
          <CharNode>
            <Parent ref="cn2" debuglabel="402:Secondary sex characteristics"/>
            <Character ref="c8" debuglabel="94:Anterior margin of clypeus (males)"/>
          </CharNode>
          <CharNode>
            <Parent ref="cn2" debuglabel="402:Secondary sex characteristics"/>
            <Character ref="c9" debuglabel="99:Male upper mandibular teeth"/>
          </CharNode>
          <Node id="cn3" debuglabel="399:Head">
            <DescriptiveConcept ref="dc3" debuglabel="399:Head"/>
          </Node>
          <CharNode>
            <Parent ref="cn3" debuglabel="399:Head"/>
            <Character ref="c10" debuglabel="70:Infraocular projection"/>
          </CharNode>
          <CharNode>
            <Parent ref="cn3" debuglabel="399:Head"/>
            <Character ref="c11" debuglabel="66:Eyes stalk"/>
          </CharNode>
          <CharNode>
            <Parent ref="cn3" debuglabel="399:Head"/>
            <Character ref="c12" debuglabel="43:Longitudinal carina at interocular space"/>
          </CharNode>
          <CharNode>
            <Parent ref="cn3" debuglabel="399:Head"/>
            <Character ref="c13" debuglabel="53:Submedial depressions of the face"/>
          </CharNode>
          <CharNode>
            <Parent ref="cn3" debuglabel="399:Head"/>
            <Character ref="c14" debuglabel="39:Distance between the eyes"/>
          </CharNode>
          <CharNode>
            <Parent ref="cn3" debuglabel="399:Head"/>
            <Character ref="c15" debuglabel="49:Frontal furrow beside the eyes"/>
          </CharNode>
          <CharNode>
            <Parent ref="cn3" debuglabel="399:Head"/>
            <Character ref="c16" debuglabel="56:Eye shape"/>
          </CharNode>
          <CharNode>
            <Parent ref="cn3" debuglabel="399:Head"/>
            <Character ref="c17" debuglabel="85:Clypeus surface"/>
          </CharNode>
          <CharNode>
            <Parent ref="cn3" debuglabel="399:Head"/>
            <Character ref="c18" debuglabel="88:Frontoclypeal suture"/>
          </CharNode>
          <CharNode>
            <Parent ref="cn3" debuglabel="399:Head"/>
            <Character ref="c19" debuglabel="91:Clypeus shape"/>
          </CharNode>
          <CharNode>
            <Parent ref="cn3" debuglabel="399:Head"/>
            <Character ref="c20" debuglabel="24:Distribution of pilosity in frontal face"/>
          </CharNode>
          <CharNode>
            <Parent ref="cn3" debuglabel="399:Head"/>
            <Character ref="c21" debuglabel="12:Head (constriction level)"/>
          </CharNode>
          <CharNode>
            <Parent ref="cn3" debuglabel="399:Head"/>
            <Character ref="c22" debuglabel="28:Fourth antennomere"/>
          </CharNode>
          <CharNode>
            <Parent ref="cn3" debuglabel="399:Head"/>
            <Character ref="c23" debuglabel="31:Last antennomere"/>
          </CharNode>
          <CharNode>
            <Parent ref="cn3" debuglabel="399:Head"/>
            <Character ref="c24" debuglabel="21:Antennal coloration"/>
          </CharNode>
          <CharNode>
            <Parent ref="cn3" debuglabel="399:Head"/>
            <Character ref="c25" debuglabel="35:Antennal furrow below the eyes"/>
          </CharNode>
          <Node id="cn4" debuglabel="104:Thorax">
            <DescriptiveConcept ref="dc4" debuglabel="104:Thorax"/>
          </Node>
          <CharNode>
            <Parent ref="cn4" debuglabel="104:Thorax"/>
            <Character ref="c26" debuglabel="106:Pronotal disc"/>
          </CharNode>
          <CharNode>
            <Parent ref="cn4" debuglabel="104:Thorax"/>
            <Character ref="c27" debuglabel="109:Pronotal disc (coloration)"/>
          </CharNode>
          <CharNode>
            <Parent ref="cn4" debuglabel="104:Thorax"/>
            <Character ref="c28" debuglabel="112:Pronotal disc (pilosity)"/>
          </CharNode>
          <CharNode>
            <Parent ref="cn4" debuglabel="104:Thorax"/>
            <Character ref="c29" debuglabel="122:Pronotal disc lateral margins (curvature)"/>
          </CharNode>
          <CharNode>
            <Parent ref="cn4" debuglabel="104:Thorax"/>
            <Character ref="c30" debuglabel="128:Pronotal disc shape in males"/>
          </CharNode>
          <CharNode>
            <Parent ref="cn4" debuglabel="104:Thorax"/>
            <Character ref="c31" debuglabel="310:Single tooth in hind femora"/>
          </CharNode>
          <Node id="cn5" debuglabel="105:Elytra">
            <DescriptiveConcept ref="dc5" debuglabel="105:Elytra"/>
          </Node>
          <CharNode>
            <Parent ref="cn5" debuglabel="105:Elytra"/>
            <Character ref="c32" debuglabel="155:Elytra (coloration pattern)"/>
          </CharNode>
          <CharNode>
            <Parent ref="cn5" debuglabel="105:Elytra"/>
            <Character ref="c33" debuglabel="165:Elytra (pilosity)"/>
          </CharNode>
          <CharNode>
            <Parent ref="cn5" debuglabel="105:Elytra"/>
            <Character ref="c34" debuglabel="173:Elytral puncturation"/>
          </CharNode>
          <CharNode>
            <Parent ref="cn5" debuglabel="105:Elytra"/>
            <Character ref="c35" debuglabel="177:Humeral callus"/>
          </CharNode>
          <Node id="cn6" debuglabel="398:Abdomen">
            <DescriptiveConcept ref="dc6" debuglabel="398:Abdomen"/>
          </Node>
          <CharNode>
            <Parent ref="cn6" debuglabel="398:Abdomen"/>
            <Character ref="c36" debuglabel="242:Eighth sternite"/>
          </CharNode>
          <Node id="cn7" debuglabel="394:Female internal morphology">
            <DescriptiveConcept ref="dc7" debuglabel="394:Female internal morphology"/>
          </Node>
          <Node id="cn8" debuglabel="395:Rectal sclerites">
            <Parent ref="cn7" debuglabel="394:Female internal morphology"/>
            <DescriptiveConcept ref="dc8" debuglabel="395:Rectal sclerites"/>
          </Node>
          <CharNode>
            <Parent ref="cn8" debuglabel="395:Rectal sclerites"/>
            <Character ref="c37" debuglabel="205:Kotpresse central dorsal plate (shape)"/>
          </CharNode>
          <CharNode>
            <Parent ref="cn8" debuglabel="395:Rectal sclerites"/>
            <Character ref="c38" debuglabel="211:Kotpresse ventral sclerites external margin"/>
          </CharNode>
          <CharNode>
            <Parent ref="cn8" debuglabel="395:Rectal sclerites"/>
            <Character ref="c39" debuglabel="214:Kotpresse dorsal apodemes"/>
          </CharNode>
          <CharNode>
            <Parent ref="cn8" debuglabel="395:Rectal sclerites"/>
            <Character ref="c40" debuglabel="221:Kotpresse lateral sclerite"/>
          </CharNode>
          <CharNode>
            <Parent ref="cn8" debuglabel="395:Rectal sclerites"/>
            <Character ref="c41" debuglabel="201:Kotpresse (apodemes of ventral sclerites)"/>
          </CharNode>
          <Node id="cn9" debuglabel="396:Spermathecal capsule">
            <Parent ref="cn7" debuglabel="394:Female internal morphology"/>
            <DescriptiveConcept ref="dc9" debuglabel="396:Spermathecal capsule"/>
          </Node>
          <CharNode>
            <Parent ref="cn9" debuglabel="396:Spermathecal capsule"/>
            <Character ref="c42" debuglabel="227:Angle formed between the basal and apical region of the spermathecal capsule"/>
          </CharNode>
          <CharNode>
            <Parent ref="cn9" debuglabel="396:Spermathecal capsule"/>
            <Character ref="c43" debuglabel="231:Apex of spermathecal capsule [1]"/>
          </CharNode>
          <CharNode>
            <Parent ref="cn9" debuglabel="396:Spermathecal capsule"/>
            <Character ref="c44" debuglabel="236:Apex of spermathecal capsule [2]"/>
          </CharNode>
          <Node id="cn10" debuglabel="103:Male Genitalia">
            <DescriptiveConcept ref="dc10" debuglabel="103:Male Genitalia"/>
          </Node>
          <CharNode>
            <Parent ref="cn10" debuglabel="103:Male Genitalia"/>
            <Character ref="c45" debuglabel="257:Length of dorsal plate of aedeagus"/>
          </CharNode>
          <CharNode>
            <Parent ref="cn10" debuglabel="103:Male Genitalia"/>
            <Character ref="c46" debuglabel="260:Apical margin of dorsal plate of aedeagus"/>
          </CharNode>
          <CharNode>
            <Parent ref="cn10" debuglabel="103:Male Genitalia"/>
            <Character ref="c47" debuglabel="264:Apical region of dorsal plate of"/>
          </CharNode>
          <CharNode>
            <Parent ref="cn10" debuglabel="103:Male Genitalia"/>
            <Character ref="c48" debuglabel="267:Lateral arms of the median lobe"/>
          </CharNode>
          <CharNode>
            <Parent ref="cn10" debuglabel="103:Male Genitalia"/>
            <Character ref="c49" debuglabel="274:Long setae at tip of the lateral arms of median lobe"/>
          </CharNode>
          <CharNode>
            <Parent ref="cn10" debuglabel="103:Male Genitalia"/>
            <Character ref="c50" debuglabel="277:Tip of lateral arms of median lobe (shape)"/>
          </CharNode>
          <CharNode>
            <Parent ref="cn10" debuglabel="103:Male Genitalia"/>
            <Character ref="c51" debuglabel="284:Basal hood structure"/>
          </CharNode>
          <CharNode>
            <Parent ref="cn10" debuglabel="103:Male Genitalia"/>
            <Character ref="c52" debuglabel="294:Dorsal sclerite of internal sac (no everted)"/>
          </CharNode>
          <Node id="cn11" debuglabel="397:Pygidium">
            <DescriptiveConcept ref="dc11" debuglabel="397:Pygidium"/>
          </Node>
          <CharNode>
            <Parent ref="cn11" debuglabel="397:Pygidium"/>
            <Character ref="c53" debuglabel="324:Pygidial pubescence"/>
          </CharNode>
          <CharNode>
            <Parent ref="cn11" debuglabel="397:Pygidium"/>
            <Character ref="c54" debuglabel="314:Pygidium sculpture"/>
          </CharNode>
          <CharNode>
            <Parent ref="cn11" debuglabel="397:Pygidium"/>
            <Character ref="c55" debuglabel="321:Pygidium (position)"/>
          </CharNode>
          <CharNode>
            <Parent ref="cn11" debuglabel="397:Pygidium"/>
            <Character ref="c56" debuglabel="311:Female pygidium anterior border"/>
          </CharNode>
          <Node id="cn12" debuglabel="133:Country level occurrence">
            <DescriptiveConcept ref="dc12" debuglabel="133:Country level occurrence"/>
          </Node>
          <CharNode>
            <Parent ref="cn12" debuglabel="133:Country level occurrence"/>
            <Character ref="c57" debuglabel="149:Argentina"/>
          </CharNode>
          <CharNode>
            <Parent ref="cn12" debuglabel="133:Country level occurrence"/>
            <Character ref="c58" debuglabel="150:Bolivia (Plurinational State of)"/>
          </CharNode>
          <CharNode>
            <Parent ref="cn12" debuglabel="133:Country level occurrence"/>
            <Character ref="c59" debuglabel="151:Brazil"/>
          </CharNode>
          <CharNode>
            <Parent ref="cn12" debuglabel="133:Country level occurrence"/>
            <Character ref="c60" debuglabel="152:Guyana"/>
          </CharNode>
          <CharNode>
            <Parent ref="cn12" debuglabel="133:Country level occurrence"/>
            <Character ref="c61" debuglabel="153:Colombia"/>
          </CharNode>
          <CharNode>
            <Parent ref="cn12" debuglabel="133:Country level occurrence"/>
            <Character ref="c62" debuglabel="154:Costa Rica"/>
          </CharNode>
          <CharNode>
            <Parent ref="cn12" debuglabel="133:Country level occurrence"/>
            <Character ref="c63" debuglabel="159:Cuba"/>
          </CharNode>
          <CharNode>
            <Parent ref="cn12" debuglabel="133:Country level occurrence"/>
            <Character ref="c64" debuglabel="160:Ecuador"/>
          </CharNode>
          <CharNode>
            <Parent ref="cn12" debuglabel="133:Country level occurrence"/>
            <Character ref="c65" debuglabel="161:El Salvador"/>
          </CharNode>
          <CharNode>
            <Parent ref="cn12" debuglabel="133:Country level occurrence"/>
            <Character ref="c66" debuglabel="162:French Guiana"/>
          </CharNode>
          <CharNode>
            <Parent ref="cn12" debuglabel="133:Country level occurrence"/>
            <Character ref="c67" debuglabel="163:Guatemala"/>
          </CharNode>
          <CharNode>
            <Parent ref="cn12" debuglabel="133:Country level occurrence"/>
            <Character ref="c68" debuglabel="164:Honduras"/>
          </CharNode>
          <CharNode>
            <Parent ref="cn12" debuglabel="133:Country level occurrence"/>
            <Character ref="c69" debuglabel="169:Mexico"/>
          </CharNode>
          <CharNode>
            <Parent ref="cn12" debuglabel="133:Country level occurrence"/>
            <Character ref="c70" debuglabel="170:Nicaragua"/>
          </CharNode>
          <CharNode>
            <Parent ref="cn12" debuglabel="133:Country level occurrence"/>
            <Character ref="c71" debuglabel="171:Panama"/>
          </CharNode>
          <CharNode>
            <Parent ref="cn12" debuglabel="133:Country level occurrence"/>
            <Character ref="c72" debuglabel="172:Paraguay"/>
          </CharNode>
          <CharNode>
            <Parent ref="cn12" debuglabel="133:Country level occurrence"/>
            <Character ref="c73" debuglabel="180:Peru"/>
          </CharNode>
          <CharNode>
            <Parent ref="cn12" debuglabel="133:Country level occurrence"/>
            <Character ref="c74" debuglabel="181:United States of America"/>
          </CharNode>
          <CharNode>
            <Parent ref="cn12" debuglabel="133:Country level occurrence"/>
            <Character ref="c75" debuglabel="182:Venezuela (Bolivarian Republic of)"/>
          </CharNode>
        </Nodes>
      </CharacterTree>
    </CharacterTrees>
    <CodedDescriptions>
      <CodedDescription id="cd1">
        <Representation>
          <Label>Megalostomis anachoreta Lacordaire 1848</Label>
        </Representation>
        <Scope>
          <TaxonName ref="t1" debuglabel="361:Megalostomis anachoreta Lacordaire 1848"/>
        </Scope>
        <SummaryData>
          <Categorical ref="c73" debuglabel="180:Peru">
            <State ref="s177" debuglabel="273:Present"/>
          </Categorical>
          <Categorical ref="c2" debuglabel="2:Sexual dimorphism">
            <State ref="s4" debuglabel="3:Reduced (only slight differences in the mandibles or none)"/>
          </Categorical>
          <Categorical ref="c50" debuglabel="277:Tip of lateral arms of median lobe (shape)">
            <State ref="s128" debuglabel="279:Subtriangular"/>
          </Categorical>
          <Categorical ref="c49" debuglabel="274:Long setae at tip of the lateral arms of median lobe">
            <State ref="s126" debuglabel="276:Present"/>
          </Categorical>
          <Categorical ref="c1" debuglabel="5:Dorsal surface (general aspect)">
            <State ref="s3" debuglabel="8:Opaque (without reflections)"/>
          </Categorical>
          <Categorical ref="c30" debuglabel="128:Pronotal disc shape in males">
            <State ref="s74" debuglabel="129:Subconical (anterior marging more or less arquated)"/>
          </Categorical>
          <Categorical ref="c74" debuglabel="181:United States of America">
            <State ref="s178" debuglabel="282:Absent"/>
          </Categorical>
          <Categorical ref="c31" debuglabel="310:Single tooth in hind femora">
            <State ref="s76" debuglabel="400:Absent"/>
          </Categorical>
          <Categorical ref="c51" debuglabel="284:Basal hood structure">
            <State ref="s129" debuglabel="285:Forming a basal keel"/>
          </Categorical>
          <Categorical ref="c21" debuglabel="12:Head (constriction level)">
            <State ref="s55" debuglabel="14:Slightly concealed inside pronotal disc"/>
          </Categorical>
          <Categorical ref="c45" debuglabel="257:Length of dorsal plate of aedeagus">
            <State ref="s115" debuglabel="258:More than 2× the length of the lateral arms"/>
          </Categorical>
          <Categorical ref="c72" debuglabel="172:Paraguay">
            <State ref="s174" debuglabel="256:Absent"/>
          </Categorical>
          <Categorical ref="c32" debuglabel="155:Elytra (coloration pattern)">
            <State ref="s79" debuglabel="157:With at least one defined stripe or stain"/>
          </Categorical>
          <Categorical ref="c24" debuglabel="21:Antennal coloration">
            <State ref="s61" debuglabel="22:Uniform"/>
          </Categorical>
          <Categorical ref="c46" debuglabel="260:Apical margin of dorsal plate of aedeagus">
            <State ref="s117" debuglabel="261:Straight"/>
          </Categorical>
          <Categorical ref="c20" debuglabel="24:Distribution of pilosity in frontal face">
            <State ref="s51" debuglabel="25:Glabrous"/>
          </Categorical>
          <Categorical ref="c47" debuglabel="264:Apical region of dorsal plate of">
            <State ref="s120" debuglabel="265:Distinctly narrower than its base"/>
          </Categorical>
          <Categorical ref="c22" debuglabel="28:Fourth antennomere">
            <State ref="s56" debuglabel="29:Serrated (triangular shape)"/>
          </Categorical>
          <Categorical ref="c48" debuglabel="267:Lateral arms of the median lobe">
            <State ref="s123" debuglabel="269:Short (not reaching the half of the dorsal plate)"/>
          </Categorical>
          <Categorical ref="c23" debuglabel="31:Last antennomere">
            <State ref="s60" debuglabel="34:With two excavations"/>
          </Categorical>
          <Categorical ref="c34" debuglabel="173:Elytral puncturation">
            <State ref="s85" debuglabel="175:Arranged in several subparallel lines"/>
          </Categorical>
          <Categorical ref="c25" debuglabel="35:Antennal furrow below the eyes">
            <State ref="s64" debuglabel="37:Slightly marked at the base of mandibles"/>
          </Categorical>
          <Categorical ref="c56" debuglabel="311:Female pygidium anterior border">
            <State ref="s142" debuglabel="312:Normal"/>
          </Categorical>
          <Categorical ref="c14" debuglabel="39:Distance between the eyes">
            <State ref="s37" debuglabel="40:As wide as eye maximum height"/>
          </Categorical>
          <Categorical ref="c54" debuglabel="314:Pygidium sculpture">
            <State ref="s137" debuglabel="315:Absent"/>
          </Categorical>
          <Categorical ref="c33" debuglabel="165:Elytra (pilosity)">
            <State ref="s82" debuglabel="167:Dispersive, not concealing coloration pattern of cuticle"/>
            <State ref="s81" debuglabel="166:Absent"/>
          </Categorical>
          <Categorical ref="c12" debuglabel="43:Longitudinal carina at interocular space">
            <State ref="s34" debuglabel="45:Present"/>
          </Categorical>
          <Categorical ref="c15" debuglabel="49:Frontal furrow beside the eyes">
            <State ref="s41" debuglabel="51:Delimited by smooth carina"/>
          </Categorical>
          <Categorical ref="c3" debuglabel="183:Scutellum (pilosity)">
            <State ref="s6" debuglabel="184:Absent"/>
          </Categorical>
          <Categorical ref="c75" debuglabel="182:Venezuela (Bolivarian Republic of)">
            <State ref="s181" debuglabel="290:Present"/>
          </Categorical>
          <Categorical ref="c4" debuglabel="187:Scutellum (shape)">
            <State ref="s11" debuglabel="190:As long as wide"/>
          </Categorical>
          <Categorical ref="c13" debuglabel="53:Submedial depressions of the face">
            <State ref="s36" debuglabel="55:Present"/>
          </Categorical>
          <Categorical ref="c57" debuglabel="149:Argentina">
            <State ref="s144" debuglabel="191:Absent"/>
          </Categorical>
          <Categorical ref="c52" debuglabel="294:Dorsal sclerite of internal sac (no everted)">
            <State ref="s132" debuglabel="295:Upward-directed forming a wing-shaped structure in dorsal view"/>
          </Categorical>
          <Categorical ref="c35" debuglabel="177:Humeral callus">
            <State ref="s88" debuglabel="179:Pronounced"/>
          </Categorical>
          <Categorical ref="c16" debuglabel="56:Eye shape">
            <State ref="s43" debuglabel="57:Rounded"/>
          </Categorical>
          <Categorical ref="c11" debuglabel="66:Eyes stalk">
            <State ref="s31" debuglabel="68:Present"/>
          </Categorical>
          <Categorical ref="c10" debuglabel="70:Infraocular projection">
            <State ref="s27" debuglabel="71:Absent"/>
          </Categorical>
          <Categorical ref="c61" debuglabel="153:Colombia">
            <State ref="s153" debuglabel="200:Present"/>
          </Categorical>
          <Categorical ref="c41" debuglabel="201:Kotpresse (apodemes of ventral sclerites)">
            <State ref="s103" debuglabel="202:Absent (ventral sclerites with round margins)"/>
          </Categorical>
          <Categorical ref="c60" debuglabel="152:Guyana">
            <State ref="s150" debuglabel="197:Absent"/>
          </Categorical>
          <Categorical ref="c59" debuglabel="151:Brazil">
            <State ref="s149" debuglabel="196:Present"/>
          </Categorical>
          <Categorical ref="c6" debuglabel="77:Male mandible general shape">
            <State ref="s15" debuglabel="79:Long (exceeds the length of the clypeus)"/>
          </Categorical>
          <Categorical ref="c58" debuglabel="150:Bolivia (Plurinational State of)">
            <State ref="s146" debuglabel="193:Absent"/>
          </Categorical>
          <Categorical ref="c5" debuglabel="74:Male tooth sizes">
            <State ref="s12" debuglabel="75:One tooth larger (generally left one)"/>
          </Categorical>
          <Categorical ref="c63" debuglabel="159:Cuba">
            <State ref="s156" debuglabel="220:Absent"/>
          </Categorical>
          <Categorical ref="c53" debuglabel="324:Pygidial pubescence">
            <State ref="s135" debuglabel="326:Covering the entire surface"/>
          </Categorical>
          <Categorical ref="c7" debuglabel="81:Shape of head in males">
            <State ref="s19" debuglabel="84:Wider than long"/>
          </Categorical>
          <Categorical ref="c40" debuglabel="221:Kotpresse lateral sclerite">
            <State ref="s101" debuglabel="222:Absent"/>
          </Categorical>
          <Categorical ref="c17" debuglabel="85:Clypeus surface">
            <State ref="s45" debuglabel="86:Smooth"/>
          </Categorical>
          <Categorical ref="c39" debuglabel="214:Kotpresse dorsal apodemes">
            <State ref="s99" debuglabel="216:Longer than wide, straight"/>
          </Categorical>
          <Categorical ref="c55" debuglabel="321:Pygidium (position)">
            <State ref="s141" debuglabel="323:Partially hidden by the elytral apex"/>
          </Categorical>
          <Categorical ref="c62" debuglabel="154:Costa Rica">
            <State ref="s155" debuglabel="219:Present"/>
          </Categorical>
          <Categorical ref="c38" debuglabel="211:Kotpresse ventral sclerites external margin">
            <State ref="s96" debuglabel="212:Smooth"/>
          </Categorical>
          <Categorical ref="c19" debuglabel="91:Clypeus shape">
            <State ref="s50" debuglabel="93:Not distinctly transversal"/>
          </Categorical>
          <Categorical ref="c18" debuglabel="88:Frontoclypeal suture">
            <State ref="s47" debuglabel="89:Smooth"/>
          </Categorical>
          <Categorical ref="c37" debuglabel="205:Kotpresse central dorsal plate (shape)">
            <State ref="s95" debuglabel="210:Subquadrangular with three arms"/>
          </Categorical>
          <Categorical ref="c65" debuglabel="161:El Salvador">
            <State ref="s160" debuglabel="239:Absent"/>
          </Categorical>
          <Categorical ref="c44" debuglabel="236:Apex of spermathecal capsule [2]">
            <State ref="s113" debuglabel="237:Sharp"/>
          </Categorical>
          <Categorical ref="c9" debuglabel="99:Male upper mandibular teeth">
            <State ref="s24" debuglabel="100:Absent"/>
          </Categorical>
          <Categorical ref="c8" debuglabel="94:Anterior margin of clypeus (males)">
            <State ref="s21" debuglabel="96:Distinctly concave"/>
          </Categorical>
          <Categorical ref="c43" debuglabel="231:Apex of spermathecal capsule [1]">
            <State ref="s109" debuglabel="232:Long, capsule U-shaped"/>
          </Categorical>
          <Categorical ref="c27" debuglabel="109:Pronotal disc (coloration)">
            <State ref="s67" debuglabel="110:Uniformely colored"/>
          </Categorical>
          <Categorical ref="c42" debuglabel="227:Angle formed between the basal and apical region of the spermathecal capsule">
            <State ref="s107" debuglabel="229:Nearly 45º"/>
          </Categorical>
          <Categorical ref="c64" debuglabel="160:Ecuador">
            <State ref="s159" debuglabel="226:Present"/>
          </Categorical>
          <Categorical ref="c26" debuglabel="106:Pronotal disc">
            <State ref="s65" debuglabel="107:With regular puncturation"/>
          </Categorical>
          <Categorical ref="c71" debuglabel="171:Panama">
            <State ref="s173" debuglabel="255:Present"/>
          </Categorical>
          <Categorical ref="c70" debuglabel="170:Nicaragua">
            <State ref="s170" debuglabel="252:Absent"/>
          </Categorical>
          <Categorical ref="c69" debuglabel="169:Mexico">
            <State ref="s168" debuglabel="250:Absent"/>
          </Categorical>
          <Categorical ref="c28" debuglabel="112:Pronotal disc (pilosity)">
            <State ref="s71" debuglabel="115:Pubescence limited or denser at its margins"/>
          </Categorical>
          <Categorical ref="c68" debuglabel="164:Honduras">
            <State ref="s166" debuglabel="248:Absent"/>
          </Categorical>
          <Categorical ref="c67" debuglabel="163:Guatemala">
            <State ref="s164" debuglabel="246:Absent"/>
          </Categorical>
          <Categorical ref="c66" debuglabel="162:French Guiana">
            <State ref="s163" debuglabel="245:Present"/>
          </Categorical>
          <Categorical ref="c29" debuglabel="122:Pronotal disc lateral margins (curvature)">
            <State ref="s73" debuglabel="124:Not visible from above"/>
          </Categorical>
          <Categorical ref="c36" debuglabel="242:Eighth sternite">
            <State ref="s89" debuglabel="243:Without central tooth"/>
          </Categorical>
        </SummaryData>
      </CodedDescription>
      <CodedDescription id="cd2">
        <Representation>
          <Label>Megalostomis analis (Forsberg 1821)</Label>
        </Representation>
        <Scope>
          <TaxonName ref="t2" debuglabel="349:Megalostomis analis (Forsberg 1821)"/>
        </Scope>
        <SummaryData>
          <Categorical ref="c73" debuglabel="180:Peru">
            <State ref="s177" debuglabel="273:Present"/>
          </Categorical>
          <Categorical ref="c50" debuglabel="277:Tip of lateral arms of median lobe (shape)">
            <State ref="s128" debuglabel="279:Subtriangular"/>
          </Categorical>
          <Categorical ref="c2" debuglabel="2:Sexual dimorphism">
            <State ref="s5" debuglabel="4:Pronounced (head and even forelegs of the male distinctly different)."/>
          </Categorical>
          <Categorical ref="c49" debuglabel="274:Long setae at tip of the lateral arms of median lobe">
            <State ref="s126" debuglabel="276:Present"/>
          </Categorical>
          <Categorical ref="c1" debuglabel="5:Dorsal surface (general aspect)">
            <State ref="s3" debuglabel="8:Opaque (without reflections)"/>
          </Categorical>
          <Categorical ref="c30" debuglabel="128:Pronotal disc shape in males">
            <State ref="s74" debuglabel="129:Subconical (anterior marging more or less arquated)"/>
          </Categorical>
          <Categorical ref="c74" debuglabel="181:United States of America">
            <State ref="s178" debuglabel="282:Absent"/>
          </Categorical>
          <Categorical ref="c31" debuglabel="310:Single tooth in hind femora">
            <State ref="s76" debuglabel="400:Absent"/>
          </Categorical>
          <Categorical ref="c51" debuglabel="284:Basal hood structure">
            <State ref="s129" debuglabel="285:Forming a basal keel"/>
          </Categorical>
          <Categorical ref="c21" debuglabel="12:Head (constriction level)">
            <State ref="s55" debuglabel="14:Slightly concealed inside pronotal disc"/>
          </Categorical>
          <Categorical ref="c45" debuglabel="257:Length of dorsal plate of aedeagus">
            <State ref="s115" debuglabel="258:More than 2× the length of the lateral arms"/>
          </Categorical>
          <Categorical ref="c46" debuglabel="260:Apical margin of dorsal plate of aedeagus">
            <State ref="s118" debuglabel="262:Convex"/>
          </Categorical>
          <Categorical ref="c32" debuglabel="155:Elytra (coloration pattern)">
            <State ref="s79" debuglabel="157:With at least one defined stripe or stain"/>
          </Categorical>
          <Categorical ref="c24" debuglabel="21:Antennal coloration">
            <State ref="s61" debuglabel="22:Uniform"/>
          </Categorical>
          <Categorical ref="c20" debuglabel="24:Distribution of pilosity in frontal face">
            <State ref="s53" debuglabel="27:Significantly around the eyes"/>
          </Categorical>
          <Categorical ref="c47" debuglabel="264:Apical region of dorsal plate of">
            <State ref="s120" debuglabel="265:Distinctly narrower than its base"/>
          </Categorical>
          <Categorical ref="c22" debuglabel="28:Fourth antennomere">
            <State ref="s56" debuglabel="29:Serrated (triangular shape)"/>
          </Categorical>
          <Categorical ref="c72" debuglabel="172:Paraguay">
            <State ref="s175" debuglabel="271:Present"/>
          </Categorical>
          <Categorical ref="c48" debuglabel="267:Lateral arms of the median lobe">
            <State ref="s123" debuglabel="269:Short (not reaching the half of the dorsal plate)"/>
          </Categorical>
          <Categorical ref="c23" debuglabel="31:Last antennomere">
            <State ref="s59" debuglabel="33:With one excavation"/>
          </Categorical>
          <Categorical ref="c34" debuglabel="173:Elytral puncturation">
            <State ref="s85" debuglabel="175:Arranged in several subparallel lines"/>
          </Categorical>
          <Categorical ref="c25" debuglabel="35:Antennal furrow below the eyes">
            <State ref="s64" debuglabel="37:Slightly marked at the base of mandibles"/>
          </Categorical>
          <Categorical ref="c14" debuglabel="39:Distance between the eyes">
            <State ref="s39" debuglabel="42:Wider than eye height"/>
          </Categorical>
          <Categorical ref="c56" debuglabel="311:Female pygidium anterior border">
            <State ref="s142" debuglabel="312:Normal"/>
          </Categorical>
          <Categorical ref="c54" debuglabel="314:Pygidium sculpture">
            <State ref="s137" debuglabel="315:Absent"/>
          </Categorical>
          <Categorical ref="c33" debuglabel="165:Elytra (pilosity)">
            <State ref="s81" debuglabel="166:Absent"/>
          </Categorical>
          <Categorical ref="c12" debuglabel="43:Longitudinal carina at interocular space">
            <State ref="s33" debuglabel="44:Absent"/>
          </Categorical>
          <Categorical ref="c75" debuglabel="182:Venezuela (Bolivarian Republic of)">
            <State ref="s180" debuglabel="289:Absent"/>
          </Categorical>
          <Categorical ref="c3" debuglabel="183:Scutellum (pilosity)">
            <State ref="s7" debuglabel="185:Complete"/>
          </Categorical>
          <Categorical ref="c13" debuglabel="53:Submedial depressions of the face">
            <State ref="s35" debuglabel="54:Absent"/>
          </Categorical>
          <Categorical ref="c4" debuglabel="187:Scutellum (shape)">
            <State ref="s9" debuglabel="188:Longer than wide"/>
          </Categorical>
          <Categorical ref="c15" debuglabel="49:Frontal furrow beside the eyes">
            <State ref="s42" debuglabel="52:Absent"/>
          </Categorical>
          <Categorical ref="c52" debuglabel="294:Dorsal sclerite of internal sac (no everted)">
            <State ref="s133" debuglabel="296:Not visible at relaxed position"/>
          </Categorical>
          <Categorical ref="c35" debuglabel="177:Humeral callus">
            <State ref="s88" debuglabel="179:Pronounced"/>
          </Categorical>
          <Categorical ref="c16" debuglabel="56:Eye shape">
            <State ref="s43" debuglabel="57:Rounded"/>
          </Categorical>
          <Categorical ref="c11" debuglabel="66:Eyes stalk">
            <State ref="s31" debuglabel="68:Present"/>
          </Categorical>
          <Categorical ref="c37" debuglabel="205:Kotpresse central dorsal plate (shape)">
            <State ref="s92" debuglabel="207:Rectangular"/>
          </Categorical>
          <Categorical ref="c10" debuglabel="70:Infraocular projection">
            <State ref="s27" debuglabel="71:Absent"/>
          </Categorical>
          <Categorical ref="c41" debuglabel="201:Kotpresse (apodemes of ventral sclerites)">
            <State ref="s104" debuglabel="203:Present, very short"/>
          </Categorical>
          <Categorical ref="c60" debuglabel="152:Guyana">
            <State ref="s150" debuglabel="197:Absent"/>
          </Categorical>
          <Categorical ref="c59" debuglabel="151:Brazil">
            <State ref="s149" debuglabel="196:Present"/>
          </Categorical>
          <Categorical ref="c61" debuglabel="153:Colombia">
            <State ref="s152" debuglabel="199:Absent"/>
          </Categorical>
          <Categorical ref="c6" debuglabel="77:Male mandible general shape">
            <State ref="s15" debuglabel="79:Long (exceeds the length of the clypeus)"/>
          </Categorical>
          <Categorical ref="c57" debuglabel="149:Argentina">
            <State ref="s145" debuglabel="192:Present"/>
          </Categorical>
          <Categorical ref="c58" debuglabel="150:Bolivia (Plurinational State of)">
            <State ref="s147" debuglabel="194:Present"/>
          </Categorical>
          <Categorical ref="c5" debuglabel="74:Male tooth sizes">
            <State ref="s12" debuglabel="75:One tooth larger (generally left one)"/>
          </Categorical>
          <Categorical ref="c63" debuglabel="159:Cuba">
            <State ref="s156" debuglabel="220:Absent"/>
          </Categorical>
          <Categorical ref="c53" debuglabel="324:Pygidial pubescence">
            <State ref="s136" debuglabel="327:With apical glabrous areas"/>
          </Categorical>
          <Categorical ref="c40" debuglabel="221:Kotpresse lateral sclerite">
            <State ref="s102" debuglabel="223:Present"/>
          </Categorical>
          <Categorical ref="c17" debuglabel="85:Clypeus surface">
            <State ref="s45" debuglabel="86:Smooth"/>
          </Categorical>
          <Categorical ref="c39" debuglabel="214:Kotpresse dorsal apodemes">
            <State ref="s99" debuglabel="216:Longer than wide, straight"/>
          </Categorical>
          <Categorical ref="c55" debuglabel="321:Pygidium (position)">
            <State ref="s141" debuglabel="323:Partially hidden by the elytral apex"/>
          </Categorical>
          <Categorical ref="c62" debuglabel="154:Costa Rica">
            <State ref="s154" debuglabel="218:Absent"/>
          </Categorical>
          <Categorical ref="c7" debuglabel="81:Shape of head in males">
            <State ref="s17" debuglabel="82:Longer than wide"/>
          </Categorical>
          <Categorical ref="c38" debuglabel="211:Kotpresse ventral sclerites external margin">
            <State ref="s96" debuglabel="212:Smooth"/>
          </Categorical>
          <Categorical ref="c19" debuglabel="91:Clypeus shape">
            <State ref="s49" debuglabel="92:Distinctly transversal"/>
          </Categorical>
          <Categorical ref="c18" debuglabel="88:Frontoclypeal suture">
            <State ref="s47" debuglabel="89:Smooth"/>
          </Categorical>
          <Categorical ref="c65" debuglabel="161:El Salvador">
            <State ref="s160" debuglabel="239:Absent"/>
          </Categorical>
          <Categorical ref="c44" debuglabel="236:Apex of spermathecal capsule [2]">
            <State ref="s114" debuglabel="238:Round"/>
          </Categorical>
          <Categorical ref="c9" debuglabel="99:Male upper mandibular teeth">
            <State ref="s24" debuglabel="100:Absent"/>
          </Categorical>
          <Categorical ref="c8" debuglabel="94:Anterior margin of clypeus (males)">
            <State ref="s23" debuglabel="98:Very emarginate"/>
          </Categorical>
          <Categorical ref="c43" debuglabel="231:Apex of spermathecal capsule [1]">
            <State ref="s110" debuglabel="233:Short, capsule J-shaped"/>
          </Categorical>
          <Categorical ref="c27" debuglabel="109:Pronotal disc (coloration)">
            <State ref="s68" debuglabel="111:With coloration pattern"/>
          </Categorical>
          <Categorical ref="c42" debuglabel="227:Angle formed between the basal and apical region of the spermathecal capsule">
            <State ref="s107" debuglabel="229:Nearly 45º"/>
          </Categorical>
          <Categorical ref="c26" debuglabel="106:Pronotal disc">
            <State ref="s65" debuglabel="107:With regular puncturation"/>
          </Categorical>
          <Categorical ref="c64" debuglabel="160:Ecuador">
            <State ref="s158" debuglabel="225:Absent"/>
          </Categorical>
          <Categorical ref="c71" debuglabel="171:Panama">
            <State ref="s172" debuglabel="254:Absent"/>
          </Categorical>
          <Categorical ref="c70" debuglabel="170:Nicaragua">
            <State ref="s170" debuglabel="252:Absent"/>
          </Categorical>
          <Categorical ref="c69" debuglabel="169:Mexico">
            <State ref="s168" debuglabel="250:Absent"/>
          </Categorical>
          <Categorical ref="c28" debuglabel="112:Pronotal disc (pilosity)">
            <State ref="s71" debuglabel="115:Pubescence limited or denser at its margins"/>
          </Categorical>
          <Categorical ref="c68" debuglabel="164:Honduras">
            <State ref="s166" debuglabel="248:Absent"/>
          </Categorical>
          <Categorical ref="c67" debuglabel="163:Guatemala">
            <State ref="s164" debuglabel="246:Absent"/>
          </Categorical>
          <Categorical ref="c36" debuglabel="242:Eighth sternite">
            <State ref="s90" debuglabel="244:With a central tooth"/>
          </Categorical>
          <Categorical ref="c29" debuglabel="122:Pronotal disc lateral margins (curvature)">
            <State ref="s73" debuglabel="124:Not visible from above"/>
          </Categorical>
          <Categorical ref="c66" debuglabel="162:French Guiana">
            <State ref="s162" debuglabel="241:Absent"/>
          </Categorical>
        </SummaryData>
      </CodedDescription>
      <CodedDescription id="cd3">
        <Representation>
          <Label>Megalostomis basilaris Jacoby 1876</Label>
        </Representation>
        <Scope>
          <TaxonName ref="t3" debuglabel="345:Megalostomis basilaris Jacoby 1876"/>
        </Scope>
        <SummaryData>
          <Categorical ref="c49" debuglabel="274:Long setae at tip of the lateral arms of median lobe">
            <State ref="s125" debuglabel="275:Absent">
              <Modifier ref="mod2" debuglabel="2:uncertain"/>
            </State>
            <State ref="s126" debuglabel="276:Present">
              <Modifier ref="mod2" debuglabel="2:uncertain"/>
            </State>
          </Categorical>
          <Categorical ref="c73" debuglabel="180:Peru">
            <State ref="s177" debuglabel="273:Present"/>
          </Categorical>
          <Categorical ref="c2" debuglabel="2:Sexual dimorphism">
            <State ref="s4" debuglabel="3:Reduced (only slight differences in the mandibles or none)"/>
          </Categorical>
          <Categorical ref="c50" debuglabel="277:Tip of lateral arms of median lobe (shape)">
            <State ref="s128" debuglabel="279:Subtriangular">
              <Modifier ref="mod2" debuglabel="2:uncertain"/>
            </State>
            <State ref="s127" debuglabel="278:Straight">
              <Modifier ref="mod2" debuglabel="2:uncertain"/>
            </State>
          </Categorical>
          <Categorical ref="c1" debuglabel="5:Dorsal surface (general aspect)">
            <State ref="s3" debuglabel="8:Opaque (without reflections)"/>
          </Categorical>
          <Categorical ref="c74" debuglabel="181:United States of America">
            <State ref="s178" debuglabel="282:Absent"/>
          </Categorical>
          <Categorical ref="c51" debuglabel="284:Basal hood structure">
            <State ref="s131" debuglabel="287:Not forming any particular structure">
              <Modifier ref="mod2" debuglabel="2:uncertain"/>
            </State>
            <State ref="s130" debuglabel="286:Forming a basal plate">
              <Modifier ref="mod2" debuglabel="2:uncertain"/>
            </State>
            <State ref="s129" debuglabel="285:Forming a basal keel">
              <Modifier ref="mod2" debuglabel="2:uncertain"/>
            </State>
          </Categorical>
          <Categorical ref="c21" debuglabel="12:Head (constriction level)">
            <State ref="s55" debuglabel="14:Slightly concealed inside pronotal disc"/>
          </Categorical>
          <Categorical ref="c45" debuglabel="257:Length of dorsal plate of aedeagus">
            <State ref="s115" debuglabel="258:More than 2× the length of the lateral arms">
              <Modifier ref="mod2" debuglabel="2:uncertain"/>
            </State>
            <State ref="s116" debuglabel="259:Less than 2× the length of the lateral arms">
              <Modifier ref="mod2" debuglabel="2:uncertain"/>
            </State>
          </Categorical>
          <Categorical ref="c72" debuglabel="172:Paraguay">
            <State ref="s174" debuglabel="256:Absent"/>
          </Categorical>
          <Categorical ref="c46" debuglabel="260:Apical margin of dorsal plate of aedeagus">
            <State ref="s118" debuglabel="262:Convex">
              <Modifier ref="mod2" debuglabel="2:uncertain"/>
            </State>
            <State ref="s119" debuglabel="263:With a central tooth or sharp tip">
              <Modifier ref="mod2" debuglabel="2:uncertain"/>
            </State>
            <State ref="s117" debuglabel="261:Straight">
              <Modifier ref="mod2" debuglabel="2:uncertain"/>
            </State>
          </Categorical>
          <Categorical ref="c24" debuglabel="21:Antennal coloration">
            <State ref="s61" debuglabel="22:Uniform"/>
          </Categorical>
          <Categorical ref="c47" debuglabel="264:Apical region of dorsal plate of">
            <State ref="s121" debuglabel="266:As wide as its base">
              <Modifier ref="mod2" debuglabel="2:uncertain"/>
            </State>
            <State ref="s120" debuglabel="265:Distinctly narrower than its base">
              <Modifier ref="mod2" debuglabel="2:uncertain"/>
            </State>
          </Categorical>
          <Categorical ref="c20" debuglabel="24:Distribution of pilosity in frontal face">
            <State ref="s51" debuglabel="25:Glabrous"/>
          </Categorical>
          <Categorical ref="c48" debuglabel="267:Lateral arms of the median lobe">
            <State ref="s124" debuglabel="270:Large (reaching the mid-point of the dorsal plate)">
              <Modifier ref="mod2" debuglabel="2:uncertain"/>
            </State>
            <State ref="s122" debuglabel="268:Absent">
              <Modifier ref="mod2" debuglabel="2:uncertain"/>
            </State>
            <State ref="s123" debuglabel="269:Short (not reaching the half of the dorsal plate)">
              <Modifier ref="mod2" debuglabel="2:uncertain"/>
            </State>
          </Categorical>
          <Categorical ref="c22" debuglabel="28:Fourth antennomere">
            <State ref="s57" debuglabel="30:Not serrated (round shape)"/>
          </Categorical>
          <Categorical ref="c23" debuglabel="31:Last antennomere">
            <State ref="s60" debuglabel="34:With two excavations">
              <Modifier ref="mod2" debuglabel="2:uncertain"/>
            </State>
            <State ref="s58" debuglabel="32:Regular in shape">
              <Modifier ref="mod2" debuglabel="2:uncertain"/>
            </State>
            <State ref="s59" debuglabel="33:With one excavation">
              <Modifier ref="mod2" debuglabel="2:uncertain"/>
            </State>
          </Categorical>
          <Categorical ref="c25" debuglabel="35:Antennal furrow below the eyes">
            <State ref="s64" debuglabel="37:Slightly marked at the base of mandibles"/>
          </Categorical>
          <Categorical ref="c14" debuglabel="39:Distance between the eyes">
            <State ref="s39" debuglabel="42:Wider than eye height"/>
          </Categorical>
          <Categorical ref="c56" debuglabel="311:Female pygidium anterior border">
            <State ref="s142" debuglabel="312:Normal"/>
          </Categorical>
          <Categorical ref="c54" debuglabel="314:Pygidium sculpture">
            <State ref="s137" debuglabel="315:Absent"/>
          </Categorical>
          <Categorical ref="c12" debuglabel="43:Longitudinal carina at interocular space">
            <State ref="s34" debuglabel="45:Present"/>
          </Categorical>
          <Categorical ref="c15" debuglabel="49:Frontal furrow beside the eyes">
            <State ref="s41" debuglabel="51:Delimited by smooth carina"/>
          </Categorical>
          <Categorical ref="c75" debuglabel="182:Venezuela (Bolivarian Republic of)">
            <State ref="s180" debuglabel="289:Absent"/>
          </Categorical>
          <Categorical ref="c13" debuglabel="53:Submedial depressions of the face">
            <State ref="s35" debuglabel="54:Absent"/>
          </Categorical>
          <Categorical ref="c52" debuglabel="294:Dorsal sclerite of internal sac (no everted)">
            <State ref="s132" debuglabel="295:Upward-directed forming a wing-shaped structure in dorsal view">
              <Modifier ref="mod2" debuglabel="2:uncertain"/>
            </State>
            <State ref="s133" debuglabel="296:Not visible at relaxed position">
              <Modifier ref="mod2" debuglabel="2:uncertain"/>
            </State>
          </Categorical>
          <Categorical ref="c16" debuglabel="56:Eye shape">
            <State ref="s43" debuglabel="57:Rounded"/>
          </Categorical>
          <Categorical ref="c10" debuglabel="70:Infraocular projection">
            <State ref="s27" debuglabel="71:Absent"/>
          </Categorical>
          <Categorical ref="c11" debuglabel="66:Eyes stalk">
            <State ref="s30" debuglabel="67:Absent"/>
          </Categorical>
          <Categorical ref="c6" debuglabel="77:Male mandible general shape">
            <State ref="s14" debuglabel="78:Short (not exceeding the length of the clypeus)"/>
          </Categorical>
          <Categorical ref="c5" debuglabel="74:Male tooth sizes">
            <State ref="s12" debuglabel="75:One tooth larger (generally left one)"/>
          </Categorical>
          <Categorical ref="c53" debuglabel="324:Pygidial pubescence">
            <State ref="s135" debuglabel="326:Covering the entire surface"/>
          </Categorical>
          <Categorical ref="c17" debuglabel="85:Clypeus surface">
            <State ref="s45" debuglabel="86:Smooth"/>
          </Categorical>
          <Categorical ref="c55" debuglabel="321:Pygidium (position)">
            <State ref="s141" debuglabel="323:Partially hidden by the elytral apex"/>
          </Categorical>
          <Categorical ref="c7" debuglabel="81:Shape of head in males">
            <State ref="s17" debuglabel="82:Longer than wide"/>
          </Categorical>
          <Categorical ref="c19" debuglabel="91:Clypeus shape">
            <State ref="s49" debuglabel="92:Distinctly transversal"/>
          </Categorical>
          <Categorical ref="c18" debuglabel="88:Frontoclypeal suture">
            <State ref="s48" debuglabel="90:Visible"/>
          </Categorical>
          <Categorical ref="c9" debuglabel="99:Male upper mandibular teeth">
            <State ref="s24" debuglabel="100:Absent"/>
          </Categorical>
          <Categorical ref="c8" debuglabel="94:Anterior margin of clypeus (males)">
            <State ref="s21" debuglabel="96:Distinctly concave"/>
          </Categorical>
          <Categorical ref="c27" debuglabel="109:Pronotal disc (coloration)">
            <State ref="s67" debuglabel="110:Uniformely colored"/>
          </Categorical>
          <Categorical ref="c26" debuglabel="106:Pronotal disc">
            <State ref="s65" debuglabel="107:With regular puncturation"/>
          </Categorical>
          <Categorical ref="c28" debuglabel="112:Pronotal disc (pilosity)">
            <State ref="s71" debuglabel="115:Pubescence limited or denser at its margins"/>
          </Categorical>
          <Categorical ref="c29" debuglabel="122:Pronotal disc lateral margins (curvature)">
            <State ref="s73" debuglabel="124:Not visible from above"/>
          </Categorical>
          <Categorical ref="c30" debuglabel="128:Pronotal disc shape in males">
            <State ref="s74" debuglabel="129:Subconical (anterior marging more or less arquated)"/>
          </Categorical>
          <Categorical ref="c31" debuglabel="310:Single tooth in hind femora">
            <State ref="s76" debuglabel="400:Absent"/>
          </Categorical>
          <Categorical ref="c32" debuglabel="155:Elytra (coloration pattern)">
            <State ref="s79" debuglabel="157:With at least one defined stripe or stain"/>
          </Categorical>
          <Categorical ref="c34" debuglabel="173:Elytral puncturation">
            <State ref="s85" debuglabel="175:Arranged in several subparallel lines"/>
          </Categorical>
          <Categorical ref="c33" debuglabel="165:Elytra (pilosity)">
            <State ref="s81" debuglabel="166:Absent"/>
          </Categorical>
          <Categorical ref="c3" debuglabel="183:Scutellum (pilosity)">
            <State ref="s7" debuglabel="185:Complete"/>
          </Categorical>
          <Categorical ref="c4" debuglabel="187:Scutellum (shape)">
            <State ref="s11" debuglabel="190:As long as wide"/>
          </Categorical>
          <Categorical ref="c57" debuglabel="149:Argentina">
            <State ref="s144" debuglabel="191:Absent"/>
          </Categorical>
          <Categorical ref="c35" debuglabel="177:Humeral callus">
            <State ref="s88" debuglabel="179:Pronounced"/>
          </Categorical>
          <Categorical ref="c41" debuglabel="201:Kotpresse (apodemes of ventral sclerites)">
            <State ref="s105" debuglabel="204:Present, long">
              <Modifier ref="mod2" debuglabel="2:uncertain"/>
            </State>
            <State ref="s104" debuglabel="203:Present, very short">
              <Modifier ref="mod2" debuglabel="2:uncertain"/>
            </State>
            <State ref="s103" debuglabel="202:Absent (ventral sclerites with round margins)">
              <Modifier ref="mod2" debuglabel="2:uncertain"/>
            </State>
          </Categorical>
          <Categorical ref="c37" debuglabel="205:Kotpresse central dorsal plate (shape)">
            <State ref="s92" debuglabel="207:Rectangular">
              <Modifier ref="mod2" debuglabel="2:uncertain"/>
            </State>
            <State ref="s91" debuglabel="206:Subquadrangular">
              <Modifier ref="mod2" debuglabel="2:uncertain"/>
            </State>
            <State ref="s93" debuglabel="208:Very reduced or absent">
              <Modifier ref="mod2" debuglabel="2:uncertain"/>
            </State>
            <State ref="s94" debuglabel="209:Subquadrangular apically excavated">
              <Modifier ref="mod2" debuglabel="2:uncertain"/>
            </State>
            <State ref="s95" debuglabel="210:Subquadrangular with three arms">
              <Modifier ref="mod2" debuglabel="2:uncertain"/>
            </State>
          </Categorical>
          <Categorical ref="c60" debuglabel="152:Guyana">
            <State ref="s150" debuglabel="197:Absent"/>
          </Categorical>
          <Categorical ref="c61" debuglabel="153:Colombia">
            <State ref="s152" debuglabel="199:Absent"/>
          </Categorical>
          <Categorical ref="c58" debuglabel="150:Bolivia (Plurinational State of)">
            <State ref="s146" debuglabel="193:Absent"/>
          </Categorical>
          <Categorical ref="c59" debuglabel="151:Brazil">
            <State ref="s148" debuglabel="195:Absent"/>
          </Categorical>
          <Categorical ref="c63" debuglabel="159:Cuba">
            <State ref="s156" debuglabel="220:Absent"/>
          </Categorical>
          <Categorical ref="c40" debuglabel="221:Kotpresse lateral sclerite">
            <State ref="s101" debuglabel="222:Absent">
              <Modifier ref="mod2" debuglabel="2:uncertain"/>
            </State>
            <State ref="s102" debuglabel="223:Present">
              <Modifier ref="mod2" debuglabel="2:uncertain"/>
            </State>
          </Categorical>
          <Categorical ref="c39" debuglabel="214:Kotpresse dorsal apodemes">
            <State ref="s99" debuglabel="216:Longer than wide, straight">
              <Modifier ref="mod2" debuglabel="2:uncertain"/>
            </State>
            <State ref="s100" debuglabel="217:Subquadrate">
              <Modifier ref="mod2" debuglabel="2:uncertain"/>
            </State>
            <State ref="s98" debuglabel="215:Longer than wide, curved">
              <Modifier ref="mod2" debuglabel="2:uncertain"/>
            </State>
          </Categorical>
          <Categorical ref="c62" debuglabel="154:Costa Rica">
            <State ref="s154" debuglabel="218:Absent"/>
          </Categorical>
          <Categorical ref="c38" debuglabel="211:Kotpresse ventral sclerites external margin">
            <State ref="s96" debuglabel="212:Smooth">
              <Modifier ref="mod2" debuglabel="2:uncertain"/>
            </State>
            <State ref="s97" debuglabel="213:Fan-shaped">
              <Modifier ref="mod2" debuglabel="2:uncertain"/>
            </State>
          </Categorical>
          <Categorical ref="c65" debuglabel="161:El Salvador">
            <State ref="s160" debuglabel="239:Absent"/>
          </Categorical>
          <Categorical ref="c44" debuglabel="236:Apex of spermathecal capsule [2]">
            <State ref="s114" debuglabel="238:Round">
              <Modifier ref="mod2" debuglabel="2:uncertain"/>
            </State>
            <State ref="s113" debuglabel="237:Sharp">
              <Modifier ref="mod2" debuglabel="2:uncertain"/>
            </State>
          </Categorical>
          <Categorical ref="c43" debuglabel="231:Apex of spermathecal capsule [1]">
            <State ref="s112" debuglabel="235:Other">
              <Modifier ref="mod2" debuglabel="2:uncertain"/>
            </State>
            <State ref="s111" debuglabel="234:Bean shaped">
              <Modifier ref="mod2" debuglabel="2:uncertain"/>
            </State>
            <State ref="s110" debuglabel="233:Short, capsule J-shaped">
              <Modifier ref="mod2" debuglabel="2:uncertain"/>
            </State>
            <State ref="s109" debuglabel="232:Long, capsule U-shaped">
              <Modifier ref="mod2" debuglabel="2:uncertain"/>
            </State>
          </Categorical>
          <Categorical ref="c42" debuglabel="227:Angle formed between the basal and apical region of the spermathecal capsule">
            <State ref="s107" debuglabel="229:Nearly 45º"/>
          </Categorical>
          <Categorical ref="c64" debuglabel="160:Ecuador">
            <State ref="s159" debuglabel="226:Present"/>
          </Categorical>
          <Categorical ref="c71" debuglabel="171:Panama">
            <State ref="s172" debuglabel="254:Absent"/>
          </Categorical>
          <Categorical ref="c70" debuglabel="170:Nicaragua">
            <State ref="s170" debuglabel="252:Absent"/>
          </Categorical>
          <Categorical ref="c69" debuglabel="169:Mexico">
            <State ref="s168" debuglabel="250:Absent"/>
          </Categorical>
          <Categorical ref="c68" debuglabel="164:Honduras">
            <State ref="s166" debuglabel="248:Absent"/>
          </Categorical>
          <Categorical ref="c67" debuglabel="163:Guatemala">
            <State ref="s164" debuglabel="246:Absent"/>
          </Categorical>
          <Categorical ref="c36" debuglabel="242:Eighth sternite">
            <State ref="s90" debuglabel="244:With a central tooth">
              <Modifier ref="mod2" debuglabel="2:uncertain"/>
            </State>
            <State ref="s89" debuglabel="243:Without central tooth">
              <Modifier ref="mod2" debuglabel="2:uncertain"/>
            </State>
          </Categorical>
          <Categorical ref="c66" debuglabel="162:French Guiana">
            <State ref="s162" debuglabel="241:Absent"/>
          </Categorical>
        </SummaryData>
      </CodedDescription>
      <CodedDescription id="cd4">
        <Representation>
          <Label>Megalostomis chalybeosoma Lacordaire 1848</Label>
        </Representation>
        <Scope>
          <TaxonName ref="t4" debuglabel="371:Megalostomis chalybeosoma Lacordaire 1848"/>
        </Scope>
        <SummaryData>
          <Categorical ref="c49" debuglabel="274:Long setae at tip of the lateral arms of median lobe">
            <State ref="s125" debuglabel="275:Absent">
              <Modifier ref="mod2" debuglabel="2:uncertain"/>
            </State>
            <State ref="s126" debuglabel="276:Present">
              <Modifier ref="mod2" debuglabel="2:uncertain"/>
            </State>
          </Categorical>
          <Categorical ref="c2" debuglabel="2:Sexual dimorphism">
            <State ref="s4" debuglabel="3:Reduced (only slight differences in the mandibles or none)"/>
          </Categorical>
          <Categorical ref="c73" debuglabel="180:Peru">
            <State ref="s176" debuglabel="272:Absent"/>
          </Categorical>
          <Categorical ref="c50" debuglabel="277:Tip of lateral arms of median lobe (shape)">
            <State ref="s128" debuglabel="279:Subtriangular">
              <Modifier ref="mod2" debuglabel="2:uncertain"/>
            </State>
            <State ref="s127" debuglabel="278:Straight">
              <Modifier ref="mod2" debuglabel="2:uncertain"/>
            </State>
          </Categorical>
          <Categorical ref="c30" debuglabel="128:Pronotal disc shape in males">
            <State ref="s74" debuglabel="129:Subconical (anterior marging more or less arquated)"/>
          </Categorical>
          <Categorical ref="c1" debuglabel="5:Dorsal surface (general aspect)">
            <State ref="s3" debuglabel="8:Opaque (without reflections)"/>
          </Categorical>
          <Categorical ref="c74" debuglabel="181:United States of America">
            <State ref="s178" debuglabel="282:Absent"/>
          </Categorical>
          <Categorical ref="c31" debuglabel="310:Single tooth in hind femora">
            <State ref="s76" debuglabel="400:Absent"/>
          </Categorical>
          <Categorical ref="c51" debuglabel="284:Basal hood structure">
            <State ref="s131" debuglabel="287:Not forming any particular structure">
              <Modifier ref="mod2" debuglabel="2:uncertain"/>
            </State>
            <State ref="s130" debuglabel="286:Forming a basal plate">
              <Modifier ref="mod2" debuglabel="2:uncertain"/>
            </State>
            <State ref="s129" debuglabel="285:Forming a basal keel">
              <Modifier ref="mod2" debuglabel="2:uncertain"/>
            </State>
          </Categorical>
          <Categorical ref="c21" debuglabel="12:Head (constriction level)">
            <State ref="s55" debuglabel="14:Slightly concealed inside pronotal disc"/>
          </Categorical>
          <Categorical ref="c45" debuglabel="257:Length of dorsal plate of aedeagus">
            <State ref="s115" debuglabel="258:More than 2× the length of the lateral arms">
              <Modifier ref="mod2" debuglabel="2:uncertain"/>
            </State>
            <State ref="s116" debuglabel="259:Less than 2× the length of the lateral arms">
              <Modifier ref="mod2" debuglabel="2:uncertain"/>
            </State>
          </Categorical>
          <Categorical ref="c72" debuglabel="172:Paraguay">
            <State ref="s174" debuglabel="256:Absent"/>
          </Categorical>
          <Categorical ref="c46" debuglabel="260:Apical margin of dorsal plate of aedeagus">
            <State ref="s118" debuglabel="262:Convex">
              <Modifier ref="mod2" debuglabel="2:uncertain"/>
            </State>
            <State ref="s119" debuglabel="263:With a central tooth or sharp tip">
              <Modifier ref="mod2" debuglabel="2:uncertain"/>
            </State>
            <State ref="s117" debuglabel="261:Straight">
              <Modifier ref="mod2" debuglabel="2:uncertain"/>
            </State>
          </Categorical>
          <Categorical ref="c32" debuglabel="155:Elytra (coloration pattern)">
            <State ref="s79" debuglabel="157:With at least one defined stripe or stain"/>
          </Categorical>
          <Categorical ref="c24" debuglabel="21:Antennal coloration">
            <State ref="s61" debuglabel="22:Uniform"/>
          </Categorical>
          <Categorical ref="c20" debuglabel="24:Distribution of pilosity in frontal face">
            <State ref="s51" debuglabel="25:Glabrous"/>
          </Categorical>
          <Categorical ref="c47" debuglabel="264:Apical region of dorsal plate of">
            <State ref="s121" debuglabel="266:As wide as its base">
              <Modifier ref="mod2" debuglabel="2:uncertain"/>
            </State>
            <State ref="s120" debuglabel="265:Distinctly narrower than its base">
              <Modifier ref="mod2" debuglabel="2:uncertain"/>
            </State>
          </Categorical>
          <Categorical ref="c48" debuglabel="267:Lateral arms of the median lobe">
            <State ref="s124" debuglabel="270:Large (reaching the mid-point of the dorsal plate)">
              <Modifier ref="mod2" debuglabel="2:uncertain"/>
            </State>
            <State ref="s122" debuglabel="268:Absent">
              <Modifier ref="mod2" debuglabel="2:uncertain"/>
            </State>
            <State ref="s123" debuglabel="269:Short (not reaching the half of the dorsal plate)">
              <Modifier ref="mod2" debuglabel="2:uncertain"/>
            </State>
          </Categorical>
          <Categorical ref="c22" debuglabel="28:Fourth antennomere">
            <State ref="s56" debuglabel="29:Serrated (triangular shape)"/>
          </Categorical>
          <Categorical ref="c23" debuglabel="31:Last antennomere">
            <State ref="s59" debuglabel="33:With one excavation"/>
          </Categorical>
          <Categorical ref="c34" debuglabel="173:Elytral puncturation">
            <State ref="s85" debuglabel="175:Arranged in several subparallel lines"/>
          </Categorical>
          <Categorical ref="c25" debuglabel="35:Antennal furrow below the eyes">
            <State ref="s64" debuglabel="37:Slightly marked at the base of mandibles"/>
          </Categorical>
          <Categorical ref="c56" debuglabel="311:Female pygidium anterior border">
            <State ref="s142" debuglabel="312:Normal"/>
          </Categorical>
          <Categorical ref="c54" debuglabel="314:Pygidium sculpture">
            <State ref="s137" debuglabel="315:Absent"/>
          </Categorical>
          <Categorical ref="c14" debuglabel="39:Distance between the eyes">
            <State ref="s37" debuglabel="40:As wide as eye maximum height"/>
          </Categorical>
          <Categorical ref="c33" debuglabel="165:Elytra (pilosity)">
            <State ref="s81" debuglabel="166:Absent"/>
          </Categorical>
          <Categorical ref="c12" debuglabel="43:Longitudinal carina at interocular space">
            <State ref="s34" debuglabel="45:Present"/>
          </Categorical>
          <Categorical ref="c15" debuglabel="49:Frontal furrow beside the eyes">
            <State ref="s41" debuglabel="51:Delimited by smooth carina"/>
          </Categorical>
          <Categorical ref="c75" debuglabel="182:Venezuela (Bolivarian Republic of)">
            <State ref="s180" debuglabel="289:Absent"/>
          </Categorical>
          <Categorical ref="c3" debuglabel="183:Scutellum (pilosity)">
            <State ref="s6" debuglabel="184:Absent"/>
          </Categorical>
          <Categorical ref="c4" debuglabel="187:Scutellum (shape)">
            <State ref="s11" debuglabel="190:As long as wide"/>
          </Categorical>
          <Categorical ref="c13" debuglabel="53:Submedial depressions of the face">
            <State ref="s36" debuglabel="55:Present"/>
          </Categorical>
          <Categorical ref="c57" debuglabel="149:Argentina">
            <State ref="s144" debuglabel="191:Absent"/>
          </Categorical>
          <Categorical ref="c52" debuglabel="294:Dorsal sclerite of internal sac (no everted)">
            <State ref="s132" debuglabel="295:Upward-directed forming a wing-shaped structure in dorsal view">
              <Modifier ref="mod2" debuglabel="2:uncertain"/>
            </State>
            <State ref="s133" debuglabel="296:Not visible at relaxed position">
              <Modifier ref="mod2" debuglabel="2:uncertain"/>
            </State>
          </Categorical>
          <Categorical ref="c35" debuglabel="177:Humeral callus">
            <State ref="s88" debuglabel="179:Pronounced"/>
          </Categorical>
          <Categorical ref="c16" debuglabel="56:Eye shape">
            <State ref="s43" debuglabel="57:Rounded"/>
          </Categorical>
          <Categorical ref="c11" debuglabel="66:Eyes stalk">
            <State ref="s31" debuglabel="68:Present"/>
          </Categorical>
          <Categorical ref="c10" debuglabel="70:Infraocular projection">
            <State ref="s27" debuglabel="71:Absent"/>
          </Categorical>
          <Categorical ref="c41" debuglabel="201:Kotpresse (apodemes of ventral sclerites)">
            <State ref="s103" debuglabel="202:Absent (ventral sclerites with round margins)"/>
          </Categorical>
          <Categorical ref="c60" debuglabel="152:Guyana">
            <State ref="s150" debuglabel="197:Absent"/>
          </Categorical>
          <Categorical ref="c59" debuglabel="151:Brazil">
            <State ref="s149" debuglabel="196:Present"/>
          </Categorical>
          <Categorical ref="c61" debuglabel="153:Colombia">
            <State ref="s152" debuglabel="199:Absent"/>
          </Categorical>
          <Categorical ref="c6" debuglabel="77:Male mandible general shape">
            <State ref="s14" debuglabel="78:Short (not exceeding the length of the clypeus)"/>
          </Categorical>
          <Categorical ref="c58" debuglabel="150:Bolivia (Plurinational State of)">
            <State ref="s146" debuglabel="193:Absent"/>
          </Categorical>
          <Categorical ref="c5" debuglabel="74:Male tooth sizes">
            <State ref="s12" debuglabel="75:One tooth larger (generally left one)"/>
          </Categorical>
          <Categorical ref="c63" debuglabel="159:Cuba">
            <State ref="s156" debuglabel="220:Absent"/>
          </Categorical>
          <Categorical ref="c53" debuglabel="324:Pygidial pubescence">
            <State ref="s135" debuglabel="326:Covering the entire surface"/>
          </Categorical>
          <Categorical ref="c40" debuglabel="221:Kotpresse lateral sclerite">
            <State ref="s101" debuglabel="222:Absent"/>
          </Categorical>
          <Categorical ref="c17" debuglabel="85:Clypeus surface">
            <State ref="s45" debuglabel="86:Smooth"/>
          </Categorical>
          <Categorical ref="c39" debuglabel="214:Kotpresse dorsal apodemes">
            <State ref="s99" debuglabel="216:Longer than wide, straight"/>
          </Categorical>
          <Categorical ref="c55" debuglabel="321:Pygidium (position)">
            <State ref="s141" debuglabel="323:Partially hidden by the elytral apex"/>
          </Categorical>
          <Categorical ref="c62" debuglabel="154:Costa Rica">
            <State ref="s154" debuglabel="218:Absent"/>
          </Categorical>
          <Categorical ref="c7" debuglabel="81:Shape of head in males">
            <State ref="s17" debuglabel="82:Longer than wide"/>
          </Categorical>
          <Categorical ref="c19" debuglabel="91:Clypeus shape">
            <State ref="s50" debuglabel="93:Not distinctly transversal"/>
          </Categorical>
          <Categorical ref="c38" debuglabel="211:Kotpresse ventral sclerites external margin">
            <State ref="s97" debuglabel="213:Fan-shaped"/>
          </Categorical>
          <Categorical ref="c18" debuglabel="88:Frontoclypeal suture">
            <State ref="s47" debuglabel="89:Smooth"/>
          </Categorical>
          <Categorical ref="c37" debuglabel="205:Kotpresse central dorsal plate (shape)">
            <State ref="s94" debuglabel="209:Subquadrangular apically excavated"/>
          </Categorical>
          <Categorical ref="c65" debuglabel="161:El Salvador">
            <State ref="s160" debuglabel="239:Absent"/>
          </Categorical>
          <Categorical ref="c44" debuglabel="236:Apex of spermathecal capsule [2]">
            <State ref="s113" debuglabel="237:Sharp"/>
          </Categorical>
          <Categorical ref="c9" debuglabel="99:Male upper mandibular teeth">
            <State ref="s24" debuglabel="100:Absent"/>
          </Categorical>
          <Categorical ref="c8" debuglabel="94:Anterior margin of clypeus (males)">
            <State ref="s21" debuglabel="96:Distinctly concave"/>
          </Categorical>
          <Categorical ref="c43" debuglabel="231:Apex of spermathecal capsule [1]">
            <State ref="s109" debuglabel="232:Long, capsule U-shaped"/>
          </Categorical>
          <Categorical ref="c27" debuglabel="109:Pronotal disc (coloration)">
            <State ref="s67" debuglabel="110:Uniformely colored"/>
          </Categorical>
          <Categorical ref="c42" debuglabel="227:Angle formed between the basal and apical region of the spermathecal capsule">
            <State ref="s107" debuglabel="229:Nearly 45º"/>
          </Categorical>
          <Categorical ref="c26" debuglabel="106:Pronotal disc">
            <State ref="s65" debuglabel="107:With regular puncturation"/>
          </Categorical>
          <Categorical ref="c64" debuglabel="160:Ecuador">
            <State ref="s158" debuglabel="225:Absent"/>
          </Categorical>
          <Categorical ref="c71" debuglabel="171:Panama">
            <State ref="s172" debuglabel="254:Absent"/>
          </Categorical>
          <Categorical ref="c70" debuglabel="170:Nicaragua">
            <State ref="s170" debuglabel="252:Absent"/>
          </Categorical>
          <Categorical ref="c69" debuglabel="169:Mexico">
            <State ref="s168" debuglabel="250:Absent"/>
          </Categorical>
          <Categorical ref="c28" debuglabel="112:Pronotal disc (pilosity)">
            <State ref="s70" debuglabel="114:Completely pilose"/>
          </Categorical>
          <Categorical ref="c68" debuglabel="164:Honduras">
            <State ref="s166" debuglabel="248:Absent"/>
          </Categorical>
          <Categorical ref="c67" debuglabel="163:Guatemala">
            <State ref="s164" debuglabel="246:Absent"/>
          </Categorical>
          <Categorical ref="c36" debuglabel="242:Eighth sternite">
            <State ref="s90" debuglabel="244:With a central tooth"/>
          </Categorical>
          <Categorical ref="c29" debuglabel="122:Pronotal disc lateral margins (curvature)">
            <State ref="s72" debuglabel="123:Visible from above"/>
          </Categorical>
          <Categorical ref="c66" debuglabel="162:French Guiana">
            <State ref="s162" debuglabel="241:Absent"/>
          </Categorical>
        </SummaryData>
      </CodedDescription>
      <CodedDescription id="cd5">
        <Representation>
          <Label>Megalostomis coerulea Baly 1877</Label>
        </Representation>
        <Scope>
          <TaxonName ref="t5" debuglabel="352:Megalostomis coerulea Baly 1877"/>
        </Scope>
        <SummaryData>
          <Categorical ref="c49" debuglabel="274:Long setae at tip of the lateral arms of median lobe">
            <State ref="s125" debuglabel="275:Absent">
              <Modifier ref="mod2" debuglabel="2:uncertain"/>
            </State>
            <State ref="s126" debuglabel="276:Present">
              <Modifier ref="mod2" debuglabel="2:uncertain"/>
            </State>
          </Categorical>
          <Categorical ref="c73" debuglabel="180:Peru">
            <State ref="s176" debuglabel="272:Absent"/>
          </Categorical>
          <Categorical ref="c2" debuglabel="2:Sexual dimorphism">
            <State ref="s4" debuglabel="3:Reduced (only slight differences in the mandibles or none)">
              <Modifier ref="mod2" debuglabel="2:uncertain"/>
            </State>
            <State ref="s5" debuglabel="4:Pronounced (head and even forelegs of the male distinctly different).">
              <Modifier ref="mod2" debuglabel="2:uncertain"/>
            </State>
          </Categorical>
          <Categorical ref="c50" debuglabel="277:Tip of lateral arms of median lobe (shape)">
            <State ref="s128" debuglabel="279:Subtriangular">
              <Modifier ref="mod2" debuglabel="2:uncertain"/>
            </State>
            <State ref="s127" debuglabel="278:Straight">
              <Modifier ref="mod2" debuglabel="2:uncertain"/>
            </State>
          </Categorical>
          <Categorical ref="c74" debuglabel="181:United States of America">
            <State ref="s178" debuglabel="282:Absent"/>
          </Categorical>
          <Categorical ref="c51" debuglabel="284:Basal hood structure">
            <State ref="s131" debuglabel="287:Not forming any particular structure">
              <Modifier ref="mod2" debuglabel="2:uncertain"/>
            </State>
            <State ref="s130" debuglabel="286:Forming a basal plate">
              <Modifier ref="mod2" debuglabel="2:uncertain"/>
            </State>
            <State ref="s129" debuglabel="285:Forming a basal keel">
              <Modifier ref="mod2" debuglabel="2:uncertain"/>
            </State>
          </Categorical>
          <Categorical ref="c21" debuglabel="12:Head (constriction level)">
            <State ref="s55" debuglabel="14:Slightly concealed inside pronotal disc"/>
          </Categorical>
          <Categorical ref="c45" debuglabel="257:Length of dorsal plate of aedeagus">
            <State ref="s115" debuglabel="258:More than 2× the length of the lateral arms">
              <Modifier ref="mod2" debuglabel="2:uncertain"/>
            </State>
            <State ref="s116" debuglabel="259:Less than 2× the length of the lateral arms">
              <Modifier ref="mod2" debuglabel="2:uncertain"/>
            </State>
          </Categorical>
          <Categorical ref="c72" debuglabel="172:Paraguay">
            <State ref="s174" debuglabel="256:Absent"/>
          </Categorical>
          <Categorical ref="c46" debuglabel="260:Apical margin of dorsal plate of aedeagus">
            <State ref="s118" debuglabel="262:Convex">
              <Modifier ref="mod2" debuglabel="2:uncertain"/>
            </State>
            <State ref="s119" debuglabel="263:With a central tooth or sharp tip">
              <Modifier ref="mod2" debuglabel="2:uncertain"/>
            </State>
            <State ref="s117" debuglabel="261:Straight">
              <Modifier ref="mod2" debuglabel="2:uncertain"/>
            </State>
          </Categorical>
          <Categorical ref="c24" debuglabel="21:Antennal coloration">
            <State ref="s61" debuglabel="22:Uniform"/>
          </Categorical>
          <Categorical ref="c47" debuglabel="264:Apical region of dorsal plate of">
            <State ref="s121" debuglabel="266:As wide as its base">
              <Modifier ref="mod2" debuglabel="2:uncertain"/>
            </State>
            <State ref="s120" debuglabel="265:Distinctly narrower than its base">
              <Modifier ref="mod2" debuglabel="2:uncertain"/>
            </State>
          </Categorical>
          <Categorical ref="c20" debuglabel="24:Distribution of pilosity in frontal face">
            <State ref="s51" debuglabel="25:Glabrous"/>
          </Categorical>
          <Categorical ref="c22" debuglabel="28:Fourth antennomere">
            <State ref="s56" debuglabel="29:Serrated (triangular shape)">
              <Modifier ref="mod2" debuglabel="2:uncertain"/>
            </State>
            <State ref="s57" debuglabel="30:Not serrated (round shape)">
              <Modifier ref="mod2" debuglabel="2:uncertain"/>
            </State>
          </Categorical>
          <Categorical ref="c48" debuglabel="267:Lateral arms of the median lobe">
            <State ref="s124" debuglabel="270:Large (reaching the mid-point of the dorsal plate)">
              <Modifier ref="mod2" debuglabel="2:uncertain"/>
            </State>
            <State ref="s122" debuglabel="268:Absent">
              <Modifier ref="mod2" debuglabel="2:uncertain"/>
            </State>
            <State ref="s123" debuglabel="269:Short (not reaching the half of the dorsal plate)">
              <Modifier ref="mod2" debuglabel="2:uncertain"/>
            </State>
          </Categorical>
          <Categorical ref="c23" debuglabel="31:Last antennomere">
            <State ref="s60" debuglabel="34:With two excavations">
              <Modifier ref="mod2" debuglabel="2:uncertain"/>
            </State>
            <State ref="s58" debuglabel="32:Regular in shape">
              <Modifier ref="mod2" debuglabel="2:uncertain"/>
            </State>
            <State ref="s59" debuglabel="33:With one excavation">
              <Modifier ref="mod2" debuglabel="2:uncertain"/>
            </State>
          </Categorical>
          <Categorical ref="c25" debuglabel="35:Antennal furrow below the eyes">
            <State ref="s64" debuglabel="37:Slightly marked at the base of mandibles"/>
          </Categorical>
          <Categorical ref="c56" debuglabel="311:Female pygidium anterior border">
            <State ref="s143" debuglabel="313:With median ventral excavation (egg dimple)"/>
          </Categorical>
          <Categorical ref="c14" debuglabel="39:Distance between the eyes">
            <State ref="s39" debuglabel="42:Wider than eye height"/>
          </Categorical>
          <Categorical ref="c54" debuglabel="314:Pygidium sculpture">
            <State ref="s137" debuglabel="315:Absent"/>
          </Categorical>
          <Categorical ref="c12" debuglabel="43:Longitudinal carina at interocular space">
            <State ref="s34" debuglabel="45:Present"/>
          </Categorical>
          <Categorical ref="c15" debuglabel="49:Frontal furrow beside the eyes">
            <State ref="s41" debuglabel="51:Delimited by smooth carina"/>
          </Categorical>
          <Categorical ref="c75" debuglabel="182:Venezuela (Bolivarian Republic of)">
            <State ref="s180" debuglabel="289:Absent"/>
          </Categorical>
          <Categorical ref="c13" debuglabel="53:Submedial depressions of the face">
            <State ref="s35" debuglabel="54:Absent"/>
          </Categorical>
          <Categorical ref="c52" debuglabel="294:Dorsal sclerite of internal sac (no everted)">
            <State ref="s132" debuglabel="295:Upward-directed forming a wing-shaped structure in dorsal view">
              <Modifier ref="mod2" debuglabel="2:uncertain"/>
            </State>
            <State ref="s133" debuglabel="296:Not visible at relaxed position">
              <Modifier ref="mod2" debuglabel="2:uncertain"/>
            </State>
          </Categorical>
          <Categorical ref="c16" debuglabel="56:Eye shape">
            <State ref="s43" debuglabel="57:Rounded"/>
          </Categorical>
          <Categorical ref="c10" debuglabel="70:Infraocular projection">
            <State ref="s27" debuglabel="71:Absent"/>
          </Categorical>
          <Categorical ref="c11" debuglabel="66:Eyes stalk">
            <State ref="s30" debuglabel="67:Absent"/>
          </Categorical>
          <Categorical ref="c6" debuglabel="77:Male mandible general shape">
            <State ref="s14" debuglabel="78:Short (not exceeding the length of the clypeus)"/>
          </Categorical>
          <Categorical ref="c5" debuglabel="74:Male tooth sizes">
            <State ref="s12" debuglabel="75:One tooth larger (generally left one)"/>
          </Categorical>
          <Categorical ref="c53" debuglabel="324:Pygidial pubescence">
            <State ref="s135" debuglabel="326:Covering the entire surface"/>
          </Categorical>
          <Categorical ref="c17" debuglabel="85:Clypeus surface">
            <State ref="s45" debuglabel="86:Smooth"/>
          </Categorical>
          <Categorical ref="c55" debuglabel="321:Pygidium (position)">
            <State ref="s141" debuglabel="323:Partially hidden by the elytral apex"/>
          </Categorical>
          <Categorical ref="c7" debuglabel="81:Shape of head in males">
            <State ref="s17" debuglabel="82:Longer than wide"/>
          </Categorical>
          <Categorical ref="c19" debuglabel="91:Clypeus shape">
            <State ref="s49" debuglabel="92:Distinctly transversal"/>
          </Categorical>
          <Categorical ref="c8" debuglabel="94:Anterior margin of clypeus (males)">
            <State ref="s20" debuglabel="95:Almost straight"/>
          </Categorical>
          <Categorical ref="c18" debuglabel="88:Frontoclypeal suture">
            <State ref="s47" debuglabel="89:Smooth"/>
          </Categorical>
          <Categorical ref="c9" debuglabel="99:Male upper mandibular teeth">
            <State ref="s24" debuglabel="100:Absent"/>
          </Categorical>
          <Categorical ref="c27" debuglabel="109:Pronotal disc (coloration)">
            <State ref="s67" debuglabel="110:Uniformely colored"/>
          </Categorical>
          <Categorical ref="c26" debuglabel="106:Pronotal disc">
            <State ref="s65" debuglabel="107:With regular puncturation"/>
          </Categorical>
          <Categorical ref="c28" debuglabel="112:Pronotal disc (pilosity)">
            <State ref="s69" debuglabel="113:Glabrous"/>
          </Categorical>
          <Categorical ref="c29" debuglabel="122:Pronotal disc lateral margins (curvature)">
            <State ref="s73" debuglabel="124:Not visible from above"/>
          </Categorical>
          <Categorical ref="c30" debuglabel="128:Pronotal disc shape in males">
            <State ref="s74" debuglabel="129:Subconical (anterior marging more or less arquated)"/>
          </Categorical>
          <Categorical ref="c31" debuglabel="310:Single tooth in hind femora">
            <State ref="s76" debuglabel="400:Absent"/>
          </Categorical>
          <Categorical ref="c32" debuglabel="155:Elytra (coloration pattern)">
            <State ref="s78" debuglabel="156:Uniform"/>
          </Categorical>
          <Categorical ref="c34" debuglabel="173:Elytral puncturation">
            <State ref="s85" debuglabel="175:Arranged in several subparallel lines"/>
          </Categorical>
          <Categorical ref="c33" debuglabel="165:Elytra (pilosity)">
            <State ref="s81" debuglabel="166:Absent"/>
          </Categorical>
          <Categorical ref="c3" debuglabel="183:Scutellum (pilosity)">
            <State ref="s6" debuglabel="184:Absent"/>
          </Categorical>
          <Categorical ref="c4" debuglabel="187:Scutellum (shape)">
            <State ref="s11" debuglabel="190:As long as wide"/>
          </Categorical>
          <Categorical ref="c57" debuglabel="149:Argentina">
            <State ref="s144" debuglabel="191:Absent"/>
          </Categorical>
          <Categorical ref="c35" debuglabel="177:Humeral callus">
            <State ref="s88" debuglabel="179:Pronounced"/>
          </Categorical>
          <Categorical ref="c41" debuglabel="201:Kotpresse (apodemes of ventral sclerites)">
            <State ref="s105" debuglabel="204:Present, long">
              <Modifier ref="mod2" debuglabel="2:uncertain"/>
            </State>
            <State ref="s104" debuglabel="203:Present, very short">
              <Modifier ref="mod2" debuglabel="2:uncertain"/>
            </State>
            <State ref="s103" debuglabel="202:Absent (ventral sclerites with round margins)">
              <Modifier ref="mod2" debuglabel="2:uncertain"/>
            </State>
          </Categorical>
          <Categorical ref="c37" debuglabel="205:Kotpresse central dorsal plate (shape)">
            <State ref="s92" debuglabel="207:Rectangular">
              <Modifier ref="mod2" debuglabel="2:uncertain"/>
            </State>
            <State ref="s91" debuglabel="206:Subquadrangular">
              <Modifier ref="mod2" debuglabel="2:uncertain"/>
            </State>
            <State ref="s93" debuglabel="208:Very reduced or absent">
              <Modifier ref="mod2" debuglabel="2:uncertain"/>
            </State>
            <State ref="s94" debuglabel="209:Subquadrangular apically excavated">
              <Modifier ref="mod2" debuglabel="2:uncertain"/>
            </State>
            <State ref="s95" debuglabel="210:Subquadrangular with three arms">
              <Modifier ref="mod2" debuglabel="2:uncertain"/>
            </State>
          </Categorical>
          <Categorical ref="c60" debuglabel="152:Guyana">
            <State ref="s150" debuglabel="197:Absent"/>
          </Categorical>
          <Categorical ref="c59" debuglabel="151:Brazil">
            <State ref="s149" debuglabel="196:Present"/>
          </Categorical>
          <Categorical ref="c61" debuglabel="153:Colombia">
            <State ref="s152" debuglabel="199:Absent"/>
          </Categorical>
          <Categorical ref="c58" debuglabel="150:Bolivia (Plurinational State of)">
            <State ref="s146" debuglabel="193:Absent"/>
          </Categorical>
          <Categorical ref="c63" debuglabel="159:Cuba">
            <State ref="s156" debuglabel="220:Absent"/>
          </Categorical>
          <Categorical ref="c40" debuglabel="221:Kotpresse lateral sclerite">
            <State ref="s101" debuglabel="222:Absent">
              <Modifier ref="mod2" debuglabel="2:uncertain"/>
            </State>
            <State ref="s102" debuglabel="223:Present">
              <Modifier ref="mod2" debuglabel="2:uncertain"/>
            </State>
          </Categorical>
          <Categorical ref="c39" debuglabel="214:Kotpresse dorsal apodemes">
            <State ref="s99" debuglabel="216:Longer than wide, straight">
              <Modifier ref="mod2" debuglabel="2:uncertain"/>
            </State>
            <State ref="s100" debuglabel="217:Subquadrate">
              <Modifier ref="mod2" debuglabel="2:uncertain"/>
            </State>
            <State ref="s98" debuglabel="215:Longer than wide, curved">
              <Modifier ref="mod2" debuglabel="2:uncertain"/>
            </State>
          </Categorical>
          <Categorical ref="c62" debuglabel="154:Costa Rica">
            <State ref="s154" debuglabel="218:Absent"/>
          </Categorical>
          <Categorical ref="c38" debuglabel="211:Kotpresse ventral sclerites external margin">
            <State ref="s96" debuglabel="212:Smooth">
              <Modifier ref="mod2" debuglabel="2:uncertain"/>
            </State>
            <State ref="s97" debuglabel="213:Fan-shaped">
              <Modifier ref="mod2" debuglabel="2:uncertain"/>
            </State>
          </Categorical>
          <Categorical ref="c65" debuglabel="161:El Salvador">
            <State ref="s160" debuglabel="239:Absent"/>
          </Categorical>
          <Categorical ref="c44" debuglabel="236:Apex of spermathecal capsule [2]">
            <State ref="s114" debuglabel="238:Round">
              <Modifier ref="mod2" debuglabel="2:uncertain"/>
            </State>
            <State ref="s113" debuglabel="237:Sharp">
              <Modifier ref="mod2" debuglabel="2:uncertain"/>
            </State>
          </Categorical>
          <Categorical ref="c43" debuglabel="231:Apex of spermathecal capsule [1]">
            <State ref="s112" debuglabel="235:Other">
              <Modifier ref="mod2" debuglabel="2:uncertain"/>
            </State>
            <State ref="s111" debuglabel="234:Bean shaped">
              <Modifier ref="mod2" debuglabel="2:uncertain"/>
            </State>
            <State ref="s110" debuglabel="233:Short, capsule J-shaped">
              <Modifier ref="mod2" debuglabel="2:uncertain"/>
            </State>
            <State ref="s109" debuglabel="232:Long, capsule U-shaped">
              <Modifier ref="mod2" debuglabel="2:uncertain"/>
            </State>
          </Categorical>
          <Categorical ref="c42" debuglabel="227:Angle formed between the basal and apical region of the spermathecal capsule">
            <State ref="s108" debuglabel="230:Less than 45º">
              <Modifier ref="mod2" debuglabel="2:uncertain"/>
            </State>
            <State ref="s107" debuglabel="229:Nearly 45º">
              <Modifier ref="mod2" debuglabel="2:uncertain"/>
            </State>
            <State ref="s106" debuglabel="228:Straight">
              <Modifier ref="mod2" debuglabel="2:uncertain"/>
            </State>
          </Categorical>
          <Categorical ref="c64" debuglabel="160:Ecuador">
            <State ref="s158" debuglabel="225:Absent"/>
          </Categorical>
          <Categorical ref="c71" debuglabel="171:Panama">
            <State ref="s172" debuglabel="254:Absent"/>
          </Categorical>
          <Categorical ref="c70" debuglabel="170:Nicaragua">
            <State ref="s170" debuglabel="252:Absent"/>
          </Categorical>
          <Categorical ref="c69" debuglabel="169:Mexico">
            <State ref="s169" debuglabel="251:Present"/>
          </Categorical>
          <Categorical ref="c68" debuglabel="164:Honduras">
            <State ref="s166" debuglabel="248:Absent"/>
          </Categorical>
          <Categorical ref="c67" debuglabel="163:Guatemala">
            <State ref="s164" debuglabel="246:Absent"/>
          </Categorical>
          <Categorical ref="c36" debuglabel="242:Eighth sternite">
            <State ref="s90" debuglabel="244:With a central tooth">
              <Modifier ref="mod2" debuglabel="2:uncertain"/>
            </State>
            <State ref="s89" debuglabel="243:Without central tooth">
              <Modifier ref="mod2" debuglabel="2:uncertain"/>
            </State>
          </Categorical>
          <Categorical ref="c66" debuglabel="162:French Guiana">
            <State ref="s162" debuglabel="241:Absent"/>
          </Categorical>
        </SummaryData>
      </CodedDescription>
      <CodedDescription id="cd6">
        <Representation>
          <Label>Megalostomis consimilis Achard 1926</Label>
        </Representation>
        <Scope>
          <TaxonName ref="t6" debuglabel="383:Megalostomis consimilis Achard 1926"/>
        </Scope>
        <SummaryData>
          <Categorical ref="c73" debuglabel="180:Peru">
            <State ref="s176" debuglabel="272:Absent"/>
          </Categorical>
          <Categorical ref="c50" debuglabel="277:Tip of lateral arms of median lobe (shape)">
            <State ref="s128" debuglabel="279:Subtriangular"/>
          </Categorical>
          <Categorical ref="c2" debuglabel="2:Sexual dimorphism">
            <State ref="s5" debuglabel="4:Pronounced (head and even forelegs of the male distinctly different)."/>
          </Categorical>
          <Categorical ref="c49" debuglabel="274:Long setae at tip of the lateral arms of median lobe">
            <State ref="s126" debuglabel="276:Present"/>
          </Categorical>
          <Categorical ref="c1" debuglabel="5:Dorsal surface (general aspect)">
            <State ref="s3" debuglabel="8:Opaque (without reflections)"/>
          </Categorical>
          <Categorical ref="c30" debuglabel="128:Pronotal disc shape in males">
            <State ref="s74" debuglabel="129:Subconical (anterior marging more or less arquated)"/>
          </Categorical>
          <Categorical ref="c74" debuglabel="181:United States of America">
            <State ref="s178" debuglabel="282:Absent"/>
          </Categorical>
          <Categorical ref="c31" debuglabel="310:Single tooth in hind femora">
            <State ref="s76" debuglabel="400:Absent"/>
          </Categorical>
          <Categorical ref="c51" debuglabel="284:Basal hood structure">
            <State ref="s129" debuglabel="285:Forming a basal keel"/>
          </Categorical>
          <Categorical ref="c21" debuglabel="12:Head (constriction level)">
            <State ref="s55" debuglabel="14:Slightly concealed inside pronotal disc"/>
          </Categorical>
          <Categorical ref="c45" debuglabel="257:Length of dorsal plate of aedeagus">
            <State ref="s115" debuglabel="258:More than 2× the length of the lateral arms"/>
          </Categorical>
          <Categorical ref="c32" debuglabel="155:Elytra (coloration pattern)">
            <State ref="s79" debuglabel="157:With at least one defined stripe or stain"/>
          </Categorical>
          <Categorical ref="c24" debuglabel="21:Antennal coloration">
            <State ref="s61" debuglabel="22:Uniform"/>
          </Categorical>
          <Categorical ref="c46" debuglabel="260:Apical margin of dorsal plate of aedeagus">
            <State ref="s117" debuglabel="261:Straight"/>
          </Categorical>
          <Categorical ref="c47" debuglabel="264:Apical region of dorsal plate of">
            <State ref="s121" debuglabel="266:As wide as its base"/>
          </Categorical>
          <Categorical ref="c20" debuglabel="24:Distribution of pilosity in frontal face">
            <State ref="s52" debuglabel="26:Disperse"/>
          </Categorical>
          <Categorical ref="c22" debuglabel="28:Fourth antennomere">
            <State ref="s56" debuglabel="29:Serrated (triangular shape)"/>
          </Categorical>
          <Categorical ref="c72" debuglabel="172:Paraguay">
            <State ref="s175" debuglabel="271:Present"/>
          </Categorical>
          <Categorical ref="c48" debuglabel="267:Lateral arms of the median lobe">
            <State ref="s123" debuglabel="269:Short (not reaching the half of the dorsal plate)"/>
          </Categorical>
          <Categorical ref="c23" debuglabel="31:Last antennomere">
            <State ref="s59" debuglabel="33:With one excavation"/>
          </Categorical>
          <Categorical ref="c34" debuglabel="173:Elytral puncturation">
            <State ref="s84" debuglabel="174:Disordered, not aligned"/>
          </Categorical>
          <Categorical ref="c25" debuglabel="35:Antennal furrow below the eyes">
            <State ref="s64" debuglabel="37:Slightly marked at the base of mandibles"/>
          </Categorical>
          <Categorical ref="c14" debuglabel="39:Distance between the eyes">
            <State ref="s39" debuglabel="42:Wider than eye height"/>
          </Categorical>
          <Categorical ref="c56" debuglabel="311:Female pygidium anterior border">
            <State ref="s142" debuglabel="312:Normal"/>
          </Categorical>
          <Categorical ref="c54" debuglabel="314:Pygidium sculpture">
            <State ref="s137" debuglabel="315:Absent"/>
          </Categorical>
          <Categorical ref="c33" debuglabel="165:Elytra (pilosity)">
            <State ref="s81" debuglabel="166:Absent"/>
          </Categorical>
          <Categorical ref="c12" debuglabel="43:Longitudinal carina at interocular space">
            <State ref="s34" debuglabel="45:Present"/>
          </Categorical>
          <Categorical ref="c15" debuglabel="49:Frontal furrow beside the eyes">
            <State ref="s41" debuglabel="51:Delimited by smooth carina"/>
          </Categorical>
          <Categorical ref="c75" debuglabel="182:Venezuela (Bolivarian Republic of)">
            <State ref="s180" debuglabel="289:Absent"/>
          </Categorical>
          <Categorical ref="c3" debuglabel="183:Scutellum (pilosity)">
            <State ref="s6" debuglabel="184:Absent"/>
          </Categorical>
          <Categorical ref="c4" debuglabel="187:Scutellum (shape)">
            <State ref="s11" debuglabel="190:As long as wide"/>
          </Categorical>
          <Categorical ref="c13" debuglabel="53:Submedial depressions of the face">
            <State ref="s36" debuglabel="55:Present"/>
          </Categorical>
          <Categorical ref="c52" debuglabel="294:Dorsal sclerite of internal sac (no everted)">
            <State ref="s133" debuglabel="296:Not visible at relaxed position"/>
          </Categorical>
          <Categorical ref="c35" debuglabel="177:Humeral callus">
            <State ref="s88" debuglabel="179:Pronounced"/>
          </Categorical>
          <Categorical ref="c16" debuglabel="56:Eye shape">
            <State ref="s43" debuglabel="57:Rounded"/>
          </Categorical>
          <Categorical ref="c11" debuglabel="66:Eyes stalk">
            <State ref="s31" debuglabel="68:Present"/>
          </Categorical>
          <Categorical ref="c37" debuglabel="205:Kotpresse central dorsal plate (shape)">
            <State ref="s91" debuglabel="206:Subquadrangular"/>
          </Categorical>
          <Categorical ref="c41" debuglabel="201:Kotpresse (apodemes of ventral sclerites)">
            <State ref="s104" debuglabel="203:Present, very short"/>
          </Categorical>
          <Categorical ref="c60" debuglabel="152:Guyana">
            <State ref="s150" debuglabel="197:Absent"/>
          </Categorical>
          <Categorical ref="c61" debuglabel="153:Colombia">
            <State ref="s152" debuglabel="199:Absent"/>
          </Categorical>
          <Categorical ref="c6" debuglabel="77:Male mandible general shape">
            <State ref="s15" debuglabel="79:Long (exceeds the length of the clypeus)"/>
          </Categorical>
          <Categorical ref="c57" debuglabel="149:Argentina">
            <State ref="s145" debuglabel="192:Present"/>
          </Categorical>
          <Categorical ref="c10" debuglabel="70:Infraocular projection">
            <State ref="s29" debuglabel="73:Double lamina (true auricular projection)"/>
          </Categorical>
          <Categorical ref="c59" debuglabel="151:Brazil">
            <State ref="s148" debuglabel="195:Absent"/>
          </Categorical>
          <Categorical ref="c58" debuglabel="150:Bolivia (Plurinational State of)">
            <State ref="s147" debuglabel="194:Present"/>
          </Categorical>
          <Categorical ref="c5" debuglabel="74:Male tooth sizes">
            <State ref="s12" debuglabel="75:One tooth larger (generally left one)"/>
          </Categorical>
          <Categorical ref="c63" debuglabel="159:Cuba">
            <State ref="s156" debuglabel="220:Absent"/>
          </Categorical>
          <Categorical ref="c53" debuglabel="324:Pygidial pubescence">
            <State ref="s135" debuglabel="326:Covering the entire surface"/>
          </Categorical>
          <Categorical ref="c40" debuglabel="221:Kotpresse lateral sclerite">
            <State ref="s101" debuglabel="222:Absent"/>
          </Categorical>
          <Categorical ref="c17" debuglabel="85:Clypeus surface">
            <State ref="s46" debuglabel="87:Centrally protruded"/>
          </Categorical>
          <Categorical ref="c39" debuglabel="214:Kotpresse dorsal apodemes">
            <State ref="s99" debuglabel="216:Longer than wide, straight"/>
          </Categorical>
          <Categorical ref="c55" debuglabel="321:Pygidium (position)">
            <State ref="s141" debuglabel="323:Partially hidden by the elytral apex"/>
          </Categorical>
          <Categorical ref="c62" debuglabel="154:Costa Rica">
            <State ref="s154" debuglabel="218:Absent"/>
          </Categorical>
          <Categorical ref="c7" debuglabel="81:Shape of head in males">
            <State ref="s17" debuglabel="82:Longer than wide"/>
          </Categorical>
          <Categorical ref="c38" debuglabel="211:Kotpresse ventral sclerites external margin">
            <State ref="s96" debuglabel="212:Smooth"/>
          </Categorical>
          <Categorical ref="c19" debuglabel="91:Clypeus shape">
            <State ref="s49" debuglabel="92:Distinctly transversal"/>
          </Categorical>
          <Categorical ref="c18" debuglabel="88:Frontoclypeal suture">
            <State ref="s48" debuglabel="90:Visible"/>
          </Categorical>
          <Categorical ref="c65" debuglabel="161:El Salvador">
            <State ref="s160" debuglabel="239:Absent"/>
          </Categorical>
          <Categorical ref="c44" debuglabel="236:Apex of spermathecal capsule [2]">
            <State ref="s113" debuglabel="237:Sharp"/>
          </Categorical>
          <Categorical ref="c9" debuglabel="99:Male upper mandibular teeth">
            <State ref="s25" debuglabel="101:Present straight"/>
          </Categorical>
          <Categorical ref="c43" debuglabel="231:Apex of spermathecal capsule [1]">
            <State ref="s109" debuglabel="232:Long, capsule U-shaped"/>
          </Categorical>
          <Categorical ref="c8" debuglabel="94:Anterior margin of clypeus (males)">
            <State ref="s22" debuglabel="97:With a central tooth"/>
          </Categorical>
          <Categorical ref="c27" debuglabel="109:Pronotal disc (coloration)">
            <State ref="s67" debuglabel="110:Uniformely colored"/>
          </Categorical>
          <Categorical ref="c42" debuglabel="227:Angle formed between the basal and apical region of the spermathecal capsule">
            <State ref="s107" debuglabel="229:Nearly 45º"/>
          </Categorical>
          <Categorical ref="c26" debuglabel="106:Pronotal disc">
            <State ref="s65" debuglabel="107:With regular puncturation"/>
          </Categorical>
          <Categorical ref="c64" debuglabel="160:Ecuador">
            <State ref="s158" debuglabel="225:Absent"/>
          </Categorical>
          <Categorical ref="c71" debuglabel="171:Panama">
            <State ref="s172" debuglabel="254:Absent"/>
          </Categorical>
          <Categorical ref="c70" debuglabel="170:Nicaragua">
            <State ref="s170" debuglabel="252:Absent"/>
          </Categorical>
          <Categorical ref="c69" debuglabel="169:Mexico">
            <State ref="s168" debuglabel="250:Absent"/>
          </Categorical>
          <Categorical ref="c28" debuglabel="112:Pronotal disc (pilosity)">
            <State ref="s71" debuglabel="115:Pubescence limited or denser at its margins"/>
          </Categorical>
          <Categorical ref="c68" debuglabel="164:Honduras">
            <State ref="s166" debuglabel="248:Absent"/>
          </Categorical>
          <Categorical ref="c67" debuglabel="163:Guatemala">
            <State ref="s164" debuglabel="246:Absent"/>
          </Categorical>
          <Categorical ref="c36" debuglabel="242:Eighth sternite">
            <State ref="s90" debuglabel="244:With a central tooth"/>
          </Categorical>
          <Categorical ref="c29" debuglabel="122:Pronotal disc lateral margins (curvature)">
            <State ref="s73" debuglabel="124:Not visible from above"/>
          </Categorical>
          <Categorical ref="c66" debuglabel="162:French Guiana">
            <State ref="s162" debuglabel="241:Absent"/>
          </Categorical>
        </SummaryData>
      </CodedDescription>
      <CodedDescription id="cd7">
        <Representation>
          <Label>Megalostomis cornuta Lacordaire 1848</Label>
        </Representation>
        <Scope>
          <TaxonName ref="t7" debuglabel="384:Megalostomis cornuta Lacordaire 1848"/>
        </Scope>
        <SummaryData>
          <Categorical ref="c73" debuglabel="180:Peru">
            <State ref="s176" debuglabel="272:Absent"/>
          </Categorical>
          <Categorical ref="c50" debuglabel="277:Tip of lateral arms of median lobe (shape)">
            <State ref="s128" debuglabel="279:Subtriangular"/>
          </Categorical>
          <Categorical ref="c2" debuglabel="2:Sexual dimorphism">
            <State ref="s5" debuglabel="4:Pronounced (head and even forelegs of the male distinctly different)."/>
          </Categorical>
          <Categorical ref="c49" debuglabel="274:Long setae at tip of the lateral arms of median lobe">
            <State ref="s126" debuglabel="276:Present"/>
          </Categorical>
          <Categorical ref="c1" debuglabel="5:Dorsal surface (general aspect)">
            <State ref="s3" debuglabel="8:Opaque (without reflections)"/>
          </Categorical>
          <Categorical ref="c30" debuglabel="128:Pronotal disc shape in males">
            <State ref="s74" debuglabel="129:Subconical (anterior marging more or less arquated)"/>
          </Categorical>
          <Categorical ref="c74" debuglabel="181:United States of America">
            <State ref="s178" debuglabel="282:Absent"/>
          </Categorical>
          <Categorical ref="c31" debuglabel="310:Single tooth in hind femora">
            <State ref="s76" debuglabel="400:Absent"/>
          </Categorical>
          <Categorical ref="c51" debuglabel="284:Basal hood structure">
            <State ref="s129" debuglabel="285:Forming a basal keel"/>
          </Categorical>
          <Categorical ref="c21" debuglabel="12:Head (constriction level)">
            <State ref="s55" debuglabel="14:Slightly concealed inside pronotal disc"/>
          </Categorical>
          <Categorical ref="c45" debuglabel="257:Length of dorsal plate of aedeagus">
            <State ref="s115" debuglabel="258:More than 2× the length of the lateral arms"/>
          </Categorical>
          <Categorical ref="c72" debuglabel="172:Paraguay">
            <State ref="s174" debuglabel="256:Absent"/>
          </Categorical>
          <Categorical ref="c32" debuglabel="155:Elytra (coloration pattern)">
            <State ref="s79" debuglabel="157:With at least one defined stripe or stain"/>
          </Categorical>
          <Categorical ref="c24" debuglabel="21:Antennal coloration">
            <State ref="s61" debuglabel="22:Uniform"/>
          </Categorical>
          <Categorical ref="c46" debuglabel="260:Apical margin of dorsal plate of aedeagus">
            <State ref="s117" debuglabel="261:Straight"/>
          </Categorical>
          <Categorical ref="c47" debuglabel="264:Apical region of dorsal plate of">
            <State ref="s121" debuglabel="266:As wide as its base"/>
          </Categorical>
          <Categorical ref="c20" debuglabel="24:Distribution of pilosity in frontal face">
            <State ref="s52" debuglabel="26:Disperse"/>
          </Categorical>
          <Categorical ref="c22" debuglabel="28:Fourth antennomere">
            <State ref="s56" debuglabel="29:Serrated (triangular shape)"/>
          </Categorical>
          <Categorical ref="c48" debuglabel="267:Lateral arms of the median lobe">
            <State ref="s123" debuglabel="269:Short (not reaching the half of the dorsal plate)"/>
          </Categorical>
          <Categorical ref="c23" debuglabel="31:Last antennomere">
            <State ref="s60" debuglabel="34:With two excavations"/>
          </Categorical>
          <Categorical ref="c34" debuglabel="173:Elytral puncturation">
            <State ref="s84" debuglabel="174:Disordered, not aligned"/>
          </Categorical>
          <Categorical ref="c25" debuglabel="35:Antennal furrow below the eyes">
            <State ref="s64" debuglabel="37:Slightly marked at the base of mandibles"/>
          </Categorical>
          <Categorical ref="c14" debuglabel="39:Distance between the eyes">
            <State ref="s39" debuglabel="42:Wider than eye height"/>
          </Categorical>
          <Categorical ref="c56" debuglabel="311:Female pygidium anterior border">
            <State ref="s142" debuglabel="312:Normal"/>
          </Categorical>
          <Categorical ref="c54" debuglabel="314:Pygidium sculpture">
            <State ref="s137" debuglabel="315:Absent"/>
          </Categorical>
          <Categorical ref="c33" debuglabel="165:Elytra (pilosity)">
            <State ref="s82" debuglabel="167:Dispersive, not concealing coloration pattern of cuticle"/>
          </Categorical>
          <Categorical ref="c12" debuglabel="43:Longitudinal carina at interocular space">
            <State ref="s34" debuglabel="45:Present"/>
          </Categorical>
          <Categorical ref="c15" debuglabel="49:Frontal furrow beside the eyes">
            <State ref="s41" debuglabel="51:Delimited by smooth carina"/>
          </Categorical>
          <Categorical ref="c75" debuglabel="182:Venezuela (Bolivarian Republic of)">
            <State ref="s180" debuglabel="289:Absent"/>
          </Categorical>
          <Categorical ref="c3" debuglabel="183:Scutellum (pilosity)">
            <State ref="s7" debuglabel="185:Complete"/>
          </Categorical>
          <Categorical ref="c4" debuglabel="187:Scutellum (shape)">
            <State ref="s11" debuglabel="190:As long as wide"/>
          </Categorical>
          <Categorical ref="c13" debuglabel="53:Submedial depressions of the face">
            <State ref="s36" debuglabel="55:Present"/>
          </Categorical>
          <Categorical ref="c52" debuglabel="294:Dorsal sclerite of internal sac (no everted)">
            <State ref="s133" debuglabel="296:Not visible at relaxed position"/>
          </Categorical>
          <Categorical ref="c35" debuglabel="177:Humeral callus">
            <State ref="s88" debuglabel="179:Pronounced"/>
          </Categorical>
          <Categorical ref="c16" debuglabel="56:Eye shape">
            <State ref="s43" debuglabel="57:Rounded"/>
          </Categorical>
          <Categorical ref="c11" debuglabel="66:Eyes stalk">
            <State ref="s31" debuglabel="68:Present"/>
          </Categorical>
          <Categorical ref="c41" debuglabel="201:Kotpresse (apodemes of ventral sclerites)">
            <State ref="s103" debuglabel="202:Absent (ventral sclerites with round margins)"/>
          </Categorical>
          <Categorical ref="c60" debuglabel="152:Guyana">
            <State ref="s150" debuglabel="197:Absent"/>
          </Categorical>
          <Categorical ref="c5" debuglabel="74:Male tooth sizes">
            <State ref="s13" debuglabel="76:Both teeth same length"/>
          </Categorical>
          <Categorical ref="c59" debuglabel="151:Brazil">
            <State ref="s149" debuglabel="196:Present"/>
          </Categorical>
          <Categorical ref="c61" debuglabel="153:Colombia">
            <State ref="s152" debuglabel="199:Absent"/>
          </Categorical>
          <Categorical ref="c6" debuglabel="77:Male mandible general shape">
            <State ref="s15" debuglabel="79:Long (exceeds the length of the clypeus)"/>
          </Categorical>
          <Categorical ref="c57" debuglabel="149:Argentina">
            <State ref="s145" debuglabel="192:Present"/>
          </Categorical>
          <Categorical ref="c10" debuglabel="70:Infraocular projection">
            <State ref="s29" debuglabel="73:Double lamina (true auricular projection)"/>
          </Categorical>
          <Categorical ref="c58" debuglabel="150:Bolivia (Plurinational State of)">
            <State ref="s147" debuglabel="194:Present"/>
          </Categorical>
          <Categorical ref="c63" debuglabel="159:Cuba">
            <State ref="s156" debuglabel="220:Absent"/>
          </Categorical>
          <Categorical ref="c53" debuglabel="324:Pygidial pubescence">
            <State ref="s135" debuglabel="326:Covering the entire surface"/>
          </Categorical>
          <Categorical ref="c40" debuglabel="221:Kotpresse lateral sclerite">
            <State ref="s101" debuglabel="222:Absent"/>
          </Categorical>
          <Categorical ref="c17" debuglabel="85:Clypeus surface">
            <State ref="s46" debuglabel="87:Centrally protruded"/>
          </Categorical>
          <Categorical ref="c39" debuglabel="214:Kotpresse dorsal apodemes">
            <State ref="s99" debuglabel="216:Longer than wide, straight"/>
          </Categorical>
          <Categorical ref="c55" debuglabel="321:Pygidium (position)">
            <State ref="s141" debuglabel="323:Partially hidden by the elytral apex"/>
          </Categorical>
          <Categorical ref="c62" debuglabel="154:Costa Rica">
            <State ref="s154" debuglabel="218:Absent"/>
          </Categorical>
          <Categorical ref="c7" debuglabel="81:Shape of head in males">
            <State ref="s17" debuglabel="82:Longer than wide"/>
          </Categorical>
          <Categorical ref="c38" debuglabel="211:Kotpresse ventral sclerites external margin">
            <State ref="s96" debuglabel="212:Smooth"/>
          </Categorical>
          <Categorical ref="c19" debuglabel="91:Clypeus shape">
            <State ref="s49" debuglabel="92:Distinctly transversal"/>
          </Categorical>
          <Categorical ref="c37" debuglabel="205:Kotpresse central dorsal plate (shape)">
            <State ref="s94" debuglabel="209:Subquadrangular apically excavated"/>
          </Categorical>
          <Categorical ref="c18" debuglabel="88:Frontoclypeal suture">
            <State ref="s48" debuglabel="90:Visible"/>
          </Categorical>
          <Categorical ref="c65" debuglabel="161:El Salvador">
            <State ref="s160" debuglabel="239:Absent"/>
          </Categorical>
          <Categorical ref="c44" debuglabel="236:Apex of spermathecal capsule [2]">
            <State ref="s113" debuglabel="237:Sharp"/>
          </Categorical>
          <Categorical ref="c9" debuglabel="99:Male upper mandibular teeth">
            <State ref="s25" debuglabel="101:Present straight"/>
          </Categorical>
          <Categorical ref="c43" debuglabel="231:Apex of spermathecal capsule [1]">
            <State ref="s109" debuglabel="232:Long, capsule U-shaped"/>
          </Categorical>
          <Categorical ref="c8" debuglabel="94:Anterior margin of clypeus (males)">
            <State ref="s22" debuglabel="97:With a central tooth"/>
          </Categorical>
          <Categorical ref="c27" debuglabel="109:Pronotal disc (coloration)">
            <State ref="s67" debuglabel="110:Uniformely colored"/>
          </Categorical>
          <Categorical ref="c42" debuglabel="227:Angle formed between the basal and apical region of the spermathecal capsule">
            <State ref="s107" debuglabel="229:Nearly 45º"/>
          </Categorical>
          <Categorical ref="c26" debuglabel="106:Pronotal disc">
            <State ref="s65" debuglabel="107:With regular puncturation"/>
          </Categorical>
          <Categorical ref="c64" debuglabel="160:Ecuador">
            <State ref="s158" debuglabel="225:Absent"/>
          </Categorical>
          <Categorical ref="c71" debuglabel="171:Panama">
            <State ref="s172" debuglabel="254:Absent"/>
          </Categorical>
          <Categorical ref="c70" debuglabel="170:Nicaragua">
            <State ref="s170" debuglabel="252:Absent"/>
          </Categorical>
          <Categorical ref="c69" debuglabel="169:Mexico">
            <State ref="s168" debuglabel="250:Absent"/>
          </Categorical>
          <Categorical ref="c28" debuglabel="112:Pronotal disc (pilosity)">
            <State ref="s71" debuglabel="115:Pubescence limited or denser at its margins"/>
          </Categorical>
          <Categorical ref="c68" debuglabel="164:Honduras">
            <State ref="s166" debuglabel="248:Absent"/>
          </Categorical>
          <Categorical ref="c67" debuglabel="163:Guatemala">
            <State ref="s164" debuglabel="246:Absent"/>
          </Categorical>
          <Categorical ref="c36" debuglabel="242:Eighth sternite">
            <State ref="s90" debuglabel="244:With a central tooth"/>
          </Categorical>
          <Categorical ref="c29" debuglabel="122:Pronotal disc lateral margins (curvature)">
            <State ref="s73" debuglabel="124:Not visible from above"/>
          </Categorical>
          <Categorical ref="c66" debuglabel="162:French Guiana">
            <State ref="s162" debuglabel="241:Absent"/>
          </Categorical>
        </SummaryData>
      </CodedDescription>
      <CodedDescription id="cd8">
        <Representation>
          <Label>Megalostomis dimidiata Lacordaire 1848</Label>
        </Representation>
        <Scope>
          <TaxonName ref="t8" debuglabel="373:Megalostomis dimidiata Lacordaire 1848"/>
        </Scope>
        <SummaryData>
          <Categorical ref="c2" debuglabel="2:Sexual dimorphism">
            <State ref="s4" debuglabel="3:Reduced (only slight differences in the mandibles or none)"/>
          </Categorical>
          <Categorical ref="c73" debuglabel="180:Peru">
            <State ref="s176" debuglabel="272:Absent"/>
          </Categorical>
          <Categorical ref="c50" debuglabel="277:Tip of lateral arms of median lobe (shape)">
            <State ref="s128" debuglabel="279:Subtriangular"/>
          </Categorical>
          <Categorical ref="c49" debuglabel="274:Long setae at tip of the lateral arms of median lobe">
            <State ref="s126" debuglabel="276:Present"/>
          </Categorical>
          <Categorical ref="c1" debuglabel="5:Dorsal surface (general aspect)">
            <State ref="s3" debuglabel="8:Opaque (without reflections)"/>
          </Categorical>
          <Categorical ref="c30" debuglabel="128:Pronotal disc shape in males">
            <State ref="s74" debuglabel="129:Subconical (anterior marging more or less arquated)"/>
          </Categorical>
          <Categorical ref="c31" debuglabel="310:Single tooth in hind femora">
            <State ref="s76" debuglabel="400:Absent"/>
          </Categorical>
          <Categorical ref="c21" debuglabel="12:Head (constriction level)">
            <State ref="s54" debuglabel="13:Strongly concealed inside pronotom"/>
          </Categorical>
          <Categorical ref="c51" debuglabel="284:Basal hood structure">
            <State ref="s129" debuglabel="285:Forming a basal keel"/>
          </Categorical>
          <Categorical ref="c45" debuglabel="257:Length of dorsal plate of aedeagus">
            <State ref="s115" debuglabel="258:More than 2× the length of the lateral arms"/>
          </Categorical>
          <Categorical ref="c72" debuglabel="172:Paraguay">
            <State ref="s174" debuglabel="256:Absent"/>
          </Categorical>
          <Categorical ref="c32" debuglabel="155:Elytra (coloration pattern)">
            <State ref="s80" debuglabel="158:bicolor"/>
          </Categorical>
          <Categorical ref="c24" debuglabel="21:Antennal coloration">
            <State ref="s61" debuglabel="22:Uniform"/>
          </Categorical>
          <Categorical ref="c46" debuglabel="260:Apical margin of dorsal plate of aedeagus">
            <State ref="s117" debuglabel="261:Straight"/>
          </Categorical>
          <Categorical ref="c47" debuglabel="264:Apical region of dorsal plate of">
            <State ref="s121" debuglabel="266:As wide as its base"/>
          </Categorical>
          <Categorical ref="c20" debuglabel="24:Distribution of pilosity in frontal face">
            <State ref="s52" debuglabel="26:Disperse"/>
          </Categorical>
          <Categorical ref="c22" debuglabel="28:Fourth antennomere">
            <State ref="s56" debuglabel="29:Serrated (triangular shape)"/>
          </Categorical>
          <Categorical ref="c48" debuglabel="267:Lateral arms of the median lobe">
            <State ref="s123" debuglabel="269:Short (not reaching the half of the dorsal plate)"/>
          </Categorical>
          <Categorical ref="c23" debuglabel="31:Last antennomere">
            <State ref="s58" debuglabel="32:Regular in shape"/>
          </Categorical>
          <Categorical ref="c34" debuglabel="173:Elytral puncturation">
            <State ref="s84" debuglabel="174:Disordered, not aligned"/>
          </Categorical>
          <Categorical ref="c25" debuglabel="35:Antennal furrow below the eyes">
            <State ref="s63" debuglabel="36:Strongly marked at the base of mandibles"/>
          </Categorical>
          <Categorical ref="c56" debuglabel="311:Female pygidium anterior border">
            <State ref="s142" debuglabel="312:Normal"/>
          </Categorical>
          <Categorical ref="c14" debuglabel="39:Distance between the eyes">
            <State ref="s37" debuglabel="40:As wide as eye maximum height"/>
          </Categorical>
          <Categorical ref="c33" debuglabel="165:Elytra (pilosity)">
            <State ref="s82" debuglabel="167:Dispersive, not concealing coloration pattern of cuticle"/>
          </Categorical>
          <Categorical ref="c54" debuglabel="314:Pygidium sculpture">
            <State ref="s138" debuglabel="316:Londitudinally marked carina"/>
          </Categorical>
          <Categorical ref="c12" debuglabel="43:Longitudinal carina at interocular space">
            <State ref="s33" debuglabel="44:Absent"/>
          </Categorical>
          <Categorical ref="c3" debuglabel="183:Scutellum (pilosity)">
            <State ref="s8" debuglabel="186:Scarce"/>
          </Categorical>
          <Categorical ref="c74" debuglabel="181:United States of America">
            <State ref="s179" debuglabel="288:Present"/>
          </Categorical>
          <Categorical ref="c75" debuglabel="182:Venezuela (Bolivarian Republic of)">
            <State ref="s181" debuglabel="290:Present"/>
          </Categorical>
          <Categorical ref="c4" debuglabel="187:Scutellum (shape)">
            <State ref="s11" debuglabel="190:As long as wide"/>
          </Categorical>
          <Categorical ref="c57" debuglabel="149:Argentina">
            <State ref="s144" debuglabel="191:Absent"/>
          </Categorical>
          <Categorical ref="c13" debuglabel="53:Submedial depressions of the face">
            <State ref="s35" debuglabel="54:Absent"/>
          </Categorical>
          <Categorical ref="c15" debuglabel="49:Frontal furrow beside the eyes">
            <State ref="s42" debuglabel="52:Absent"/>
          </Categorical>
          <Categorical ref="c52" debuglabel="294:Dorsal sclerite of internal sac (no everted)">
            <State ref="s133" debuglabel="296:Not visible at relaxed position"/>
          </Categorical>
          <Categorical ref="c35" debuglabel="177:Humeral callus">
            <State ref="s88" debuglabel="179:Pronounced"/>
          </Categorical>
          <Categorical ref="c16" debuglabel="56:Eye shape">
            <State ref="s44" debuglabel="58:Distinctly ovoid (4× longer than wide), occupying the majority of the head"/>
          </Categorical>
          <Categorical ref="c10" debuglabel="70:Infraocular projection">
            <State ref="s27" debuglabel="71:Absent"/>
          </Categorical>
          <Categorical ref="c41" debuglabel="201:Kotpresse (apodemes of ventral sclerites)">
            <State ref="s104" debuglabel="203:Present, very short"/>
          </Categorical>
          <Categorical ref="c11" debuglabel="66:Eyes stalk">
            <State ref="s30" debuglabel="67:Absent"/>
          </Categorical>
          <Categorical ref="c60" debuglabel="152:Guyana">
            <State ref="s150" debuglabel="197:Absent"/>
          </Categorical>
          <Categorical ref="c61" debuglabel="153:Colombia">
            <State ref="s152" debuglabel="199:Absent"/>
          </Categorical>
          <Categorical ref="c58" debuglabel="150:Bolivia (Plurinational State of)">
            <State ref="s146" debuglabel="193:Absent"/>
          </Categorical>
          <Categorical ref="c59" debuglabel="151:Brazil">
            <State ref="s148" debuglabel="195:Absent"/>
          </Categorical>
          <Categorical ref="c5" debuglabel="74:Male tooth sizes">
            <State ref="s12" debuglabel="75:One tooth larger (generally left one)"/>
          </Categorical>
          <Categorical ref="c63" debuglabel="159:Cuba">
            <State ref="s156" debuglabel="220:Absent"/>
          </Categorical>
          <Categorical ref="c53" debuglabel="324:Pygidial pubescence">
            <State ref="s135" debuglabel="326:Covering the entire surface"/>
          </Categorical>
          <Categorical ref="c40" debuglabel="221:Kotpresse lateral sclerite">
            <State ref="s101" debuglabel="222:Absent"/>
          </Categorical>
          <Categorical ref="c17" debuglabel="85:Clypeus surface">
            <State ref="s45" debuglabel="86:Smooth"/>
          </Categorical>
          <Categorical ref="c39" debuglabel="214:Kotpresse dorsal apodemes">
            <State ref="s99" debuglabel="216:Longer than wide, straight"/>
          </Categorical>
          <Categorical ref="c55" debuglabel="321:Pygidium (position)">
            <State ref="s140" debuglabel="322:Totally exposed from its base (elytra not concealing the pygidium)"/>
          </Categorical>
          <Categorical ref="c6" debuglabel="77:Male mandible general shape">
            <State ref="s16" debuglabel="80:Poorly developed"/>
          </Categorical>
          <Categorical ref="c7" debuglabel="81:Shape of head in males">
            <State ref="s18" debuglabel="83:As long as wide"/>
          </Categorical>
          <Categorical ref="c62" debuglabel="154:Costa Rica">
            <State ref="s155" debuglabel="219:Present"/>
          </Categorical>
          <Categorical ref="c38" debuglabel="211:Kotpresse ventral sclerites external margin">
            <State ref="s96" debuglabel="212:Smooth"/>
          </Categorical>
          <Categorical ref="c19" debuglabel="91:Clypeus shape">
            <State ref="s50" debuglabel="93:Not distinctly transversal"/>
          </Categorical>
          <Categorical ref="c37" debuglabel="205:Kotpresse central dorsal plate (shape)">
            <State ref="s93" debuglabel="208:Very reduced or absent"/>
          </Categorical>
          <Categorical ref="c18" debuglabel="88:Frontoclypeal suture">
            <State ref="s47" debuglabel="89:Smooth"/>
          </Categorical>
          <Categorical ref="c44" debuglabel="236:Apex of spermathecal capsule [2]">
            <State ref="s113" debuglabel="237:Sharp"/>
          </Categorical>
          <Categorical ref="c9" debuglabel="99:Male upper mandibular teeth">
            <State ref="s24" debuglabel="100:Absent"/>
          </Categorical>
          <Categorical ref="c43" debuglabel="231:Apex of spermathecal capsule [1]">
            <State ref="s110" debuglabel="233:Short, capsule J-shaped"/>
          </Categorical>
          <Categorical ref="c8" debuglabel="94:Anterior margin of clypeus (males)">
            <State ref="s21" debuglabel="96:Distinctly concave"/>
          </Categorical>
          <Categorical ref="c27" debuglabel="109:Pronotal disc (coloration)">
            <State ref="s67" debuglabel="110:Uniformely colored"/>
          </Categorical>
          <Categorical ref="c42" debuglabel="227:Angle formed between the basal and apical region of the spermathecal capsule">
            <State ref="s106" debuglabel="228:Straight"/>
          </Categorical>
          <Categorical ref="c26" debuglabel="106:Pronotal disc">
            <State ref="s65" debuglabel="107:With regular puncturation"/>
          </Categorical>
          <Categorical ref="c64" debuglabel="160:Ecuador">
            <State ref="s158" debuglabel="225:Absent"/>
          </Categorical>
          <Categorical ref="c71" debuglabel="171:Panama">
            <State ref="s173" debuglabel="255:Present"/>
          </Categorical>
          <Categorical ref="c70" debuglabel="170:Nicaragua">
            <State ref="s171" debuglabel="253:Present"/>
          </Categorical>
          <Categorical ref="c69" debuglabel="169:Mexico">
            <State ref="s169" debuglabel="251:Present"/>
          </Categorical>
          <Categorical ref="c28" debuglabel="112:Pronotal disc (pilosity)">
            <State ref="s70" debuglabel="114:Completely pilose"/>
          </Categorical>
          <Categorical ref="c68" debuglabel="164:Honduras">
            <State ref="s167" debuglabel="249:Present"/>
          </Categorical>
          <Categorical ref="c67" debuglabel="163:Guatemala">
            <State ref="s165" debuglabel="247:Present"/>
          </Categorical>
          <Categorical ref="c29" debuglabel="122:Pronotal disc lateral margins (curvature)">
            <State ref="s73" debuglabel="124:Not visible from above"/>
          </Categorical>
          <Categorical ref="c36" debuglabel="242:Eighth sternite">
            <State ref="s89" debuglabel="243:Without central tooth"/>
          </Categorical>
          <Categorical ref="c65" debuglabel="161:El Salvador">
            <State ref="s161" debuglabel="240:Present"/>
          </Categorical>
          <Categorical ref="c66" debuglabel="162:French Guiana">
            <State ref="s162" debuglabel="241:Absent"/>
          </Categorical>
        </SummaryData>
      </CodedDescription>
      <CodedDescription id="cd9">
        <Representation>
          <Label>Megalostomis dynamica Monrós 1952</Label>
        </Representation>
        <Scope>
          <TaxonName ref="t9" debuglabel="364:Megalostomis dynamica Monrós 1952"/>
        </Scope>
        <SummaryData>
          <Categorical ref="c49" debuglabel="274:Long setae at tip of the lateral arms of median lobe">
            <State ref="s125" debuglabel="275:Absent">
              <Modifier ref="mod2" debuglabel="2:uncertain"/>
            </State>
            <State ref="s126" debuglabel="276:Present">
              <Modifier ref="mod2" debuglabel="2:uncertain"/>
            </State>
          </Categorical>
          <Categorical ref="c73" debuglabel="180:Peru">
            <State ref="s176" debuglabel="272:Absent"/>
          </Categorical>
          <Categorical ref="c2" debuglabel="2:Sexual dimorphism">
            <State ref="s5" debuglabel="4:Pronounced (head and even forelegs of the male distinctly different)."/>
          </Categorical>
          <Categorical ref="c50" debuglabel="277:Tip of lateral arms of median lobe (shape)">
            <State ref="s128" debuglabel="279:Subtriangular">
              <Modifier ref="mod2" debuglabel="2:uncertain"/>
            </State>
            <State ref="s127" debuglabel="278:Straight">
              <Modifier ref="mod2" debuglabel="2:uncertain"/>
            </State>
          </Categorical>
          <Categorical ref="c1" debuglabel="5:Dorsal surface (general aspect)">
            <State ref="s3" debuglabel="8:Opaque (without reflections)"/>
          </Categorical>
          <Categorical ref="c74" debuglabel="181:United States of America">
            <State ref="s178" debuglabel="282:Absent"/>
          </Categorical>
          <Categorical ref="c51" debuglabel="284:Basal hood structure">
            <State ref="s131" debuglabel="287:Not forming any particular structure">
              <Modifier ref="mod2" debuglabel="2:uncertain"/>
            </State>
            <State ref="s130" debuglabel="286:Forming a basal plate">
              <Modifier ref="mod2" debuglabel="2:uncertain"/>
            </State>
            <State ref="s129" debuglabel="285:Forming a basal keel">
              <Modifier ref="mod2" debuglabel="2:uncertain"/>
            </State>
          </Categorical>
          <Categorical ref="c21" debuglabel="12:Head (constriction level)">
            <State ref="s55" debuglabel="14:Slightly concealed inside pronotal disc"/>
          </Categorical>
          <Categorical ref="c45" debuglabel="257:Length of dorsal plate of aedeagus">
            <State ref="s115" debuglabel="258:More than 2× the length of the lateral arms">
              <Modifier ref="mod2" debuglabel="2:uncertain"/>
            </State>
            <State ref="s116" debuglabel="259:Less than 2× the length of the lateral arms">
              <Modifier ref="mod2" debuglabel="2:uncertain"/>
            </State>
          </Categorical>
          <Categorical ref="c72" debuglabel="172:Paraguay">
            <State ref="s174" debuglabel="256:Absent"/>
          </Categorical>
          <Categorical ref="c46" debuglabel="260:Apical margin of dorsal plate of aedeagus">
            <State ref="s118" debuglabel="262:Convex">
              <Modifier ref="mod2" debuglabel="2:uncertain"/>
            </State>
            <State ref="s119" debuglabel="263:With a central tooth or sharp tip">
              <Modifier ref="mod2" debuglabel="2:uncertain"/>
            </State>
            <State ref="s117" debuglabel="261:Straight">
              <Modifier ref="mod2" debuglabel="2:uncertain"/>
            </State>
          </Categorical>
          <Categorical ref="c24" debuglabel="21:Antennal coloration">
            <State ref="s61" debuglabel="22:Uniform"/>
          </Categorical>
          <Categorical ref="c47" debuglabel="264:Apical region of dorsal plate of">
            <State ref="s121" debuglabel="266:As wide as its base">
              <Modifier ref="mod2" debuglabel="2:uncertain"/>
            </State>
            <State ref="s120" debuglabel="265:Distinctly narrower than its base">
              <Modifier ref="mod2" debuglabel="2:uncertain"/>
            </State>
          </Categorical>
          <Categorical ref="c20" debuglabel="24:Distribution of pilosity in frontal face">
            <State ref="s52" debuglabel="26:Disperse"/>
          </Categorical>
          <Categorical ref="c22" debuglabel="28:Fourth antennomere">
            <State ref="s56" debuglabel="29:Serrated (triangular shape)">
              <Modifier ref="mod2" debuglabel="2:uncertain"/>
            </State>
            <State ref="s57" debuglabel="30:Not serrated (round shape)">
              <Modifier ref="mod2" debuglabel="2:uncertain"/>
            </State>
          </Categorical>
          <Categorical ref="c48" debuglabel="267:Lateral arms of the median lobe">
            <State ref="s124" debuglabel="270:Large (reaching the mid-point of the dorsal plate)">
              <Modifier ref="mod2" debuglabel="2:uncertain"/>
            </State>
            <State ref="s122" debuglabel="268:Absent">
              <Modifier ref="mod2" debuglabel="2:uncertain"/>
            </State>
            <State ref="s123" debuglabel="269:Short (not reaching the half of the dorsal plate)">
              <Modifier ref="mod2" debuglabel="2:uncertain"/>
            </State>
          </Categorical>
          <Categorical ref="c23" debuglabel="31:Last antennomere">
            <State ref="s60" debuglabel="34:With two excavations">
              <Modifier ref="mod2" debuglabel="2:uncertain"/>
            </State>
            <State ref="s58" debuglabel="32:Regular in shape">
              <Modifier ref="mod2" debuglabel="2:uncertain"/>
            </State>
            <State ref="s59" debuglabel="33:With one excavation">
              <Modifier ref="mod2" debuglabel="2:uncertain"/>
            </State>
          </Categorical>
          <Categorical ref="c25" debuglabel="35:Antennal furrow below the eyes">
            <State ref="s64" debuglabel="37:Slightly marked at the base of mandibles"/>
          </Categorical>
          <Categorical ref="c56" debuglabel="311:Female pygidium anterior border">
            <State ref="s143" debuglabel="313:With median ventral excavation (egg dimple)">
              <Modifier ref="mod2" debuglabel="2:uncertain"/>
            </State>
            <State ref="s142" debuglabel="312:Normal">
              <Modifier ref="mod2" debuglabel="2:uncertain"/>
            </State>
          </Categorical>
          <Categorical ref="c14" debuglabel="39:Distance between the eyes">
            <State ref="s39" debuglabel="42:Wider than eye height"/>
          </Categorical>
          <Categorical ref="c54" debuglabel="314:Pygidium sculpture">
            <State ref="s137" debuglabel="315:Absent"/>
          </Categorical>
          <Categorical ref="c12" debuglabel="43:Longitudinal carina at interocular space">
            <State ref="s34" debuglabel="45:Present"/>
          </Categorical>
          <Categorical ref="c75" debuglabel="182:Venezuela (Bolivarian Republic of)">
            <State ref="s180" debuglabel="289:Absent"/>
          </Categorical>
          <Categorical ref="c13" debuglabel="53:Submedial depressions of the face">
            <State ref="s36" debuglabel="55:Present"/>
          </Categorical>
          <Categorical ref="c52" debuglabel="294:Dorsal sclerite of internal sac (no everted)">
            <State ref="s132" debuglabel="295:Upward-directed forming a wing-shaped structure in dorsal view">
              <Modifier ref="mod2" debuglabel="2:uncertain"/>
            </State>
            <State ref="s133" debuglabel="296:Not visible at relaxed position">
              <Modifier ref="mod2" debuglabel="2:uncertain"/>
            </State>
          </Categorical>
          <Categorical ref="c15" debuglabel="49:Frontal furrow beside the eyes">
            <State ref="s42" debuglabel="52:Absent"/>
          </Categorical>
          <Categorical ref="c16" debuglabel="56:Eye shape">
            <State ref="s43" debuglabel="57:Rounded"/>
          </Categorical>
          <Categorical ref="c11" debuglabel="66:Eyes stalk">
            <State ref="s31" debuglabel="68:Present"/>
          </Categorical>
          <Categorical ref="c6" debuglabel="77:Male mandible general shape">
            <State ref="s14" debuglabel="78:Short (not exceeding the length of the clypeus)"/>
          </Categorical>
          <Categorical ref="c10" debuglabel="70:Infraocular projection">
            <State ref="s28" debuglabel="72:Simple lamina"/>
          </Categorical>
          <Categorical ref="c5" debuglabel="74:Male tooth sizes">
            <State ref="s12" debuglabel="75:One tooth larger (generally left one)"/>
          </Categorical>
          <Categorical ref="c53" debuglabel="324:Pygidial pubescence">
            <State ref="s135" debuglabel="326:Covering the entire surface"/>
          </Categorical>
          <Categorical ref="c17" debuglabel="85:Clypeus surface">
            <State ref="s46" debuglabel="87:Centrally protruded"/>
          </Categorical>
          <Categorical ref="c55" debuglabel="321:Pygidium (position)">
            <State ref="s141" debuglabel="323:Partially hidden by the elytral apex"/>
          </Categorical>
          <Categorical ref="c7" debuglabel="81:Shape of head in males">
            <State ref="s18" debuglabel="83:As long as wide"/>
          </Categorical>
          <Categorical ref="c19" debuglabel="91:Clypeus shape">
            <State ref="s49" debuglabel="92:Distinctly transversal"/>
          </Categorical>
          <Categorical ref="c8" debuglabel="94:Anterior margin of clypeus (males)">
            <State ref="s20" debuglabel="95:Almost straight"/>
          </Categorical>
          <Categorical ref="c18" debuglabel="88:Frontoclypeal suture">
            <State ref="s48" debuglabel="90:Visible"/>
          </Categorical>
          <Categorical ref="c9" debuglabel="99:Male upper mandibular teeth">
            <State ref="s24" debuglabel="100:Absent"/>
          </Categorical>
          <Categorical ref="c27" debuglabel="109:Pronotal disc (coloration)">
            <State ref="s67" debuglabel="110:Uniformely colored"/>
          </Categorical>
          <Categorical ref="c26" debuglabel="106:Pronotal disc">
            <State ref="s65" debuglabel="107:With regular puncturation"/>
          </Categorical>
          <Categorical ref="c28" debuglabel="112:Pronotal disc (pilosity)">
            <State ref="s71" debuglabel="115:Pubescence limited or denser at its margins"/>
          </Categorical>
          <Categorical ref="c29" debuglabel="122:Pronotal disc lateral margins (curvature)">
            <State ref="s73" debuglabel="124:Not visible from above"/>
          </Categorical>
          <Categorical ref="c30" debuglabel="128:Pronotal disc shape in males">
            <State ref="s74" debuglabel="129:Subconical (anterior marging more or less arquated)"/>
          </Categorical>
          <Categorical ref="c31" debuglabel="310:Single tooth in hind femora">
            <State ref="s76" debuglabel="400:Absent"/>
          </Categorical>
          <Categorical ref="c32" debuglabel="155:Elytra (coloration pattern)">
            <State ref="s78" debuglabel="156:Uniform"/>
          </Categorical>
          <Categorical ref="c34" debuglabel="173:Elytral puncturation">
            <State ref="s85" debuglabel="175:Arranged in several subparallel lines"/>
          </Categorical>
          <Categorical ref="c33" debuglabel="165:Elytra (pilosity)">
            <State ref="s81" debuglabel="166:Absent"/>
          </Categorical>
          <Categorical ref="c3" debuglabel="183:Scutellum (pilosity)">
            <State ref="s7" debuglabel="185:Complete"/>
          </Categorical>
          <Categorical ref="c4" debuglabel="187:Scutellum (shape)">
            <State ref="s11" debuglabel="190:As long as wide"/>
          </Categorical>
          <Categorical ref="c57" debuglabel="149:Argentina">
            <State ref="s144" debuglabel="191:Absent"/>
          </Categorical>
          <Categorical ref="c35" debuglabel="177:Humeral callus">
            <State ref="s88" debuglabel="179:Pronounced"/>
          </Categorical>
          <Categorical ref="c41" debuglabel="201:Kotpresse (apodemes of ventral sclerites)">
            <State ref="s105" debuglabel="204:Present, long">
              <Modifier ref="mod2" debuglabel="2:uncertain"/>
            </State>
            <State ref="s104" debuglabel="203:Present, very short">
              <Modifier ref="mod2" debuglabel="2:uncertain"/>
            </State>
            <State ref="s103" debuglabel="202:Absent (ventral sclerites with round margins)">
              <Modifier ref="mod2" debuglabel="2:uncertain"/>
            </State>
          </Categorical>
          <Categorical ref="c37" debuglabel="205:Kotpresse central dorsal plate (shape)">
            <State ref="s92" debuglabel="207:Rectangular">
              <Modifier ref="mod2" debuglabel="2:uncertain"/>
            </State>
            <State ref="s91" debuglabel="206:Subquadrangular">
              <Modifier ref="mod2" debuglabel="2:uncertain"/>
            </State>
            <State ref="s93" debuglabel="208:Very reduced or absent">
              <Modifier ref="mod2" debuglabel="2:uncertain"/>
            </State>
            <State ref="s94" debuglabel="209:Subquadrangular apically excavated">
              <Modifier ref="mod2" debuglabel="2:uncertain"/>
            </State>
            <State ref="s95" debuglabel="210:Subquadrangular with three arms">
              <Modifier ref="mod2" debuglabel="2:uncertain"/>
            </State>
          </Categorical>
          <Categorical ref="c61" debuglabel="153:Colombia">
            <State ref="s153" debuglabel="200:Present"/>
          </Categorical>
          <Categorical ref="c60" debuglabel="152:Guyana">
            <State ref="s150" debuglabel="197:Absent"/>
          </Categorical>
          <Categorical ref="c58" debuglabel="150:Bolivia (Plurinational State of)">
            <State ref="s146" debuglabel="193:Absent"/>
          </Categorical>
          <Categorical ref="c59" debuglabel="151:Brazil">
            <State ref="s148" debuglabel="195:Absent"/>
          </Categorical>
          <Categorical ref="c63" debuglabel="159:Cuba">
            <State ref="s156" debuglabel="220:Absent"/>
          </Categorical>
          <Categorical ref="c40" debuglabel="221:Kotpresse lateral sclerite">
            <State ref="s101" debuglabel="222:Absent">
              <Modifier ref="mod2" debuglabel="2:uncertain"/>
            </State>
            <State ref="s102" debuglabel="223:Present">
              <Modifier ref="mod2" debuglabel="2:uncertain"/>
            </State>
          </Categorical>
          <Categorical ref="c39" debuglabel="214:Kotpresse dorsal apodemes">
            <State ref="s99" debuglabel="216:Longer than wide, straight">
              <Modifier ref="mod2" debuglabel="2:uncertain"/>
            </State>
            <State ref="s100" debuglabel="217:Subquadrate">
              <Modifier ref="mod2" debuglabel="2:uncertain"/>
            </State>
            <State ref="s98" debuglabel="215:Longer than wide, curved">
              <Modifier ref="mod2" debuglabel="2:uncertain"/>
            </State>
          </Categorical>
          <Categorical ref="c62" debuglabel="154:Costa Rica">
            <State ref="s154" debuglabel="218:Absent"/>
          </Categorical>
          <Categorical ref="c38" debuglabel="211:Kotpresse ventral sclerites external margin">
            <State ref="s96" debuglabel="212:Smooth">
              <Modifier ref="mod2" debuglabel="2:uncertain"/>
            </State>
            <State ref="s97" debuglabel="213:Fan-shaped">
              <Modifier ref="mod2" debuglabel="2:uncertain"/>
            </State>
          </Categorical>
          <Categorical ref="c65" debuglabel="161:El Salvador">
            <State ref="s160" debuglabel="239:Absent"/>
          </Categorical>
          <Categorical ref="c44" debuglabel="236:Apex of spermathecal capsule [2]">
            <State ref="s114" debuglabel="238:Round">
              <Modifier ref="mod2" debuglabel="2:uncertain"/>
            </State>
            <State ref="s113" debuglabel="237:Sharp">
              <Modifier ref="mod2" debuglabel="2:uncertain"/>
            </State>
          </Categorical>
          <Categorical ref="c43" debuglabel="231:Apex of spermathecal capsule [1]">
            <State ref="s112" debuglabel="235:Other">
              <Modifier ref="mod2" debuglabel="2:uncertain"/>
            </State>
            <State ref="s111" debuglabel="234:Bean shaped">
              <Modifier ref="mod2" debuglabel="2:uncertain"/>
            </State>
            <State ref="s110" debuglabel="233:Short, capsule J-shaped">
              <Modifier ref="mod2" debuglabel="2:uncertain"/>
            </State>
            <State ref="s109" debuglabel="232:Long, capsule U-shaped">
              <Modifier ref="mod2" debuglabel="2:uncertain"/>
            </State>
          </Categorical>
          <Categorical ref="c42" debuglabel="227:Angle formed between the basal and apical region of the spermathecal capsule">
            <State ref="s108" debuglabel="230:Less than 45º">
              <Modifier ref="mod2" debuglabel="2:uncertain"/>
            </State>
            <State ref="s107" debuglabel="229:Nearly 45º">
              <Modifier ref="mod2" debuglabel="2:uncertain"/>
            </State>
            <State ref="s106" debuglabel="228:Straight">
              <Modifier ref="mod2" debuglabel="2:uncertain"/>
            </State>
          </Categorical>
          <Categorical ref="c64" debuglabel="160:Ecuador">
            <State ref="s158" debuglabel="225:Absent"/>
          </Categorical>
          <Categorical ref="c71" debuglabel="171:Panama">
            <State ref="s173" debuglabel="255:Present"/>
          </Categorical>
          <Categorical ref="c70" debuglabel="170:Nicaragua">
            <State ref="s170" debuglabel="252:Absent"/>
          </Categorical>
          <Categorical ref="c69" debuglabel="169:Mexico">
            <State ref="s168" debuglabel="250:Absent"/>
          </Categorical>
          <Categorical ref="c68" debuglabel="164:Honduras">
            <State ref="s166" debuglabel="248:Absent"/>
          </Categorical>
          <Categorical ref="c67" debuglabel="163:Guatemala">
            <State ref="s164" debuglabel="246:Absent"/>
          </Categorical>
          <Categorical ref="c36" debuglabel="242:Eighth sternite">
            <State ref="s90" debuglabel="244:With a central tooth">
              <Modifier ref="mod2" debuglabel="2:uncertain"/>
            </State>
            <State ref="s89" debuglabel="243:Without central tooth">
              <Modifier ref="mod2" debuglabel="2:uncertain"/>
            </State>
          </Categorical>
          <Categorical ref="c66" debuglabel="162:French Guiana">
            <State ref="s162" debuglabel="241:Absent"/>
          </Categorical>
        </SummaryData>
      </CodedDescription>
      <CodedDescription id="cd10">
        <Representation>
          <Label>Megalostomis eiderae Agrain 2013</Label>
        </Representation>
        <Scope>
          <TaxonName ref="t10" debuglabel="351:Megalostomis eiderae Agrain 2013"/>
        </Scope>
        <SummaryData>
          <Categorical ref="c49" debuglabel="274:Long setae at tip of the lateral arms of median lobe">
            <State ref="s125" debuglabel="275:Absent"/>
          </Categorical>
          <Categorical ref="c73" debuglabel="180:Peru">
            <State ref="s176" debuglabel="272:Absent"/>
          </Categorical>
          <Categorical ref="c50" debuglabel="277:Tip of lateral arms of median lobe (shape)">
            <State ref="s128" debuglabel="279:Subtriangular"/>
          </Categorical>
          <Categorical ref="c2" debuglabel="2:Sexual dimorphism">
            <State ref="s5" debuglabel="4:Pronounced (head and even forelegs of the male distinctly different)."/>
          </Categorical>
          <Categorical ref="c1" debuglabel="5:Dorsal surface (general aspect)">
            <State ref="s3" debuglabel="8:Opaque (without reflections)"/>
          </Categorical>
          <Categorical ref="c30" debuglabel="128:Pronotal disc shape in males">
            <State ref="s74" debuglabel="129:Subconical (anterior marging more or less arquated)"/>
          </Categorical>
          <Categorical ref="c74" debuglabel="181:United States of America">
            <State ref="s178" debuglabel="282:Absent"/>
          </Categorical>
          <Categorical ref="c31" debuglabel="310:Single tooth in hind femora">
            <State ref="s76" debuglabel="400:Absent"/>
          </Categorical>
          <Categorical ref="c51" debuglabel="284:Basal hood structure">
            <State ref="s129" debuglabel="285:Forming a basal keel"/>
          </Categorical>
          <Categorical ref="c21" debuglabel="12:Head (constriction level)">
            <State ref="s55" debuglabel="14:Slightly concealed inside pronotal disc"/>
          </Categorical>
          <Categorical ref="c45" debuglabel="257:Length of dorsal plate of aedeagus">
            <State ref="s115" debuglabel="258:More than 2× the length of the lateral arms"/>
          </Categorical>
          <Categorical ref="c72" debuglabel="172:Paraguay">
            <State ref="s174" debuglabel="256:Absent"/>
          </Categorical>
          <Categorical ref="c32" debuglabel="155:Elytra (coloration pattern)">
            <State ref="s79" debuglabel="157:With at least one defined stripe or stain"/>
          </Categorical>
          <Categorical ref="c24" debuglabel="21:Antennal coloration">
            <State ref="s61" debuglabel="22:Uniform"/>
          </Categorical>
          <Categorical ref="c46" debuglabel="260:Apical margin of dorsal plate of aedeagus">
            <State ref="s117" debuglabel="261:Straight"/>
          </Categorical>
          <Categorical ref="c20" debuglabel="24:Distribution of pilosity in frontal face">
            <State ref="s51" debuglabel="25:Glabrous"/>
          </Categorical>
          <Categorical ref="c47" debuglabel="264:Apical region of dorsal plate of">
            <State ref="s120" debuglabel="265:Distinctly narrower than its base"/>
          </Categorical>
          <Categorical ref="c48" debuglabel="267:Lateral arms of the median lobe">
            <State ref="s123" debuglabel="269:Short (not reaching the half of the dorsal plate)"/>
          </Categorical>
          <Categorical ref="c22" debuglabel="28:Fourth antennomere">
            <State ref="s57" debuglabel="30:Not serrated (round shape)"/>
          </Categorical>
          <Categorical ref="c23" debuglabel="31:Last antennomere">
            <State ref="s60" debuglabel="34:With two excavations"/>
          </Categorical>
          <Categorical ref="c34" debuglabel="173:Elytral puncturation">
            <State ref="s85" debuglabel="175:Arranged in several subparallel lines"/>
          </Categorical>
          <Categorical ref="c25" debuglabel="35:Antennal furrow below the eyes">
            <State ref="s64" debuglabel="37:Slightly marked at the base of mandibles"/>
          </Categorical>
          <Categorical ref="c14" debuglabel="39:Distance between the eyes">
            <State ref="s39" debuglabel="42:Wider than eye height"/>
          </Categorical>
          <Categorical ref="c56" debuglabel="311:Female pygidium anterior border">
            <State ref="s142" debuglabel="312:Normal"/>
          </Categorical>
          <Categorical ref="c54" debuglabel="314:Pygidium sculpture">
            <State ref="s138" debuglabel="316:Londitudinally marked carina"/>
          </Categorical>
          <Categorical ref="c33" debuglabel="165:Elytra (pilosity)">
            <State ref="s81" debuglabel="166:Absent"/>
          </Categorical>
          <Categorical ref="c12" debuglabel="43:Longitudinal carina at interocular space">
            <State ref="s34" debuglabel="45:Present"/>
          </Categorical>
          <Categorical ref="c15" debuglabel="49:Frontal furrow beside the eyes">
            <State ref="s41" debuglabel="51:Delimited by smooth carina"/>
          </Categorical>
          <Categorical ref="c75" debuglabel="182:Venezuela (Bolivarian Republic of)">
            <State ref="s180" debuglabel="289:Absent"/>
          </Categorical>
          <Categorical ref="c3" debuglabel="183:Scutellum (pilosity)">
            <State ref="s6" debuglabel="184:Absent"/>
          </Categorical>
          <Categorical ref="c13" debuglabel="53:Submedial depressions of the face">
            <State ref="s36" debuglabel="55:Present"/>
          </Categorical>
          <Categorical ref="c57" debuglabel="149:Argentina">
            <State ref="s144" debuglabel="191:Absent"/>
          </Categorical>
          <Categorical ref="c4" debuglabel="187:Scutellum (shape)">
            <State ref="s9" debuglabel="188:Longer than wide"/>
          </Categorical>
          <Categorical ref="c52" debuglabel="294:Dorsal sclerite of internal sac (no everted)">
            <State ref="s132" debuglabel="295:Upward-directed forming a wing-shaped structure in dorsal view"/>
          </Categorical>
          <Categorical ref="c35" debuglabel="177:Humeral callus">
            <State ref="s88" debuglabel="179:Pronounced"/>
          </Categorical>
          <Categorical ref="c16" debuglabel="56:Eye shape">
            <State ref="s43" debuglabel="57:Rounded"/>
          </Categorical>
          <Categorical ref="c10" debuglabel="70:Infraocular projection">
            <State ref="s27" debuglabel="71:Absent"/>
          </Categorical>
          <Categorical ref="c41" debuglabel="201:Kotpresse (apodemes of ventral sclerites)">
            <State ref="s104" debuglabel="203:Present, very short"/>
          </Categorical>
          <Categorical ref="c11" debuglabel="66:Eyes stalk">
            <State ref="s30" debuglabel="67:Absent"/>
          </Categorical>
          <Categorical ref="c60" debuglabel="152:Guyana">
            <State ref="s150" debuglabel="197:Absent"/>
          </Categorical>
          <Categorical ref="c5" debuglabel="74:Male tooth sizes">
            <State ref="s13" debuglabel="76:Both teeth same length"/>
          </Categorical>
          <Categorical ref="c61" debuglabel="153:Colombia">
            <State ref="s152" debuglabel="199:Absent"/>
          </Categorical>
          <Categorical ref="c6" debuglabel="77:Male mandible general shape">
            <State ref="s14" debuglabel="78:Short (not exceeding the length of the clypeus)"/>
          </Categorical>
          <Categorical ref="c58" debuglabel="150:Bolivia (Plurinational State of)">
            <State ref="s146" debuglabel="193:Absent"/>
          </Categorical>
          <Categorical ref="c59" debuglabel="151:Brazil">
            <State ref="s148" debuglabel="195:Absent"/>
          </Categorical>
          <Categorical ref="c63" debuglabel="159:Cuba">
            <State ref="s156" debuglabel="220:Absent"/>
          </Categorical>
          <Categorical ref="c53" debuglabel="324:Pygidial pubescence">
            <State ref="s136" debuglabel="327:With apical glabrous areas"/>
          </Categorical>
          <Categorical ref="c40" debuglabel="221:Kotpresse lateral sclerite">
            <State ref="s101" debuglabel="222:Absent"/>
          </Categorical>
          <Categorical ref="c17" debuglabel="85:Clypeus surface">
            <State ref="s45" debuglabel="86:Smooth"/>
          </Categorical>
          <Categorical ref="c39" debuglabel="214:Kotpresse dorsal apodemes">
            <State ref="s99" debuglabel="216:Longer than wide, straight"/>
          </Categorical>
          <Categorical ref="c55" debuglabel="321:Pygidium (position)">
            <State ref="s140" debuglabel="322:Totally exposed from its base (elytra not concealing the pygidium)"/>
          </Categorical>
          <Categorical ref="c62" debuglabel="154:Costa Rica">
            <State ref="s154" debuglabel="218:Absent"/>
          </Categorical>
          <Categorical ref="c7" debuglabel="81:Shape of head in males">
            <State ref="s18" debuglabel="83:As long as wide"/>
          </Categorical>
          <Categorical ref="c38" debuglabel="211:Kotpresse ventral sclerites external margin">
            <State ref="s96" debuglabel="212:Smooth"/>
          </Categorical>
          <Categorical ref="c19" debuglabel="91:Clypeus shape">
            <State ref="s49" debuglabel="92:Distinctly transversal"/>
          </Categorical>
          <Categorical ref="c8" debuglabel="94:Anterior margin of clypeus (males)">
            <State ref="s20" debuglabel="95:Almost straight"/>
          </Categorical>
          <Categorical ref="c37" debuglabel="205:Kotpresse central dorsal plate (shape)">
            <State ref="s94" debuglabel="209:Subquadrangular apically excavated"/>
          </Categorical>
          <Categorical ref="c18" debuglabel="88:Frontoclypeal suture">
            <State ref="s48" debuglabel="90:Visible"/>
          </Categorical>
          <Categorical ref="c65" debuglabel="161:El Salvador">
            <State ref="s160" debuglabel="239:Absent"/>
          </Categorical>
          <Categorical ref="c44" debuglabel="236:Apex of spermathecal capsule [2]">
            <State ref="s113" debuglabel="237:Sharp"/>
          </Categorical>
          <Categorical ref="c9" debuglabel="99:Male upper mandibular teeth">
            <State ref="s24" debuglabel="100:Absent"/>
          </Categorical>
          <Categorical ref="c43" debuglabel="231:Apex of spermathecal capsule [1]">
            <State ref="s109" debuglabel="232:Long, capsule U-shaped"/>
          </Categorical>
          <Categorical ref="c27" debuglabel="109:Pronotal disc (coloration)">
            <State ref="s67" debuglabel="110:Uniformely colored"/>
          </Categorical>
          <Categorical ref="c42" debuglabel="227:Angle formed between the basal and apical region of the spermathecal capsule">
            <State ref="s107" debuglabel="229:Nearly 45º"/>
          </Categorical>
          <Categorical ref="c64" debuglabel="160:Ecuador">
            <State ref="s159" debuglabel="226:Present"/>
          </Categorical>
          <Categorical ref="c26" debuglabel="106:Pronotal disc">
            <State ref="s65" debuglabel="107:With regular puncturation"/>
          </Categorical>
          <Categorical ref="c71" debuglabel="171:Panama">
            <State ref="s172" debuglabel="254:Absent"/>
          </Categorical>
          <Categorical ref="c70" debuglabel="170:Nicaragua">
            <State ref="s170" debuglabel="252:Absent"/>
          </Categorical>
          <Categorical ref="c69" debuglabel="169:Mexico">
            <State ref="s168" debuglabel="250:Absent"/>
          </Categorical>
          <Categorical ref="c68" debuglabel="164:Honduras">
            <State ref="s166" debuglabel="248:Absent"/>
          </Categorical>
          <Categorical ref="c28" debuglabel="112:Pronotal disc (pilosity)">
            <State ref="s69" debuglabel="113:Glabrous"/>
          </Categorical>
          <Categorical ref="c67" debuglabel="163:Guatemala">
            <State ref="s164" debuglabel="246:Absent"/>
          </Categorical>
          <Categorical ref="c36" debuglabel="242:Eighth sternite">
            <State ref="s90" debuglabel="244:With a central tooth"/>
          </Categorical>
          <Categorical ref="c29" debuglabel="122:Pronotal disc lateral margins (curvature)">
            <State ref="s73" debuglabel="124:Not visible from above"/>
          </Categorical>
          <Categorical ref="c66" debuglabel="162:French Guiana">
            <State ref="s162" debuglabel="241:Absent"/>
          </Categorical>
        </SummaryData>
      </CodedDescription>
      <CodedDescription id="cd11">
        <Representation>
          <Label>Megalostomis femorata Jacoby 1888</Label>
        </Representation>
        <Scope>
          <TaxonName ref="t11" debuglabel="374:Megalostomis femorata Jacoby 1888"/>
        </Scope>
        <SummaryData>
          <Categorical ref="c2" debuglabel="2:Sexual dimorphism">
            <State ref="s4" debuglabel="3:Reduced (only slight differences in the mandibles or none)"/>
          </Categorical>
          <Categorical ref="c73" debuglabel="180:Peru">
            <State ref="s176" debuglabel="272:Absent"/>
          </Categorical>
          <Categorical ref="c50" debuglabel="277:Tip of lateral arms of median lobe (shape)">
            <State ref="s128" debuglabel="279:Subtriangular"/>
          </Categorical>
          <Categorical ref="c49" debuglabel="274:Long setae at tip of the lateral arms of median lobe">
            <State ref="s126" debuglabel="276:Present"/>
          </Categorical>
          <Categorical ref="c1" debuglabel="5:Dorsal surface (general aspect)">
            <State ref="s3" debuglabel="8:Opaque (without reflections)"/>
          </Categorical>
          <Categorical ref="c30" debuglabel="128:Pronotal disc shape in males">
            <State ref="s74" debuglabel="129:Subconical (anterior marging more or less arquated)"/>
          </Categorical>
          <Categorical ref="c74" debuglabel="181:United States of America">
            <State ref="s178" debuglabel="282:Absent"/>
          </Categorical>
          <Categorical ref="c31" debuglabel="310:Single tooth in hind femora">
            <State ref="s77" debuglabel="401:Present"/>
          </Categorical>
          <Categorical ref="c21" debuglabel="12:Head (constriction level)">
            <State ref="s54" debuglabel="13:Strongly concealed inside pronotom"/>
          </Categorical>
          <Categorical ref="c51" debuglabel="284:Basal hood structure">
            <State ref="s129" debuglabel="285:Forming a basal keel"/>
          </Categorical>
          <Categorical ref="c45" debuglabel="257:Length of dorsal plate of aedeagus">
            <State ref="s116" debuglabel="259:Less than 2× the length of the lateral arms"/>
          </Categorical>
          <Categorical ref="c72" debuglabel="172:Paraguay">
            <State ref="s174" debuglabel="256:Absent"/>
          </Categorical>
          <Categorical ref="c32" debuglabel="155:Elytra (coloration pattern)">
            <State ref="s80" debuglabel="158:bicolor"/>
          </Categorical>
          <Categorical ref="c24" debuglabel="21:Antennal coloration">
            <State ref="s61" debuglabel="22:Uniform"/>
          </Categorical>
          <Categorical ref="c46" debuglabel="260:Apical margin of dorsal plate of aedeagus">
            <State ref="s117" debuglabel="261:Straight"/>
          </Categorical>
          <Categorical ref="c47" debuglabel="264:Apical region of dorsal plate of">
            <State ref="s121" debuglabel="266:As wide as its base"/>
          </Categorical>
          <Categorical ref="c20" debuglabel="24:Distribution of pilosity in frontal face">
            <State ref="s52" debuglabel="26:Disperse"/>
          </Categorical>
          <Categorical ref="c48" debuglabel="267:Lateral arms of the median lobe">
            <State ref="s124" debuglabel="270:Large (reaching the mid-point of the dorsal plate)"/>
          </Categorical>
          <Categorical ref="c22" debuglabel="28:Fourth antennomere">
            <State ref="s56" debuglabel="29:Serrated (triangular shape)"/>
          </Categorical>
          <Categorical ref="c23" debuglabel="31:Last antennomere">
            <State ref="s58" debuglabel="32:Regular in shape"/>
          </Categorical>
          <Categorical ref="c34" debuglabel="173:Elytral puncturation">
            <State ref="s84" debuglabel="174:Disordered, not aligned"/>
          </Categorical>
          <Categorical ref="c25" debuglabel="35:Antennal furrow below the eyes">
            <State ref="s63" debuglabel="36:Strongly marked at the base of mandibles"/>
          </Categorical>
          <Categorical ref="c56" debuglabel="311:Female pygidium anterior border">
            <State ref="s142" debuglabel="312:Normal"/>
          </Categorical>
          <Categorical ref="c14" debuglabel="39:Distance between the eyes">
            <State ref="s37" debuglabel="40:As wide as eye maximum height"/>
          </Categorical>
          <Categorical ref="c33" debuglabel="165:Elytra (pilosity)">
            <State ref="s82" debuglabel="167:Dispersive, not concealing coloration pattern of cuticle"/>
          </Categorical>
          <Categorical ref="c54" debuglabel="314:Pygidium sculpture">
            <State ref="s138" debuglabel="316:Londitudinally marked carina"/>
          </Categorical>
          <Categorical ref="c12" debuglabel="43:Longitudinal carina at interocular space">
            <State ref="s33" debuglabel="44:Absent"/>
          </Categorical>
          <Categorical ref="c75" debuglabel="182:Venezuela (Bolivarian Republic of)">
            <State ref="s180" debuglabel="289:Absent"/>
          </Categorical>
          <Categorical ref="c3" debuglabel="183:Scutellum (pilosity)">
            <State ref="s7" debuglabel="185:Complete"/>
          </Categorical>
          <Categorical ref="c4" debuglabel="187:Scutellum (shape)">
            <State ref="s11" debuglabel="190:As long as wide"/>
          </Categorical>
          <Categorical ref="c57" debuglabel="149:Argentina">
            <State ref="s144" debuglabel="191:Absent"/>
          </Categorical>
          <Categorical ref="c13" debuglabel="53:Submedial depressions of the face">
            <State ref="s35" debuglabel="54:Absent"/>
          </Categorical>
          <Categorical ref="c15" debuglabel="49:Frontal furrow beside the eyes">
            <State ref="s42" debuglabel="52:Absent"/>
          </Categorical>
          <Categorical ref="c52" debuglabel="294:Dorsal sclerite of internal sac (no everted)">
            <State ref="s133" debuglabel="296:Not visible at relaxed position"/>
          </Categorical>
          <Categorical ref="c35" debuglabel="177:Humeral callus">
            <State ref="s88" debuglabel="179:Pronounced"/>
          </Categorical>
          <Categorical ref="c16" debuglabel="56:Eye shape">
            <State ref="s44" debuglabel="58:Distinctly ovoid (4× longer than wide), occupying the majority of the head"/>
          </Categorical>
          <Categorical ref="c10" debuglabel="70:Infraocular projection">
            <State ref="s27" debuglabel="71:Absent"/>
          </Categorical>
          <Categorical ref="c41" debuglabel="201:Kotpresse (apodemes of ventral sclerites)">
            <State ref="s104" debuglabel="203:Present, very short"/>
          </Categorical>
          <Categorical ref="c11" debuglabel="66:Eyes stalk">
            <State ref="s30" debuglabel="67:Absent"/>
          </Categorical>
          <Categorical ref="c60" debuglabel="152:Guyana">
            <State ref="s150" debuglabel="197:Absent"/>
          </Categorical>
          <Categorical ref="c5" debuglabel="74:Male tooth sizes">
            <State ref="s13" debuglabel="76:Both teeth same length"/>
          </Categorical>
          <Categorical ref="c61" debuglabel="153:Colombia">
            <State ref="s152" debuglabel="199:Absent"/>
          </Categorical>
          <Categorical ref="c6" debuglabel="77:Male mandible general shape">
            <State ref="s14" debuglabel="78:Short (not exceeding the length of the clypeus)"/>
          </Categorical>
          <Categorical ref="c58" debuglabel="150:Bolivia (Plurinational State of)">
            <State ref="s146" debuglabel="193:Absent"/>
          </Categorical>
          <Categorical ref="c59" debuglabel="151:Brazil">
            <State ref="s148" debuglabel="195:Absent"/>
          </Categorical>
          <Categorical ref="c63" debuglabel="159:Cuba">
            <State ref="s156" debuglabel="220:Absent"/>
          </Categorical>
          <Categorical ref="c53" debuglabel="324:Pygidial pubescence">
            <State ref="s135" debuglabel="326:Covering the entire surface"/>
          </Categorical>
          <Categorical ref="c40" debuglabel="221:Kotpresse lateral sclerite">
            <State ref="s101" debuglabel="222:Absent"/>
          </Categorical>
          <Categorical ref="c17" debuglabel="85:Clypeus surface">
            <State ref="s45" debuglabel="86:Smooth"/>
          </Categorical>
          <Categorical ref="c39" debuglabel="214:Kotpresse dorsal apodemes">
            <State ref="s99" debuglabel="216:Longer than wide, straight"/>
          </Categorical>
          <Categorical ref="c55" debuglabel="321:Pygidium (position)">
            <State ref="s140" debuglabel="322:Totally exposed from its base (elytra not concealing the pygidium)"/>
          </Categorical>
          <Categorical ref="c62" debuglabel="154:Costa Rica">
            <State ref="s154" debuglabel="218:Absent"/>
          </Categorical>
          <Categorical ref="c7" debuglabel="81:Shape of head in males">
            <State ref="s17" debuglabel="82:Longer than wide"/>
          </Categorical>
          <Categorical ref="c38" debuglabel="211:Kotpresse ventral sclerites external margin">
            <State ref="s96" debuglabel="212:Smooth"/>
          </Categorical>
          <Categorical ref="c19" debuglabel="91:Clypeus shape">
            <State ref="s50" debuglabel="93:Not distinctly transversal"/>
          </Categorical>
          <Categorical ref="c37" debuglabel="205:Kotpresse central dorsal plate (shape)">
            <State ref="s93" debuglabel="208:Very reduced or absent"/>
          </Categorical>
          <Categorical ref="c18" debuglabel="88:Frontoclypeal suture">
            <State ref="s47" debuglabel="89:Smooth"/>
          </Categorical>
          <Categorical ref="c65" debuglabel="161:El Salvador">
            <State ref="s160" debuglabel="239:Absent"/>
          </Categorical>
          <Categorical ref="c44" debuglabel="236:Apex of spermathecal capsule [2]">
            <State ref="s113" debuglabel="237:Sharp"/>
          </Categorical>
          <Categorical ref="c9" debuglabel="99:Male upper mandibular teeth">
            <State ref="s24" debuglabel="100:Absent"/>
          </Categorical>
          <Categorical ref="c43" debuglabel="231:Apex of spermathecal capsule [1]">
            <State ref="s110" debuglabel="233:Short, capsule J-shaped"/>
          </Categorical>
          <Categorical ref="c8" debuglabel="94:Anterior margin of clypeus (males)">
            <State ref="s21" debuglabel="96:Distinctly concave"/>
          </Categorical>
          <Categorical ref="c27" debuglabel="109:Pronotal disc (coloration)">
            <State ref="s67" debuglabel="110:Uniformely colored"/>
          </Categorical>
          <Categorical ref="c42" debuglabel="227:Angle formed between the basal and apical region of the spermathecal capsule">
            <State ref="s106" debuglabel="228:Straight"/>
          </Categorical>
          <Categorical ref="c26" debuglabel="106:Pronotal disc">
            <State ref="s65" debuglabel="107:With regular puncturation"/>
          </Categorical>
          <Categorical ref="c64" debuglabel="160:Ecuador">
            <State ref="s158" debuglabel="225:Absent"/>
          </Categorical>
          <Categorical ref="c71" debuglabel="171:Panama">
            <State ref="s172" debuglabel="254:Absent"/>
          </Categorical>
          <Categorical ref="c70" debuglabel="170:Nicaragua">
            <State ref="s170" debuglabel="252:Absent"/>
          </Categorical>
          <Categorical ref="c69" debuglabel="169:Mexico">
            <State ref="s169" debuglabel="251:Present"/>
          </Categorical>
          <Categorical ref="c28" debuglabel="112:Pronotal disc (pilosity)">
            <State ref="s70" debuglabel="114:Completely pilose"/>
          </Categorical>
          <Categorical ref="c68" debuglabel="164:Honduras">
            <State ref="s166" debuglabel="248:Absent"/>
          </Categorical>
          <Categorical ref="c67" debuglabel="163:Guatemala">
            <State ref="s164" debuglabel="246:Absent"/>
          </Categorical>
          <Categorical ref="c29" debuglabel="122:Pronotal disc lateral margins (curvature)">
            <State ref="s73" debuglabel="124:Not visible from above"/>
          </Categorical>
          <Categorical ref="c36" debuglabel="242:Eighth sternite">
            <State ref="s89" debuglabel="243:Without central tooth"/>
          </Categorical>
          <Categorical ref="c66" debuglabel="162:French Guiana">
            <State ref="s162" debuglabel="241:Absent"/>
          </Categorical>
        </SummaryData>
      </CodedDescription>
      <CodedDescription id="cd12">
        <Representation>
          <Label>Megalostomis flavipennis Jacoby 1880</Label>
        </Representation>
        <Scope>
          <TaxonName ref="t12" debuglabel="346:Megalostomis flavipennis Jacoby 1880"/>
        </Scope>
        <SummaryData>
          <Categorical ref="c2" debuglabel="2:Sexual dimorphism">
            <State ref="s4" debuglabel="3:Reduced (only slight differences in the mandibles or none)"/>
          </Categorical>
          <Categorical ref="c73" debuglabel="180:Peru">
            <State ref="s176" debuglabel="272:Absent"/>
          </Categorical>
          <Categorical ref="c50" debuglabel="277:Tip of lateral arms of median lobe (shape)">
            <State ref="s128" debuglabel="279:Subtriangular"/>
          </Categorical>
          <Categorical ref="c49" debuglabel="274:Long setae at tip of the lateral arms of median lobe">
            <State ref="s126" debuglabel="276:Present"/>
          </Categorical>
          <Categorical ref="c1" debuglabel="5:Dorsal surface (general aspect)">
            <State ref="s3" debuglabel="8:Opaque (without reflections)"/>
          </Categorical>
          <Categorical ref="c30" debuglabel="128:Pronotal disc shape in males">
            <State ref="s74" debuglabel="129:Subconical (anterior marging more or less arquated)"/>
          </Categorical>
          <Categorical ref="c74" debuglabel="181:United States of America">
            <State ref="s178" debuglabel="282:Absent"/>
          </Categorical>
          <Categorical ref="c31" debuglabel="310:Single tooth in hind femora">
            <State ref="s76" debuglabel="400:Absent"/>
          </Categorical>
          <Categorical ref="c51" debuglabel="284:Basal hood structure">
            <State ref="s131" debuglabel="287:Not forming any particular structure"/>
          </Categorical>
          <Categorical ref="c21" debuglabel="12:Head (constriction level)">
            <State ref="s55" debuglabel="14:Slightly concealed inside pronotal disc"/>
          </Categorical>
          <Categorical ref="c45" debuglabel="257:Length of dorsal plate of aedeagus">
            <State ref="s115" debuglabel="258:More than 2× the length of the lateral arms"/>
          </Categorical>
          <Categorical ref="c72" debuglabel="172:Paraguay">
            <State ref="s174" debuglabel="256:Absent"/>
          </Categorical>
          <Categorical ref="c32" debuglabel="155:Elytra (coloration pattern)">
            <State ref="s78" debuglabel="156:Uniform"/>
          </Categorical>
          <Categorical ref="c24" debuglabel="21:Antennal coloration">
            <State ref="s61" debuglabel="22:Uniform"/>
          </Categorical>
          <Categorical ref="c46" debuglabel="260:Apical margin of dorsal plate of aedeagus">
            <State ref="s117" debuglabel="261:Straight"/>
          </Categorical>
          <Categorical ref="c20" debuglabel="24:Distribution of pilosity in frontal face">
            <State ref="s51" debuglabel="25:Glabrous"/>
          </Categorical>
          <Categorical ref="c47" debuglabel="264:Apical region of dorsal plate of">
            <State ref="s120" debuglabel="265:Distinctly narrower than its base"/>
          </Categorical>
          <Categorical ref="c22" debuglabel="28:Fourth antennomere">
            <State ref="s56" debuglabel="29:Serrated (triangular shape)"/>
          </Categorical>
          <Categorical ref="c48" debuglabel="267:Lateral arms of the median lobe">
            <State ref="s123" debuglabel="269:Short (not reaching the half of the dorsal plate)"/>
          </Categorical>
          <Categorical ref="c23" debuglabel="31:Last antennomere">
            <State ref="s59" debuglabel="33:With one excavation"/>
          </Categorical>
          <Categorical ref="c34" debuglabel="173:Elytral puncturation">
            <State ref="s85" debuglabel="175:Arranged in several subparallel lines"/>
          </Categorical>
          <Categorical ref="c25" debuglabel="35:Antennal furrow below the eyes">
            <State ref="s64" debuglabel="37:Slightly marked at the base of mandibles"/>
          </Categorical>
          <Categorical ref="c56" debuglabel="311:Female pygidium anterior border">
            <State ref="s142" debuglabel="312:Normal"/>
          </Categorical>
          <Categorical ref="c14" debuglabel="39:Distance between the eyes">
            <State ref="s37" debuglabel="40:As wide as eye maximum height"/>
          </Categorical>
          <Categorical ref="c54" debuglabel="314:Pygidium sculpture">
            <State ref="s137" debuglabel="315:Absent"/>
          </Categorical>
          <Categorical ref="c33" debuglabel="165:Elytra (pilosity)">
            <State ref="s81" debuglabel="166:Absent"/>
          </Categorical>
          <Categorical ref="c12" debuglabel="43:Longitudinal carina at interocular space">
            <State ref="s34" debuglabel="45:Present"/>
          </Categorical>
          <Categorical ref="c75" debuglabel="182:Venezuela (Bolivarian Republic of)">
            <State ref="s180" debuglabel="289:Absent"/>
          </Categorical>
          <Categorical ref="c15" debuglabel="49:Frontal furrow beside the eyes">
            <State ref="s40" debuglabel="50:Delimited by strongly marked carina"/>
          </Categorical>
          <Categorical ref="c3" debuglabel="183:Scutellum (pilosity)">
            <State ref="s7" debuglabel="185:Complete"/>
          </Categorical>
          <Categorical ref="c13" debuglabel="53:Submedial depressions of the face">
            <State ref="s36" debuglabel="55:Present"/>
          </Categorical>
          <Categorical ref="c57" debuglabel="149:Argentina">
            <State ref="s144" debuglabel="191:Absent"/>
          </Categorical>
          <Categorical ref="c4" debuglabel="187:Scutellum (shape)">
            <State ref="s10" debuglabel="189:Wider than long"/>
          </Categorical>
          <Categorical ref="c52" debuglabel="294:Dorsal sclerite of internal sac (no everted)">
            <State ref="s132" debuglabel="295:Upward-directed forming a wing-shaped structure in dorsal view"/>
          </Categorical>
          <Categorical ref="c35" debuglabel="177:Humeral callus">
            <State ref="s88" debuglabel="179:Pronounced"/>
          </Categorical>
          <Categorical ref="c16" debuglabel="56:Eye shape">
            <State ref="s43" debuglabel="57:Rounded"/>
          </Categorical>
          <Categorical ref="c10" debuglabel="70:Infraocular projection">
            <State ref="s27" debuglabel="71:Absent"/>
          </Categorical>
          <Categorical ref="c41" debuglabel="201:Kotpresse (apodemes of ventral sclerites)">
            <State ref="s103" debuglabel="202:Absent (ventral sclerites with round margins)"/>
          </Categorical>
          <Categorical ref="c11" debuglabel="66:Eyes stalk">
            <State ref="s30" debuglabel="67:Absent"/>
          </Categorical>
          <Categorical ref="c60" debuglabel="152:Guyana">
            <State ref="s150" debuglabel="197:Absent"/>
          </Categorical>
          <Categorical ref="c59" debuglabel="151:Brazil">
            <State ref="s149" debuglabel="196:Present"/>
          </Categorical>
          <Categorical ref="c61" debuglabel="153:Colombia">
            <State ref="s152" debuglabel="199:Absent"/>
          </Categorical>
          <Categorical ref="c6" debuglabel="77:Male mandible general shape">
            <State ref="s14" debuglabel="78:Short (not exceeding the length of the clypeus)"/>
          </Categorical>
          <Categorical ref="c58" debuglabel="150:Bolivia (Plurinational State of)">
            <State ref="s146" debuglabel="193:Absent"/>
          </Categorical>
          <Categorical ref="c5" debuglabel="74:Male tooth sizes">
            <State ref="s12" debuglabel="75:One tooth larger (generally left one)"/>
          </Categorical>
          <Categorical ref="c63" debuglabel="159:Cuba">
            <State ref="s156" debuglabel="220:Absent"/>
          </Categorical>
          <Categorical ref="c53" debuglabel="324:Pygidial pubescence">
            <State ref="s136" debuglabel="327:With apical glabrous areas"/>
          </Categorical>
          <Categorical ref="c40" debuglabel="221:Kotpresse lateral sclerite">
            <State ref="s101" debuglabel="222:Absent"/>
          </Categorical>
          <Categorical ref="c17" debuglabel="85:Clypeus surface">
            <State ref="s45" debuglabel="86:Smooth"/>
          </Categorical>
          <Categorical ref="c39" debuglabel="214:Kotpresse dorsal apodemes">
            <State ref="s99" debuglabel="216:Longer than wide, straight"/>
          </Categorical>
          <Categorical ref="c55" debuglabel="321:Pygidium (position)">
            <State ref="s141" debuglabel="323:Partially hidden by the elytral apex"/>
          </Categorical>
          <Categorical ref="c7" debuglabel="81:Shape of head in males">
            <State ref="s18" debuglabel="83:As long as wide"/>
          </Categorical>
          <Categorical ref="c62" debuglabel="154:Costa Rica">
            <State ref="s155" debuglabel="219:Present"/>
          </Categorical>
          <Categorical ref="c38" debuglabel="211:Kotpresse ventral sclerites external margin">
            <State ref="s96" debuglabel="212:Smooth"/>
          </Categorical>
          <Categorical ref="c19" debuglabel="91:Clypeus shape">
            <State ref="s50" debuglabel="93:Not distinctly transversal"/>
          </Categorical>
          <Categorical ref="c37" debuglabel="205:Kotpresse central dorsal plate (shape)">
            <State ref="s94" debuglabel="209:Subquadrangular apically excavated"/>
          </Categorical>
          <Categorical ref="c18" debuglabel="88:Frontoclypeal suture">
            <State ref="s48" debuglabel="90:Visible"/>
          </Categorical>
          <Categorical ref="c65" debuglabel="161:El Salvador">
            <State ref="s160" debuglabel="239:Absent"/>
          </Categorical>
          <Categorical ref="c44" debuglabel="236:Apex of spermathecal capsule [2]">
            <State ref="s113" debuglabel="237:Sharp"/>
          </Categorical>
          <Categorical ref="c9" debuglabel="99:Male upper mandibular teeth">
            <State ref="s24" debuglabel="100:Absent"/>
          </Categorical>
          <Categorical ref="c8" debuglabel="94:Anterior margin of clypeus (males)">
            <State ref="s21" debuglabel="96:Distinctly concave"/>
          </Categorical>
          <Categorical ref="c43" debuglabel="231:Apex of spermathecal capsule [1]">
            <State ref="s109" debuglabel="232:Long, capsule U-shaped"/>
          </Categorical>
          <Categorical ref="c27" debuglabel="109:Pronotal disc (coloration)">
            <State ref="s67" debuglabel="110:Uniformely colored"/>
          </Categorical>
          <Categorical ref="c42" debuglabel="227:Angle formed between the basal and apical region of the spermathecal capsule">
            <State ref="s107" debuglabel="229:Nearly 45º"/>
          </Categorical>
          <Categorical ref="c26" debuglabel="106:Pronotal disc">
            <State ref="s65" debuglabel="107:With regular puncturation"/>
          </Categorical>
          <Categorical ref="c64" debuglabel="160:Ecuador">
            <State ref="s158" debuglabel="225:Absent"/>
          </Categorical>
          <Categorical ref="c71" debuglabel="171:Panama">
            <State ref="s173" debuglabel="255:Present"/>
          </Categorical>
          <Categorical ref="c70" debuglabel="170:Nicaragua">
            <State ref="s171" debuglabel="253:Present"/>
          </Categorical>
          <Categorical ref="c69" debuglabel="169:Mexico">
            <State ref="s168" debuglabel="250:Absent"/>
          </Categorical>
          <Categorical ref="c28" debuglabel="112:Pronotal disc (pilosity)">
            <State ref="s71" debuglabel="115:Pubescence limited or denser at its margins"/>
          </Categorical>
          <Categorical ref="c68" debuglabel="164:Honduras">
            <State ref="s166" debuglabel="248:Absent"/>
          </Categorical>
          <Categorical ref="c67" debuglabel="163:Guatemala">
            <State ref="s164" debuglabel="246:Absent"/>
          </Categorical>
          <Categorical ref="c36" debuglabel="242:Eighth sternite">
            <State ref="s90" debuglabel="244:With a central tooth"/>
          </Categorical>
          <Categorical ref="c29" debuglabel="122:Pronotal disc lateral margins (curvature)">
            <State ref="s72" debuglabel="123:Visible from above"/>
          </Categorical>
          <Categorical ref="c66" debuglabel="162:French Guiana">
            <State ref="s162" debuglabel="241:Absent"/>
          </Categorical>
        </SummaryData>
      </CodedDescription>
      <CodedDescription id="cd13">
        <Representation>
          <Label>Megalostomis flavocincta Lacordaire 1848</Label>
        </Representation>
        <Scope>
          <TaxonName ref="t13" debuglabel="362:Megalostomis flavocincta Lacordaire 1848"/>
        </Scope>
        <SummaryData>
          <Categorical ref="c2" debuglabel="2:Sexual dimorphism">
            <State ref="s4" debuglabel="3:Reduced (only slight differences in the mandibles or none)"/>
          </Categorical>
          <Categorical ref="c73" debuglabel="180:Peru">
            <State ref="s176" debuglabel="272:Absent"/>
          </Categorical>
          <Categorical ref="c50" debuglabel="277:Tip of lateral arms of median lobe (shape)">
            <State ref="s128" debuglabel="279:Subtriangular"/>
          </Categorical>
          <Categorical ref="c49" debuglabel="274:Long setae at tip of the lateral arms of median lobe">
            <State ref="s126" debuglabel="276:Present"/>
          </Categorical>
          <Categorical ref="c1" debuglabel="5:Dorsal surface (general aspect)">
            <State ref="s3" debuglabel="8:Opaque (without reflections)"/>
          </Categorical>
          <Categorical ref="c30" debuglabel="128:Pronotal disc shape in males">
            <State ref="s74" debuglabel="129:Subconical (anterior marging more or less arquated)"/>
          </Categorical>
          <Categorical ref="c74" debuglabel="181:United States of America">
            <State ref="s178" debuglabel="282:Absent"/>
          </Categorical>
          <Categorical ref="c31" debuglabel="310:Single tooth in hind femora">
            <State ref="s76" debuglabel="400:Absent"/>
          </Categorical>
          <Categorical ref="c51" debuglabel="284:Basal hood structure">
            <State ref="s129" debuglabel="285:Forming a basal keel"/>
          </Categorical>
          <Categorical ref="c21" debuglabel="12:Head (constriction level)">
            <State ref="s55" debuglabel="14:Slightly concealed inside pronotal disc"/>
          </Categorical>
          <Categorical ref="c45" debuglabel="257:Length of dorsal plate of aedeagus">
            <State ref="s116" debuglabel="259:Less than 2× the length of the lateral arms"/>
          </Categorical>
          <Categorical ref="c72" debuglabel="172:Paraguay">
            <State ref="s174" debuglabel="256:Absent"/>
          </Categorical>
          <Categorical ref="c32" debuglabel="155:Elytra (coloration pattern)">
            <State ref="s79" debuglabel="157:With at least one defined stripe or stain"/>
          </Categorical>
          <Categorical ref="c24" debuglabel="21:Antennal coloration">
            <State ref="s61" debuglabel="22:Uniform"/>
          </Categorical>
          <Categorical ref="c46" debuglabel="260:Apical margin of dorsal plate of aedeagus">
            <State ref="s117" debuglabel="261:Straight"/>
          </Categorical>
          <Categorical ref="c20" debuglabel="24:Distribution of pilosity in frontal face">
            <State ref="s51" debuglabel="25:Glabrous"/>
          </Categorical>
          <Categorical ref="c47" debuglabel="264:Apical region of dorsal plate of">
            <State ref="s121" debuglabel="266:As wide as its base"/>
          </Categorical>
          <Categorical ref="c48" debuglabel="267:Lateral arms of the median lobe">
            <State ref="s124" debuglabel="270:Large (reaching the mid-point of the dorsal plate)"/>
          </Categorical>
          <Categorical ref="c22" debuglabel="28:Fourth antennomere">
            <State ref="s57" debuglabel="30:Not serrated (round shape)"/>
          </Categorical>
          <Categorical ref="c23" debuglabel="31:Last antennomere">
            <State ref="s59" debuglabel="33:With one excavation"/>
          </Categorical>
          <Categorical ref="c34" debuglabel="173:Elytral puncturation">
            <State ref="s85" debuglabel="175:Arranged in several subparallel lines"/>
          </Categorical>
          <Categorical ref="c25" debuglabel="35:Antennal furrow below the eyes">
            <State ref="s64" debuglabel="37:Slightly marked at the base of mandibles"/>
          </Categorical>
          <Categorical ref="c56" debuglabel="311:Female pygidium anterior border">
            <State ref="s142" debuglabel="312:Normal"/>
          </Categorical>
          <Categorical ref="c14" debuglabel="39:Distance between the eyes">
            <State ref="s37" debuglabel="40:As wide as eye maximum height"/>
          </Categorical>
          <Categorical ref="c54" debuglabel="314:Pygidium sculpture">
            <State ref="s137" debuglabel="315:Absent"/>
          </Categorical>
          <Categorical ref="c33" debuglabel="165:Elytra (pilosity)">
            <State ref="s81" debuglabel="166:Absent"/>
          </Categorical>
          <Categorical ref="c12" debuglabel="43:Longitudinal carina at interocular space">
            <State ref="s34" debuglabel="45:Present"/>
          </Categorical>
          <Categorical ref="c75" debuglabel="182:Venezuela (Bolivarian Republic of)">
            <State ref="s180" debuglabel="289:Absent"/>
          </Categorical>
          <Categorical ref="c15" debuglabel="49:Frontal furrow beside the eyes">
            <State ref="s40" debuglabel="50:Delimited by strongly marked carina"/>
          </Categorical>
          <Categorical ref="c3" debuglabel="183:Scutellum (pilosity)">
            <State ref="s6" debuglabel="184:Absent"/>
          </Categorical>
          <Categorical ref="c4" debuglabel="187:Scutellum (shape)">
            <State ref="s11" debuglabel="190:As long as wide"/>
          </Categorical>
          <Categorical ref="c57" debuglabel="149:Argentina">
            <State ref="s144" debuglabel="191:Absent"/>
          </Categorical>
          <Categorical ref="c13" debuglabel="53:Submedial depressions of the face">
            <State ref="s35" debuglabel="54:Absent"/>
          </Categorical>
          <Categorical ref="c52" debuglabel="294:Dorsal sclerite of internal sac (no everted)">
            <State ref="s132" debuglabel="295:Upward-directed forming a wing-shaped structure in dorsal view"/>
          </Categorical>
          <Categorical ref="c35" debuglabel="177:Humeral callus">
            <State ref="s88" debuglabel="179:Pronounced"/>
          </Categorical>
          <Categorical ref="c16" debuglabel="56:Eye shape">
            <State ref="s43" debuglabel="57:Rounded"/>
          </Categorical>
          <Categorical ref="c11" debuglabel="66:Eyes stalk">
            <State ref="s31" debuglabel="68:Present"/>
          </Categorical>
          <Categorical ref="c37" debuglabel="205:Kotpresse central dorsal plate (shape)">
            <State ref="s91" debuglabel="206:Subquadrangular"/>
          </Categorical>
          <Categorical ref="c10" debuglabel="70:Infraocular projection">
            <State ref="s27" debuglabel="71:Absent"/>
          </Categorical>
          <Categorical ref="c41" debuglabel="201:Kotpresse (apodemes of ventral sclerites)">
            <State ref="s104" debuglabel="203:Present, very short"/>
          </Categorical>
          <Categorical ref="c60" debuglabel="152:Guyana">
            <State ref="s150" debuglabel="197:Absent"/>
          </Categorical>
          <Categorical ref="c59" debuglabel="151:Brazil">
            <State ref="s149" debuglabel="196:Present"/>
          </Categorical>
          <Categorical ref="c61" debuglabel="153:Colombia">
            <State ref="s152" debuglabel="199:Absent"/>
          </Categorical>
          <Categorical ref="c6" debuglabel="77:Male mandible general shape">
            <State ref="s14" debuglabel="78:Short (not exceeding the length of the clypeus)"/>
          </Categorical>
          <Categorical ref="c58" debuglabel="150:Bolivia (Plurinational State of)">
            <State ref="s146" debuglabel="193:Absent"/>
          </Categorical>
          <Categorical ref="c5" debuglabel="74:Male tooth sizes">
            <State ref="s12" debuglabel="75:One tooth larger (generally left one)"/>
          </Categorical>
          <Categorical ref="c63" debuglabel="159:Cuba">
            <State ref="s156" debuglabel="220:Absent"/>
          </Categorical>
          <Categorical ref="c53" debuglabel="324:Pygidial pubescence">
            <State ref="s136" debuglabel="327:With apical glabrous areas"/>
          </Categorical>
          <Categorical ref="c40" debuglabel="221:Kotpresse lateral sclerite">
            <State ref="s101" debuglabel="222:Absent"/>
          </Categorical>
          <Categorical ref="c17" debuglabel="85:Clypeus surface">
            <State ref="s45" debuglabel="86:Smooth"/>
          </Categorical>
          <Categorical ref="c55" debuglabel="321:Pygidium (position)">
            <State ref="s140" debuglabel="322:Totally exposed from its base (elytra not concealing the pygidium)"/>
          </Categorical>
          <Categorical ref="c62" debuglabel="154:Costa Rica">
            <State ref="s154" debuglabel="218:Absent"/>
          </Categorical>
          <Categorical ref="c7" debuglabel="81:Shape of head in males">
            <State ref="s17" debuglabel="82:Longer than wide"/>
          </Categorical>
          <Categorical ref="c38" debuglabel="211:Kotpresse ventral sclerites external margin">
            <State ref="s96" debuglabel="212:Smooth"/>
          </Categorical>
          <Categorical ref="c19" debuglabel="91:Clypeus shape">
            <State ref="s50" debuglabel="93:Not distinctly transversal"/>
          </Categorical>
          <Categorical ref="c39" debuglabel="214:Kotpresse dorsal apodemes">
            <State ref="s98" debuglabel="215:Longer than wide, curved"/>
          </Categorical>
          <Categorical ref="c18" debuglabel="88:Frontoclypeal suture">
            <State ref="s47" debuglabel="89:Smooth"/>
          </Categorical>
          <Categorical ref="c65" debuglabel="161:El Salvador">
            <State ref="s160" debuglabel="239:Absent"/>
          </Categorical>
          <Categorical ref="c44" debuglabel="236:Apex of spermathecal capsule [2]">
            <State ref="s113" debuglabel="237:Sharp"/>
          </Categorical>
          <Categorical ref="c9" debuglabel="99:Male upper mandibular teeth">
            <State ref="s24" debuglabel="100:Absent"/>
          </Categorical>
          <Categorical ref="c8" debuglabel="94:Anterior margin of clypeus (males)">
            <State ref="s21" debuglabel="96:Distinctly concave"/>
          </Categorical>
          <Categorical ref="c43" debuglabel="231:Apex of spermathecal capsule [1]">
            <State ref="s109" debuglabel="232:Long, capsule U-shaped"/>
          </Categorical>
          <Categorical ref="c27" debuglabel="109:Pronotal disc (coloration)">
            <State ref="s67" debuglabel="110:Uniformely colored"/>
          </Categorical>
          <Categorical ref="c42" debuglabel="227:Angle formed between the basal and apical region of the spermathecal capsule">
            <State ref="s107" debuglabel="229:Nearly 45º"/>
          </Categorical>
          <Categorical ref="c26" debuglabel="106:Pronotal disc">
            <State ref="s65" debuglabel="107:With regular puncturation"/>
          </Categorical>
          <Categorical ref="c64" debuglabel="160:Ecuador">
            <State ref="s158" debuglabel="225:Absent"/>
          </Categorical>
          <Categorical ref="c71" debuglabel="171:Panama">
            <State ref="s172" debuglabel="254:Absent"/>
          </Categorical>
          <Categorical ref="c70" debuglabel="170:Nicaragua">
            <State ref="s170" debuglabel="252:Absent"/>
          </Categorical>
          <Categorical ref="c69" debuglabel="169:Mexico">
            <State ref="s168" debuglabel="250:Absent"/>
          </Categorical>
          <Categorical ref="c68" debuglabel="164:Honduras">
            <State ref="s166" debuglabel="248:Absent"/>
          </Categorical>
          <Categorical ref="c28" debuglabel="112:Pronotal disc (pilosity)">
            <State ref="s69" debuglabel="113:Glabrous"/>
          </Categorical>
          <Categorical ref="c67" debuglabel="163:Guatemala">
            <State ref="s164" debuglabel="246:Absent"/>
          </Categorical>
          <Categorical ref="c66" debuglabel="162:French Guiana">
            <State ref="s163" debuglabel="245:Present"/>
          </Categorical>
          <Categorical ref="c29" debuglabel="122:Pronotal disc lateral margins (curvature)">
            <State ref="s73" debuglabel="124:Not visible from above"/>
          </Categorical>
          <Categorical ref="c36" debuglabel="242:Eighth sternite">
            <State ref="s89" debuglabel="243:Without central tooth"/>
          </Categorical>
        </SummaryData>
      </CodedDescription>
      <CodedDescription id="cd14">
        <Representation>
          <Label>Megalostomis fulvipes Jacoby 1888</Label>
        </Representation>
        <Scope>
          <TaxonName ref="t14" debuglabel="375:Megalostomis fulvipes Jacoby 1888"/>
        </Scope>
        <SummaryData>
          <Categorical ref="c2" debuglabel="2:Sexual dimorphism">
            <State ref="s4" debuglabel="3:Reduced (only slight differences in the mandibles or none)"/>
          </Categorical>
          <Categorical ref="c73" debuglabel="180:Peru">
            <State ref="s176" debuglabel="272:Absent"/>
          </Categorical>
          <Categorical ref="c50" debuglabel="277:Tip of lateral arms of median lobe (shape)">
            <State ref="s128" debuglabel="279:Subtriangular"/>
          </Categorical>
          <Categorical ref="c49" debuglabel="274:Long setae at tip of the lateral arms of median lobe">
            <State ref="s126" debuglabel="276:Present"/>
          </Categorical>
          <Categorical ref="c1" debuglabel="5:Dorsal surface (general aspect)">
            <State ref="s3" debuglabel="8:Opaque (without reflections)"/>
          </Categorical>
          <Categorical ref="c30" debuglabel="128:Pronotal disc shape in males">
            <State ref="s74" debuglabel="129:Subconical (anterior marging more or less arquated)"/>
          </Categorical>
          <Categorical ref="c74" debuglabel="181:United States of America">
            <State ref="s178" debuglabel="282:Absent"/>
          </Categorical>
          <Categorical ref="c31" debuglabel="310:Single tooth in hind femora">
            <State ref="s76" debuglabel="400:Absent"/>
          </Categorical>
          <Categorical ref="c21" debuglabel="12:Head (constriction level)">
            <State ref="s54" debuglabel="13:Strongly concealed inside pronotom"/>
          </Categorical>
          <Categorical ref="c51" debuglabel="284:Basal hood structure">
            <State ref="s129" debuglabel="285:Forming a basal keel"/>
          </Categorical>
          <Categorical ref="c45" debuglabel="257:Length of dorsal plate of aedeagus">
            <State ref="s116" debuglabel="259:Less than 2× the length of the lateral arms"/>
          </Categorical>
          <Categorical ref="c72" debuglabel="172:Paraguay">
            <State ref="s174" debuglabel="256:Absent"/>
          </Categorical>
          <Categorical ref="c32" debuglabel="155:Elytra (coloration pattern)">
            <State ref="s80" debuglabel="158:bicolor"/>
          </Categorical>
          <Categorical ref="c24" debuglabel="21:Antennal coloration">
            <State ref="s61" debuglabel="22:Uniform"/>
          </Categorical>
          <Categorical ref="c46" debuglabel="260:Apical margin of dorsal plate of aedeagus">
            <State ref="s117" debuglabel="261:Straight"/>
          </Categorical>
          <Categorical ref="c47" debuglabel="264:Apical region of dorsal plate of">
            <State ref="s121" debuglabel="266:As wide as its base"/>
          </Categorical>
          <Categorical ref="c20" debuglabel="24:Distribution of pilosity in frontal face">
            <State ref="s52" debuglabel="26:Disperse"/>
          </Categorical>
          <Categorical ref="c48" debuglabel="267:Lateral arms of the median lobe">
            <State ref="s124" debuglabel="270:Large (reaching the mid-point of the dorsal plate)"/>
          </Categorical>
          <Categorical ref="c22" debuglabel="28:Fourth antennomere">
            <State ref="s56" debuglabel="29:Serrated (triangular shape)"/>
          </Categorical>
          <Categorical ref="c23" debuglabel="31:Last antennomere">
            <State ref="s58" debuglabel="32:Regular in shape"/>
          </Categorical>
          <Categorical ref="c34" debuglabel="173:Elytral puncturation">
            <State ref="s84" debuglabel="174:Disordered, not aligned"/>
          </Categorical>
          <Categorical ref="c25" debuglabel="35:Antennal furrow below the eyes">
            <State ref="s63" debuglabel="36:Strongly marked at the base of mandibles"/>
          </Categorical>
          <Categorical ref="c56" debuglabel="311:Female pygidium anterior border">
            <State ref="s142" debuglabel="312:Normal"/>
          </Categorical>
          <Categorical ref="c14" debuglabel="39:Distance between the eyes">
            <State ref="s37" debuglabel="40:As wide as eye maximum height"/>
          </Categorical>
          <Categorical ref="c33" debuglabel="165:Elytra (pilosity)">
            <State ref="s82" debuglabel="167:Dispersive, not concealing coloration pattern of cuticle"/>
          </Categorical>
          <Categorical ref="c54" debuglabel="314:Pygidium sculpture">
            <State ref="s138" debuglabel="316:Londitudinally marked carina"/>
          </Categorical>
          <Categorical ref="c12" debuglabel="43:Longitudinal carina at interocular space">
            <State ref="s33" debuglabel="44:Absent"/>
          </Categorical>
          <Categorical ref="c3" debuglabel="183:Scutellum (pilosity)">
            <State ref="s8" debuglabel="186:Scarce"/>
          </Categorical>
          <Categorical ref="c75" debuglabel="182:Venezuela (Bolivarian Republic of)">
            <State ref="s180" debuglabel="289:Absent"/>
          </Categorical>
          <Categorical ref="c4" debuglabel="187:Scutellum (shape)">
            <State ref="s11" debuglabel="190:As long as wide"/>
          </Categorical>
          <Categorical ref="c57" debuglabel="149:Argentina">
            <State ref="s144" debuglabel="191:Absent"/>
          </Categorical>
          <Categorical ref="c13" debuglabel="53:Submedial depressions of the face">
            <State ref="s35" debuglabel="54:Absent"/>
          </Categorical>
          <Categorical ref="c15" debuglabel="49:Frontal furrow beside the eyes">
            <State ref="s42" debuglabel="52:Absent"/>
          </Categorical>
          <Categorical ref="c52" debuglabel="294:Dorsal sclerite of internal sac (no everted)">
            <State ref="s133" debuglabel="296:Not visible at relaxed position"/>
          </Categorical>
          <Categorical ref="c35" debuglabel="177:Humeral callus">
            <State ref="s88" debuglabel="179:Pronounced"/>
          </Categorical>
          <Categorical ref="c16" debuglabel="56:Eye shape">
            <State ref="s44" debuglabel="58:Distinctly ovoid (4× longer than wide), occupying the majority of the head"/>
          </Categorical>
          <Categorical ref="c10" debuglabel="70:Infraocular projection">
            <State ref="s27" debuglabel="71:Absent"/>
          </Categorical>
          <Categorical ref="c41" debuglabel="201:Kotpresse (apodemes of ventral sclerites)">
            <State ref="s103" debuglabel="202:Absent (ventral sclerites with round margins)"/>
          </Categorical>
          <Categorical ref="c11" debuglabel="66:Eyes stalk">
            <State ref="s30" debuglabel="67:Absent"/>
          </Categorical>
          <Categorical ref="c60" debuglabel="152:Guyana">
            <State ref="s150" debuglabel="197:Absent"/>
          </Categorical>
          <Categorical ref="c61" debuglabel="153:Colombia">
            <State ref="s152" debuglabel="199:Absent"/>
          </Categorical>
          <Categorical ref="c6" debuglabel="77:Male mandible general shape">
            <State ref="s14" debuglabel="78:Short (not exceeding the length of the clypeus)"/>
          </Categorical>
          <Categorical ref="c58" debuglabel="150:Bolivia (Plurinational State of)">
            <State ref="s146" debuglabel="193:Absent"/>
          </Categorical>
          <Categorical ref="c59" debuglabel="151:Brazil">
            <State ref="s148" debuglabel="195:Absent"/>
          </Categorical>
          <Categorical ref="c5" debuglabel="74:Male tooth sizes">
            <State ref="s12" debuglabel="75:One tooth larger (generally left one)"/>
          </Categorical>
          <Categorical ref="c63" debuglabel="159:Cuba">
            <State ref="s156" debuglabel="220:Absent"/>
          </Categorical>
          <Categorical ref="c53" debuglabel="324:Pygidial pubescence">
            <State ref="s135" debuglabel="326:Covering the entire surface"/>
          </Categorical>
          <Categorical ref="c40" debuglabel="221:Kotpresse lateral sclerite">
            <State ref="s101" debuglabel="222:Absent"/>
          </Categorical>
          <Categorical ref="c17" debuglabel="85:Clypeus surface">
            <State ref="s45" debuglabel="86:Smooth"/>
          </Categorical>
          <Categorical ref="c39" debuglabel="214:Kotpresse dorsal apodemes">
            <State ref="s99" debuglabel="216:Longer than wide, straight"/>
          </Categorical>
          <Categorical ref="c55" debuglabel="321:Pygidium (position)">
            <State ref="s140" debuglabel="322:Totally exposed from its base (elytra not concealing the pygidium)"/>
          </Categorical>
          <Categorical ref="c7" debuglabel="81:Shape of head in males">
            <State ref="s18" debuglabel="83:As long as wide"/>
          </Categorical>
          <Categorical ref="c62" debuglabel="154:Costa Rica">
            <State ref="s155" debuglabel="219:Present"/>
          </Categorical>
          <Categorical ref="c19" debuglabel="91:Clypeus shape">
            <State ref="s50" debuglabel="93:Not distinctly transversal"/>
          </Categorical>
          <Categorical ref="c38" debuglabel="211:Kotpresse ventral sclerites external margin">
            <State ref="s97" debuglabel="213:Fan-shaped"/>
          </Categorical>
          <Categorical ref="c37" debuglabel="205:Kotpresse central dorsal plate (shape)">
            <State ref="s93" debuglabel="208:Very reduced or absent"/>
          </Categorical>
          <Categorical ref="c18" debuglabel="88:Frontoclypeal suture">
            <State ref="s47" debuglabel="89:Smooth"/>
          </Categorical>
          <Categorical ref="c44" debuglabel="236:Apex of spermathecal capsule [2]">
            <State ref="s113" debuglabel="237:Sharp"/>
          </Categorical>
          <Categorical ref="c9" debuglabel="99:Male upper mandibular teeth">
            <State ref="s24" debuglabel="100:Absent"/>
          </Categorical>
          <Categorical ref="c43" debuglabel="231:Apex of spermathecal capsule [1]">
            <State ref="s110" debuglabel="233:Short, capsule J-shaped"/>
          </Categorical>
          <Categorical ref="c8" debuglabel="94:Anterior margin of clypeus (males)">
            <State ref="s21" debuglabel="96:Distinctly concave"/>
          </Categorical>
          <Categorical ref="c27" debuglabel="109:Pronotal disc (coloration)">
            <State ref="s67" debuglabel="110:Uniformely colored"/>
          </Categorical>
          <Categorical ref="c42" debuglabel="227:Angle formed between the basal and apical region of the spermathecal capsule">
            <State ref="s106" debuglabel="228:Straight"/>
          </Categorical>
          <Categorical ref="c26" debuglabel="106:Pronotal disc">
            <State ref="s65" debuglabel="107:With regular puncturation"/>
          </Categorical>
          <Categorical ref="c64" debuglabel="160:Ecuador">
            <State ref="s158" debuglabel="225:Absent"/>
          </Categorical>
          <Categorical ref="c71" debuglabel="171:Panama">
            <State ref="s172" debuglabel="254:Absent"/>
          </Categorical>
          <Categorical ref="c70" debuglabel="170:Nicaragua">
            <State ref="s170" debuglabel="252:Absent"/>
          </Categorical>
          <Categorical ref="c69" debuglabel="169:Mexico">
            <State ref="s169" debuglabel="251:Present"/>
          </Categorical>
          <Categorical ref="c28" debuglabel="112:Pronotal disc (pilosity)">
            <State ref="s70" debuglabel="114:Completely pilose"/>
          </Categorical>
          <Categorical ref="c68" debuglabel="164:Honduras">
            <State ref="s167" debuglabel="249:Present"/>
          </Categorical>
          <Categorical ref="c67" debuglabel="163:Guatemala">
            <State ref="s164" debuglabel="246:Absent"/>
          </Categorical>
          <Categorical ref="c29" debuglabel="122:Pronotal disc lateral margins (curvature)">
            <State ref="s73" debuglabel="124:Not visible from above"/>
          </Categorical>
          <Categorical ref="c36" debuglabel="242:Eighth sternite">
            <State ref="s89" debuglabel="243:Without central tooth"/>
          </Categorical>
          <Categorical ref="c65" debuglabel="161:El Salvador">
            <State ref="s161" debuglabel="240:Present"/>
          </Categorical>
          <Categorical ref="c66" debuglabel="162:French Guiana">
            <State ref="s162" debuglabel="241:Absent"/>
          </Categorical>
        </SummaryData>
      </CodedDescription>
      <CodedDescription id="cd15">
        <Representation>
          <Label>Megalostomis gazella Lacordaire 1848</Label>
        </Representation>
        <Scope>
          <TaxonName ref="t15" debuglabel="379:Megalostomis gazella Lacordaire 1848"/>
        </Scope>
        <SummaryData>
          <Categorical ref="c73" debuglabel="180:Peru">
            <State ref="s176" debuglabel="272:Absent"/>
          </Categorical>
          <Categorical ref="c50" debuglabel="277:Tip of lateral arms of median lobe (shape)">
            <State ref="s128" debuglabel="279:Subtriangular"/>
          </Categorical>
          <Categorical ref="c2" debuglabel="2:Sexual dimorphism">
            <State ref="s5" debuglabel="4:Pronounced (head and even forelegs of the male distinctly different)."/>
          </Categorical>
          <Categorical ref="c49" debuglabel="274:Long setae at tip of the lateral arms of median lobe">
            <State ref="s126" debuglabel="276:Present"/>
          </Categorical>
          <Categorical ref="c1" debuglabel="5:Dorsal surface (general aspect)">
            <State ref="s3" debuglabel="8:Opaque (without reflections)"/>
          </Categorical>
          <Categorical ref="c30" debuglabel="128:Pronotal disc shape in males">
            <State ref="s74" debuglabel="129:Subconical (anterior marging more or less arquated)"/>
          </Categorical>
          <Categorical ref="c74" debuglabel="181:United States of America">
            <State ref="s178" debuglabel="282:Absent"/>
          </Categorical>
          <Categorical ref="c31" debuglabel="310:Single tooth in hind femora">
            <State ref="s76" debuglabel="400:Absent"/>
          </Categorical>
          <Categorical ref="c51" debuglabel="284:Basal hood structure">
            <State ref="s129" debuglabel="285:Forming a basal keel"/>
          </Categorical>
          <Categorical ref="c21" debuglabel="12:Head (constriction level)">
            <State ref="s55" debuglabel="14:Slightly concealed inside pronotal disc"/>
          </Categorical>
          <Categorical ref="c45" debuglabel="257:Length of dorsal plate of aedeagus">
            <State ref="s115" debuglabel="258:More than 2× the length of the lateral arms"/>
          </Categorical>
          <Categorical ref="c32" debuglabel="155:Elytra (coloration pattern)">
            <State ref="s79" debuglabel="157:With at least one defined stripe or stain"/>
          </Categorical>
          <Categorical ref="c24" debuglabel="21:Antennal coloration">
            <State ref="s61" debuglabel="22:Uniform"/>
          </Categorical>
          <Categorical ref="c46" debuglabel="260:Apical margin of dorsal plate of aedeagus">
            <State ref="s117" debuglabel="261:Straight"/>
          </Categorical>
          <Categorical ref="c47" debuglabel="264:Apical region of dorsal plate of">
            <State ref="s121" debuglabel="266:As wide as its base"/>
          </Categorical>
          <Categorical ref="c20" debuglabel="24:Distribution of pilosity in frontal face">
            <State ref="s52" debuglabel="26:Disperse"/>
          </Categorical>
          <Categorical ref="c72" debuglabel="172:Paraguay">
            <State ref="s175" debuglabel="271:Present"/>
          </Categorical>
          <Categorical ref="c48" debuglabel="267:Lateral arms of the median lobe">
            <State ref="s123" debuglabel="269:Short (not reaching the half of the dorsal plate)"/>
          </Categorical>
          <Categorical ref="c22" debuglabel="28:Fourth antennomere">
            <State ref="s57" debuglabel="30:Not serrated (round shape)"/>
          </Categorical>
          <Categorical ref="c23" debuglabel="31:Last antennomere">
            <State ref="s60" debuglabel="34:With two excavations"/>
          </Categorical>
          <Categorical ref="c34" debuglabel="173:Elytral puncturation">
            <State ref="s84" debuglabel="174:Disordered, not aligned"/>
          </Categorical>
          <Categorical ref="c25" debuglabel="35:Antennal furrow below the eyes">
            <State ref="s64" debuglabel="37:Slightly marked at the base of mandibles"/>
          </Categorical>
          <Categorical ref="c14" debuglabel="39:Distance between the eyes">
            <State ref="s39" debuglabel="42:Wider than eye height"/>
          </Categorical>
          <Categorical ref="c56" debuglabel="311:Female pygidium anterior border">
            <State ref="s142" debuglabel="312:Normal"/>
          </Categorical>
          <Categorical ref="c54" debuglabel="314:Pygidium sculpture">
            <State ref="s137" debuglabel="315:Absent"/>
          </Categorical>
          <Categorical ref="c33" debuglabel="165:Elytra (pilosity)">
            <State ref="s82" debuglabel="167:Dispersive, not concealing coloration pattern of cuticle"/>
          </Categorical>
          <Categorical ref="c12" debuglabel="43:Longitudinal carina at interocular space">
            <State ref="s34" debuglabel="45:Present"/>
          </Categorical>
          <Categorical ref="c3" debuglabel="183:Scutellum (pilosity)">
            <State ref="s8" debuglabel="186:Scarce"/>
            <State ref="s6" debuglabel="184:Absent"/>
            <State ref="s7" debuglabel="185:Complete"/>
          </Categorical>
          <Categorical ref="c15" debuglabel="49:Frontal furrow beside the eyes">
            <State ref="s41" debuglabel="51:Delimited by smooth carina"/>
          </Categorical>
          <Categorical ref="c75" debuglabel="182:Venezuela (Bolivarian Republic of)">
            <State ref="s180" debuglabel="289:Absent"/>
          </Categorical>
          <Categorical ref="c4" debuglabel="187:Scutellum (shape)">
            <State ref="s11" debuglabel="190:As long as wide"/>
          </Categorical>
          <Categorical ref="c13" debuglabel="53:Submedial depressions of the face">
            <State ref="s36" debuglabel="55:Present"/>
          </Categorical>
          <Categorical ref="c52" debuglabel="294:Dorsal sclerite of internal sac (no everted)">
            <State ref="s133" debuglabel="296:Not visible at relaxed position"/>
          </Categorical>
          <Categorical ref="c35" debuglabel="177:Humeral callus">
            <State ref="s88" debuglabel="179:Pronounced"/>
          </Categorical>
          <Categorical ref="c16" debuglabel="56:Eye shape">
            <State ref="s43" debuglabel="57:Rounded"/>
          </Categorical>
          <Categorical ref="c11" debuglabel="66:Eyes stalk">
            <State ref="s31" debuglabel="68:Present"/>
          </Categorical>
          <Categorical ref="c41" debuglabel="201:Kotpresse (apodemes of ventral sclerites)">
            <State ref="s105" debuglabel="204:Present, long"/>
          </Categorical>
          <Categorical ref="c60" debuglabel="152:Guyana">
            <State ref="s150" debuglabel="197:Absent"/>
          </Categorical>
          <Categorical ref="c59" debuglabel="151:Brazil">
            <State ref="s149" debuglabel="196:Present"/>
          </Categorical>
          <Categorical ref="c61" debuglabel="153:Colombia">
            <State ref="s152" debuglabel="199:Absent"/>
          </Categorical>
          <Categorical ref="c6" debuglabel="77:Male mandible general shape">
            <State ref="s15" debuglabel="79:Long (exceeds the length of the clypeus)"/>
          </Categorical>
          <Categorical ref="c10" debuglabel="70:Infraocular projection">
            <State ref="s28" debuglabel="72:Simple lamina"/>
          </Categorical>
          <Categorical ref="c57" debuglabel="149:Argentina">
            <State ref="s145" debuglabel="192:Present"/>
          </Categorical>
          <Categorical ref="c58" debuglabel="150:Bolivia (Plurinational State of)">
            <State ref="s147" debuglabel="194:Present"/>
          </Categorical>
          <Categorical ref="c5" debuglabel="74:Male tooth sizes">
            <State ref="s12" debuglabel="75:One tooth larger (generally left one)"/>
          </Categorical>
          <Categorical ref="c63" debuglabel="159:Cuba">
            <State ref="s156" debuglabel="220:Absent"/>
          </Categorical>
          <Categorical ref="c53" debuglabel="324:Pygidial pubescence">
            <State ref="s135" debuglabel="326:Covering the entire surface"/>
          </Categorical>
          <Categorical ref="c40" debuglabel="221:Kotpresse lateral sclerite">
            <State ref="s101" debuglabel="222:Absent"/>
          </Categorical>
          <Categorical ref="c17" debuglabel="85:Clypeus surface">
            <State ref="s46" debuglabel="87:Centrally protruded"/>
          </Categorical>
          <Categorical ref="c39" debuglabel="214:Kotpresse dorsal apodemes">
            <State ref="s99" debuglabel="216:Longer than wide, straight"/>
          </Categorical>
          <Categorical ref="c55" debuglabel="321:Pygidium (position)">
            <State ref="s140" debuglabel="322:Totally exposed from its base (elytra not concealing the pygidium)"/>
          </Categorical>
          <Categorical ref="c62" debuglabel="154:Costa Rica">
            <State ref="s154" debuglabel="218:Absent"/>
          </Categorical>
          <Categorical ref="c7" debuglabel="81:Shape of head in males">
            <State ref="s17" debuglabel="82:Longer than wide"/>
          </Categorical>
          <Categorical ref="c38" debuglabel="211:Kotpresse ventral sclerites external margin">
            <State ref="s96" debuglabel="212:Smooth"/>
          </Categorical>
          <Categorical ref="c19" debuglabel="91:Clypeus shape">
            <State ref="s49" debuglabel="92:Distinctly transversal"/>
          </Categorical>
          <Categorical ref="c37" debuglabel="205:Kotpresse central dorsal plate (shape)">
            <State ref="s94" debuglabel="209:Subquadrangular apically excavated"/>
          </Categorical>
          <Categorical ref="c18" debuglabel="88:Frontoclypeal suture">
            <State ref="s48" debuglabel="90:Visible"/>
          </Categorical>
          <Categorical ref="c65" debuglabel="161:El Salvador">
            <State ref="s160" debuglabel="239:Absent"/>
          </Categorical>
          <Categorical ref="c9" debuglabel="99:Male upper mandibular teeth">
            <State ref="s26" debuglabel="102:Present up-curved"/>
            <State ref="s25" debuglabel="101:Present straight"/>
          </Categorical>
          <Categorical ref="c44" debuglabel="236:Apex of spermathecal capsule [2]">
            <State ref="s113" debuglabel="237:Sharp"/>
          </Categorical>
          <Categorical ref="c43" debuglabel="231:Apex of spermathecal capsule [1]">
            <State ref="s110" debuglabel="233:Short, capsule J-shaped"/>
          </Categorical>
          <Categorical ref="c8" debuglabel="94:Anterior margin of clypeus (males)">
            <State ref="s22" debuglabel="97:With a central tooth"/>
          </Categorical>
          <Categorical ref="c27" debuglabel="109:Pronotal disc (coloration)">
            <State ref="s67" debuglabel="110:Uniformely colored"/>
          </Categorical>
          <Categorical ref="c42" debuglabel="227:Angle formed between the basal and apical region of the spermathecal capsule">
            <State ref="s107" debuglabel="229:Nearly 45º"/>
          </Categorical>
          <Categorical ref="c26" debuglabel="106:Pronotal disc">
            <State ref="s65" debuglabel="107:With regular puncturation"/>
          </Categorical>
          <Categorical ref="c64" debuglabel="160:Ecuador">
            <State ref="s158" debuglabel="225:Absent"/>
          </Categorical>
          <Categorical ref="c71" debuglabel="171:Panama">
            <State ref="s172" debuglabel="254:Absent"/>
          </Categorical>
          <Categorical ref="c70" debuglabel="170:Nicaragua">
            <State ref="s170" debuglabel="252:Absent"/>
          </Categorical>
          <Categorical ref="c69" debuglabel="169:Mexico">
            <State ref="s168" debuglabel="250:Absent"/>
          </Categorical>
          <Categorical ref="c28" debuglabel="112:Pronotal disc (pilosity)">
            <State ref="s71" debuglabel="115:Pubescence limited or denser at its margins"/>
          </Categorical>
          <Categorical ref="c68" debuglabel="164:Honduras">
            <State ref="s166" debuglabel="248:Absent"/>
          </Categorical>
          <Categorical ref="c67" debuglabel="163:Guatemala">
            <State ref="s164" debuglabel="246:Absent"/>
          </Categorical>
          <Categorical ref="c36" debuglabel="242:Eighth sternite">
            <State ref="s90" debuglabel="244:With a central tooth"/>
          </Categorical>
          <Categorical ref="c29" debuglabel="122:Pronotal disc lateral margins (curvature)">
            <State ref="s73" debuglabel="124:Not visible from above"/>
          </Categorical>
          <Categorical ref="c66" debuglabel="162:French Guiana">
            <State ref="s162" debuglabel="241:Absent"/>
          </Categorical>
        </SummaryData>
      </CodedDescription>
      <CodedDescription id="cd16">
        <Representation>
          <Label>Megalostomis gigas Lacordaire 1848</Label>
        </Representation>
        <Scope>
          <TaxonName ref="t16" debuglabel="359:Megalostomis gigas Lacordaire 1848"/>
        </Scope>
        <SummaryData>
          <Categorical ref="c73" debuglabel="180:Peru">
            <State ref="s176" debuglabel="272:Absent"/>
          </Categorical>
          <Categorical ref="c50" debuglabel="277:Tip of lateral arms of median lobe (shape)">
            <State ref="s128" debuglabel="279:Subtriangular"/>
          </Categorical>
          <Categorical ref="c2" debuglabel="2:Sexual dimorphism">
            <State ref="s5" debuglabel="4:Pronounced (head and even forelegs of the male distinctly different)."/>
          </Categorical>
          <Categorical ref="c49" debuglabel="274:Long setae at tip of the lateral arms of median lobe">
            <State ref="s126" debuglabel="276:Present"/>
          </Categorical>
          <Categorical ref="c1" debuglabel="5:Dorsal surface (general aspect)">
            <State ref="s3" debuglabel="8:Opaque (without reflections)"/>
          </Categorical>
          <Categorical ref="c30" debuglabel="128:Pronotal disc shape in males">
            <State ref="s74" debuglabel="129:Subconical (anterior marging more or less arquated)"/>
          </Categorical>
          <Categorical ref="c74" debuglabel="181:United States of America">
            <State ref="s178" debuglabel="282:Absent"/>
          </Categorical>
          <Categorical ref="c31" debuglabel="310:Single tooth in hind femora">
            <State ref="s76" debuglabel="400:Absent"/>
          </Categorical>
          <Categorical ref="c51" debuglabel="284:Basal hood structure">
            <State ref="s129" debuglabel="285:Forming a basal keel"/>
          </Categorical>
          <Categorical ref="c21" debuglabel="12:Head (constriction level)">
            <State ref="s55" debuglabel="14:Slightly concealed inside pronotal disc"/>
          </Categorical>
          <Categorical ref="c45" debuglabel="257:Length of dorsal plate of aedeagus">
            <State ref="s116" debuglabel="259:Less than 2× the length of the lateral arms"/>
          </Categorical>
          <Categorical ref="c32" debuglabel="155:Elytra (coloration pattern)">
            <State ref="s79" debuglabel="157:With at least one defined stripe or stain"/>
          </Categorical>
          <Categorical ref="c24" debuglabel="21:Antennal coloration">
            <State ref="s61" debuglabel="22:Uniform"/>
          </Categorical>
          <Categorical ref="c46" debuglabel="260:Apical margin of dorsal plate of aedeagus">
            <State ref="s117" debuglabel="261:Straight"/>
          </Categorical>
          <Categorical ref="c47" debuglabel="264:Apical region of dorsal plate of">
            <State ref="s121" debuglabel="266:As wide as its base"/>
          </Categorical>
          <Categorical ref="c20" debuglabel="24:Distribution of pilosity in frontal face">
            <State ref="s53" debuglabel="27:Significantly around the eyes"/>
          </Categorical>
          <Categorical ref="c48" debuglabel="267:Lateral arms of the median lobe">
            <State ref="s124" debuglabel="270:Large (reaching the mid-point of the dorsal plate)"/>
          </Categorical>
          <Categorical ref="c22" debuglabel="28:Fourth antennomere">
            <State ref="s56" debuglabel="29:Serrated (triangular shape)"/>
          </Categorical>
          <Categorical ref="c72" debuglabel="172:Paraguay">
            <State ref="s175" debuglabel="271:Present"/>
          </Categorical>
          <Categorical ref="c23" debuglabel="31:Last antennomere">
            <State ref="s60" debuglabel="34:With two excavations"/>
          </Categorical>
          <Categorical ref="c34" debuglabel="173:Elytral puncturation">
            <State ref="s84" debuglabel="174:Disordered, not aligned"/>
          </Categorical>
          <Categorical ref="c25" debuglabel="35:Antennal furrow below the eyes">
            <State ref="s64" debuglabel="37:Slightly marked at the base of mandibles"/>
          </Categorical>
          <Categorical ref="c14" debuglabel="39:Distance between the eyes">
            <State ref="s39" debuglabel="42:Wider than eye height"/>
          </Categorical>
          <Categorical ref="c56" debuglabel="311:Female pygidium anterior border">
            <State ref="s142" debuglabel="312:Normal"/>
          </Categorical>
          <Categorical ref="c54" debuglabel="314:Pygidium sculpture">
            <State ref="s137" debuglabel="315:Absent"/>
          </Categorical>
          <Categorical ref="c33" debuglabel="165:Elytra (pilosity)">
            <State ref="s82" debuglabel="167:Dispersive, not concealing coloration pattern of cuticle"/>
          </Categorical>
          <Categorical ref="c12" debuglabel="43:Longitudinal carina at interocular space">
            <State ref="s34" debuglabel="45:Present"/>
          </Categorical>
          <Categorical ref="c15" debuglabel="49:Frontal furrow beside the eyes">
            <State ref="s41" debuglabel="51:Delimited by smooth carina"/>
          </Categorical>
          <Categorical ref="c75" debuglabel="182:Venezuela (Bolivarian Republic of)">
            <State ref="s180" debuglabel="289:Absent"/>
          </Categorical>
          <Categorical ref="c3" debuglabel="183:Scutellum (pilosity)">
            <State ref="s7" debuglabel="185:Complete"/>
          </Categorical>
          <Categorical ref="c4" debuglabel="187:Scutellum (shape)">
            <State ref="s11" debuglabel="190:As long as wide"/>
          </Categorical>
          <Categorical ref="c13" debuglabel="53:Submedial depressions of the face">
            <State ref="s36" debuglabel="55:Present"/>
          </Categorical>
          <Categorical ref="c57" debuglabel="149:Argentina">
            <State ref="s144" debuglabel="191:Absent"/>
          </Categorical>
          <Categorical ref="c52" debuglabel="294:Dorsal sclerite of internal sac (no everted)">
            <State ref="s132" debuglabel="295:Upward-directed forming a wing-shaped structure in dorsal view"/>
          </Categorical>
          <Categorical ref="c35" debuglabel="177:Humeral callus">
            <State ref="s88" debuglabel="179:Pronounced"/>
          </Categorical>
          <Categorical ref="c16" debuglabel="56:Eye shape">
            <State ref="s43" debuglabel="57:Rounded"/>
          </Categorical>
          <Categorical ref="c11" debuglabel="66:Eyes stalk">
            <State ref="s31" debuglabel="68:Present"/>
          </Categorical>
          <Categorical ref="c41" debuglabel="201:Kotpresse (apodemes of ventral sclerites)">
            <State ref="s104" debuglabel="203:Present, very short"/>
          </Categorical>
          <Categorical ref="c60" debuglabel="152:Guyana">
            <State ref="s150" debuglabel="197:Absent"/>
          </Categorical>
          <Categorical ref="c59" debuglabel="151:Brazil">
            <State ref="s149" debuglabel="196:Present"/>
          </Categorical>
          <Categorical ref="c61" debuglabel="153:Colombia">
            <State ref="s152" debuglabel="199:Absent"/>
          </Categorical>
          <Categorical ref="c6" debuglabel="77:Male mandible general shape">
            <State ref="s14" debuglabel="78:Short (not exceeding the length of the clypeus)"/>
          </Categorical>
          <Categorical ref="c10" debuglabel="70:Infraocular projection">
            <State ref="s28" debuglabel="72:Simple lamina"/>
          </Categorical>
          <Categorical ref="c58" debuglabel="150:Bolivia (Plurinational State of)">
            <State ref="s147" debuglabel="194:Present"/>
          </Categorical>
          <Categorical ref="c5" debuglabel="74:Male tooth sizes">
            <State ref="s12" debuglabel="75:One tooth larger (generally left one)"/>
          </Categorical>
          <Categorical ref="c63" debuglabel="159:Cuba">
            <State ref="s156" debuglabel="220:Absent"/>
          </Categorical>
          <Categorical ref="c53" debuglabel="324:Pygidial pubescence">
            <State ref="s135" debuglabel="326:Covering the entire surface"/>
          </Categorical>
          <Categorical ref="c40" debuglabel="221:Kotpresse lateral sclerite">
            <State ref="s101" debuglabel="222:Absent"/>
          </Categorical>
          <Categorical ref="c17" debuglabel="85:Clypeus surface">
            <State ref="s45" debuglabel="86:Smooth"/>
          </Categorical>
          <Categorical ref="c39" debuglabel="214:Kotpresse dorsal apodemes">
            <State ref="s99" debuglabel="216:Longer than wide, straight"/>
          </Categorical>
          <Categorical ref="c55" debuglabel="321:Pygidium (position)">
            <State ref="s141" debuglabel="323:Partially hidden by the elytral apex"/>
          </Categorical>
          <Categorical ref="c62" debuglabel="154:Costa Rica">
            <State ref="s154" debuglabel="218:Absent"/>
          </Categorical>
          <Categorical ref="c7" debuglabel="81:Shape of head in males">
            <State ref="s17" debuglabel="82:Longer than wide"/>
          </Categorical>
          <Categorical ref="c38" debuglabel="211:Kotpresse ventral sclerites external margin">
            <State ref="s96" debuglabel="212:Smooth"/>
          </Categorical>
          <Categorical ref="c19" debuglabel="91:Clypeus shape">
            <State ref="s50" debuglabel="93:Not distinctly transversal"/>
          </Categorical>
          <Categorical ref="c8" debuglabel="94:Anterior margin of clypeus (males)">
            <State ref="s20" debuglabel="95:Almost straight"/>
          </Categorical>
          <Categorical ref="c37" debuglabel="205:Kotpresse central dorsal plate (shape)">
            <State ref="s94" debuglabel="209:Subquadrangular apically excavated"/>
          </Categorical>
          <Categorical ref="c18" debuglabel="88:Frontoclypeal suture">
            <State ref="s48" debuglabel="90:Visible"/>
          </Categorical>
          <Categorical ref="c65" debuglabel="161:El Salvador">
            <State ref="s160" debuglabel="239:Absent"/>
          </Categorical>
          <Categorical ref="c44" debuglabel="236:Apex of spermathecal capsule [2]">
            <State ref="s113" debuglabel="237:Sharp"/>
          </Categorical>
          <Categorical ref="c9" debuglabel="99:Male upper mandibular teeth">
            <State ref="s24" debuglabel="100:Absent"/>
          </Categorical>
          <Categorical ref="c43" debuglabel="231:Apex of spermathecal capsule [1]">
            <State ref="s109" debuglabel="232:Long, capsule U-shaped"/>
          </Categorical>
          <Categorical ref="c27" debuglabel="109:Pronotal disc (coloration)">
            <State ref="s67" debuglabel="110:Uniformely colored"/>
          </Categorical>
          <Categorical ref="c42" debuglabel="227:Angle formed between the basal and apical region of the spermathecal capsule">
            <State ref="s107" debuglabel="229:Nearly 45º"/>
          </Categorical>
          <Categorical ref="c26" debuglabel="106:Pronotal disc">
            <State ref="s65" debuglabel="107:With regular puncturation"/>
          </Categorical>
          <Categorical ref="c64" debuglabel="160:Ecuador">
            <State ref="s158" debuglabel="225:Absent"/>
          </Categorical>
          <Categorical ref="c71" debuglabel="171:Panama">
            <State ref="s172" debuglabel="254:Absent"/>
          </Categorical>
          <Categorical ref="c70" debuglabel="170:Nicaragua">
            <State ref="s170" debuglabel="252:Absent"/>
          </Categorical>
          <Categorical ref="c69" debuglabel="169:Mexico">
            <State ref="s168" debuglabel="250:Absent"/>
          </Categorical>
          <Categorical ref="c28" debuglabel="112:Pronotal disc (pilosity)">
            <State ref="s71" debuglabel="115:Pubescence limited or denser at its margins"/>
          </Categorical>
          <Categorical ref="c68" debuglabel="164:Honduras">
            <State ref="s166" debuglabel="248:Absent"/>
          </Categorical>
          <Categorical ref="c67" debuglabel="163:Guatemala">
            <State ref="s164" debuglabel="246:Absent"/>
          </Categorical>
          <Categorical ref="c36" debuglabel="242:Eighth sternite">
            <State ref="s90" debuglabel="244:With a central tooth"/>
          </Categorical>
          <Categorical ref="c29" debuglabel="122:Pronotal disc lateral margins (curvature)">
            <State ref="s73" debuglabel="124:Not visible from above"/>
          </Categorical>
          <Categorical ref="c66" debuglabel="162:French Guiana">
            <State ref="s162" debuglabel="241:Absent"/>
          </Categorical>
        </SummaryData>
      </CodedDescription>
      <CodedDescription id="cd17">
        <Representation>
          <Label>Megalostomis grandis (Forsberg 1821)</Label>
        </Representation>
        <Scope>
          <TaxonName ref="t17" debuglabel="354:Megalostomis grandis (Forsberg 1821)"/>
        </Scope>
        <SummaryData>
          <Categorical ref="c73" debuglabel="180:Peru">
            <State ref="s176" debuglabel="272:Absent"/>
          </Categorical>
          <Categorical ref="c50" debuglabel="277:Tip of lateral arms of median lobe (shape)">
            <State ref="s128" debuglabel="279:Subtriangular"/>
          </Categorical>
          <Categorical ref="c2" debuglabel="2:Sexual dimorphism">
            <State ref="s5" debuglabel="4:Pronounced (head and even forelegs of the male distinctly different)."/>
          </Categorical>
          <Categorical ref="c49" debuglabel="274:Long setae at tip of the lateral arms of median lobe">
            <State ref="s126" debuglabel="276:Present"/>
          </Categorical>
          <Categorical ref="c1" debuglabel="5:Dorsal surface (general aspect)">
            <State ref="s3" debuglabel="8:Opaque (without reflections)"/>
          </Categorical>
          <Categorical ref="c30" debuglabel="128:Pronotal disc shape in males">
            <State ref="s74" debuglabel="129:Subconical (anterior marging more or less arquated)"/>
          </Categorical>
          <Categorical ref="c74" debuglabel="181:United States of America">
            <State ref="s178" debuglabel="282:Absent"/>
          </Categorical>
          <Categorical ref="c31" debuglabel="310:Single tooth in hind femora">
            <State ref="s76" debuglabel="400:Absent"/>
          </Categorical>
          <Categorical ref="c51" debuglabel="284:Basal hood structure">
            <State ref="s131" debuglabel="287:Not forming any particular structure"/>
          </Categorical>
          <Categorical ref="c21" debuglabel="12:Head (constriction level)">
            <State ref="s55" debuglabel="14:Slightly concealed inside pronotal disc"/>
          </Categorical>
          <Categorical ref="c45" debuglabel="257:Length of dorsal plate of aedeagus">
            <State ref="s115" debuglabel="258:More than 2× the length of the lateral arms"/>
          </Categorical>
          <Categorical ref="c46" debuglabel="260:Apical margin of dorsal plate of aedeagus">
            <State ref="s118" debuglabel="262:Convex"/>
          </Categorical>
          <Categorical ref="c32" debuglabel="155:Elytra (coloration pattern)">
            <State ref="s79" debuglabel="157:With at least one defined stripe or stain"/>
          </Categorical>
          <Categorical ref="c24" debuglabel="21:Antennal coloration">
            <State ref="s61" debuglabel="22:Uniform"/>
          </Categorical>
          <Categorical ref="c20" debuglabel="24:Distribution of pilosity in frontal face">
            <State ref="s51" debuglabel="25:Glabrous"/>
          </Categorical>
          <Categorical ref="c47" debuglabel="264:Apical region of dorsal plate of">
            <State ref="s121" debuglabel="266:As wide as its base"/>
          </Categorical>
          <Categorical ref="c22" debuglabel="28:Fourth antennomere">
            <State ref="s56" debuglabel="29:Serrated (triangular shape)"/>
          </Categorical>
          <Categorical ref="c72" debuglabel="172:Paraguay">
            <State ref="s175" debuglabel="271:Present"/>
          </Categorical>
          <Categorical ref="c48" debuglabel="267:Lateral arms of the median lobe">
            <State ref="s123" debuglabel="269:Short (not reaching the half of the dorsal plate)"/>
          </Categorical>
          <Categorical ref="c23" debuglabel="31:Last antennomere">
            <State ref="s60" debuglabel="34:With two excavations"/>
          </Categorical>
          <Categorical ref="c34" debuglabel="173:Elytral puncturation">
            <State ref="s85" debuglabel="175:Arranged in several subparallel lines"/>
          </Categorical>
          <Categorical ref="c25" debuglabel="35:Antennal furrow below the eyes">
            <State ref="s64" debuglabel="37:Slightly marked at the base of mandibles"/>
          </Categorical>
          <Categorical ref="c14" debuglabel="39:Distance between the eyes">
            <State ref="s39" debuglabel="42:Wider than eye height"/>
          </Categorical>
          <Categorical ref="c56" debuglabel="311:Female pygidium anterior border">
            <State ref="s142" debuglabel="312:Normal"/>
          </Categorical>
          <Categorical ref="c54" debuglabel="314:Pygidium sculpture">
            <State ref="s137" debuglabel="315:Absent"/>
          </Categorical>
          <Categorical ref="c33" debuglabel="165:Elytra (pilosity)">
            <State ref="s82" debuglabel="167:Dispersive, not concealing coloration pattern of cuticle"/>
          </Categorical>
          <Categorical ref="c12" debuglabel="43:Longitudinal carina at interocular space">
            <State ref="s34" debuglabel="45:Present"/>
          </Categorical>
          <Categorical ref="c15" debuglabel="49:Frontal furrow beside the eyes">
            <State ref="s41" debuglabel="51:Delimited by smooth carina"/>
          </Categorical>
          <Categorical ref="c75" debuglabel="182:Venezuela (Bolivarian Republic of)">
            <State ref="s180" debuglabel="289:Absent"/>
          </Categorical>
          <Categorical ref="c3" debuglabel="183:Scutellum (pilosity)">
            <State ref="s7" debuglabel="185:Complete"/>
          </Categorical>
          <Categorical ref="c4" debuglabel="187:Scutellum (shape)">
            <State ref="s11" debuglabel="190:As long as wide"/>
          </Categorical>
          <Categorical ref="c13" debuglabel="53:Submedial depressions of the face">
            <State ref="s36" debuglabel="55:Present"/>
          </Categorical>
          <Categorical ref="c57" debuglabel="149:Argentina">
            <State ref="s144" debuglabel="191:Absent"/>
          </Categorical>
          <Categorical ref="c52" debuglabel="294:Dorsal sclerite of internal sac (no everted)">
            <State ref="s132" debuglabel="295:Upward-directed forming a wing-shaped structure in dorsal view"/>
          </Categorical>
          <Categorical ref="c35" debuglabel="177:Humeral callus">
            <State ref="s88" debuglabel="179:Pronounced"/>
          </Categorical>
          <Categorical ref="c16" debuglabel="56:Eye shape">
            <State ref="s43" debuglabel="57:Rounded"/>
          </Categorical>
          <Categorical ref="c11" debuglabel="66:Eyes stalk">
            <State ref="s32" debuglabel="69:Hypertrophied"/>
          </Categorical>
          <Categorical ref="c10" debuglabel="70:Infraocular projection">
            <State ref="s27" debuglabel="71:Absent"/>
          </Categorical>
          <Categorical ref="c41" debuglabel="201:Kotpresse (apodemes of ventral sclerites)">
            <State ref="s104" debuglabel="203:Present, very short"/>
          </Categorical>
          <Categorical ref="c60" debuglabel="152:Guyana">
            <State ref="s150" debuglabel="197:Absent"/>
          </Categorical>
          <Categorical ref="c5" debuglabel="74:Male tooth sizes">
            <State ref="s13" debuglabel="76:Both teeth same length"/>
          </Categorical>
          <Categorical ref="c59" debuglabel="151:Brazil">
            <State ref="s149" debuglabel="196:Present"/>
          </Categorical>
          <Categorical ref="c61" debuglabel="153:Colombia">
            <State ref="s152" debuglabel="199:Absent"/>
          </Categorical>
          <Categorical ref="c6" debuglabel="77:Male mandible general shape">
            <State ref="s14" debuglabel="78:Short (not exceeding the length of the clypeus)"/>
          </Categorical>
          <Categorical ref="c58" debuglabel="150:Bolivia (Plurinational State of)">
            <State ref="s146" debuglabel="193:Absent"/>
          </Categorical>
          <Categorical ref="c63" debuglabel="159:Cuba">
            <State ref="s156" debuglabel="220:Absent"/>
          </Categorical>
          <Categorical ref="c53" debuglabel="324:Pygidial pubescence">
            <State ref="s135" debuglabel="326:Covering the entire surface"/>
          </Categorical>
          <Categorical ref="c40" debuglabel="221:Kotpresse lateral sclerite">
            <State ref="s101" debuglabel="222:Absent"/>
          </Categorical>
          <Categorical ref="c17" debuglabel="85:Clypeus surface">
            <State ref="s45" debuglabel="86:Smooth"/>
          </Categorical>
          <Categorical ref="c39" debuglabel="214:Kotpresse dorsal apodemes">
            <State ref="s99" debuglabel="216:Longer than wide, straight"/>
          </Categorical>
          <Categorical ref="c55" debuglabel="321:Pygidium (position)">
            <State ref="s140" debuglabel="322:Totally exposed from its base (elytra not concealing the pygidium)"/>
          </Categorical>
          <Categorical ref="c62" debuglabel="154:Costa Rica">
            <State ref="s154" debuglabel="218:Absent"/>
          </Categorical>
          <Categorical ref="c7" debuglabel="81:Shape of head in males">
            <State ref="s17" debuglabel="82:Longer than wide"/>
          </Categorical>
          <Categorical ref="c38" debuglabel="211:Kotpresse ventral sclerites external margin">
            <State ref="s96" debuglabel="212:Smooth"/>
          </Categorical>
          <Categorical ref="c19" debuglabel="91:Clypeus shape">
            <State ref="s49" debuglabel="92:Distinctly transversal"/>
          </Categorical>
          <Categorical ref="c8" debuglabel="94:Anterior margin of clypeus (males)">
            <State ref="s20" debuglabel="95:Almost straight"/>
          </Categorical>
          <Categorical ref="c18" debuglabel="88:Frontoclypeal suture">
            <State ref="s47" debuglabel="89:Smooth"/>
          </Categorical>
          <Categorical ref="c37" debuglabel="205:Kotpresse central dorsal plate (shape)">
            <State ref="s94" debuglabel="209:Subquadrangular apically excavated"/>
          </Categorical>
          <Categorical ref="c65" debuglabel="161:El Salvador">
            <State ref="s160" debuglabel="239:Absent"/>
          </Categorical>
          <Categorical ref="c44" debuglabel="236:Apex of spermathecal capsule [2]">
            <State ref="s113" debuglabel="237:Sharp"/>
          </Categorical>
          <Categorical ref="c9" debuglabel="99:Male upper mandibular teeth">
            <State ref="s24" debuglabel="100:Absent"/>
          </Categorical>
          <Categorical ref="c43" debuglabel="231:Apex of spermathecal capsule [1]">
            <State ref="s110" debuglabel="233:Short, capsule J-shaped"/>
          </Categorical>
          <Categorical ref="c27" debuglabel="109:Pronotal disc (coloration)">
            <State ref="s67" debuglabel="110:Uniformely colored"/>
          </Categorical>
          <Categorical ref="c42" debuglabel="227:Angle formed between the basal and apical region of the spermathecal capsule">
            <State ref="s107" debuglabel="229:Nearly 45º"/>
          </Categorical>
          <Categorical ref="c26" debuglabel="106:Pronotal disc">
            <State ref="s65" debuglabel="107:With regular puncturation"/>
          </Categorical>
          <Categorical ref="c64" debuglabel="160:Ecuador">
            <State ref="s158" debuglabel="225:Absent"/>
          </Categorical>
          <Categorical ref="c71" debuglabel="171:Panama">
            <State ref="s172" debuglabel="254:Absent"/>
          </Categorical>
          <Categorical ref="c70" debuglabel="170:Nicaragua">
            <State ref="s170" debuglabel="252:Absent"/>
          </Categorical>
          <Categorical ref="c69" debuglabel="169:Mexico">
            <State ref="s168" debuglabel="250:Absent"/>
          </Categorical>
          <Categorical ref="c68" debuglabel="164:Honduras">
            <State ref="s166" debuglabel="248:Absent"/>
          </Categorical>
          <Categorical ref="c28" debuglabel="112:Pronotal disc (pilosity)">
            <State ref="s69" debuglabel="113:Glabrous"/>
          </Categorical>
          <Categorical ref="c67" debuglabel="163:Guatemala">
            <State ref="s164" debuglabel="246:Absent"/>
          </Categorical>
          <Categorical ref="c36" debuglabel="242:Eighth sternite">
            <State ref="s90" debuglabel="244:With a central tooth"/>
          </Categorical>
          <Categorical ref="c29" debuglabel="122:Pronotal disc lateral margins (curvature)">
            <State ref="s73" debuglabel="124:Not visible from above"/>
          </Categorical>
          <Categorical ref="c66" debuglabel="162:French Guiana">
            <State ref="s162" debuglabel="241:Absent"/>
          </Categorical>
        </SummaryData>
      </CodedDescription>
      <CodedDescription id="cd18">
        <Representation>
          <Label>Megalostomis grossa (Forsberg 1821)</Label>
        </Representation>
        <Scope>
          <TaxonName ref="t18" debuglabel="358:Megalostomis grossa (Forsberg 1821)"/>
        </Scope>
        <SummaryData>
          <Categorical ref="c73" debuglabel="180:Peru">
            <State ref="s176" debuglabel="272:Absent"/>
          </Categorical>
          <Categorical ref="c50" debuglabel="277:Tip of lateral arms of median lobe (shape)">
            <State ref="s128" debuglabel="279:Subtriangular"/>
          </Categorical>
          <Categorical ref="c2" debuglabel="2:Sexual dimorphism">
            <State ref="s5" debuglabel="4:Pronounced (head and even forelegs of the male distinctly different)."/>
          </Categorical>
          <Categorical ref="c49" debuglabel="274:Long setae at tip of the lateral arms of median lobe">
            <State ref="s126" debuglabel="276:Present"/>
          </Categorical>
          <Categorical ref="c1" debuglabel="5:Dorsal surface (general aspect)">
            <State ref="s3" debuglabel="8:Opaque (without reflections)"/>
          </Categorical>
          <Categorical ref="c30" debuglabel="128:Pronotal disc shape in males">
            <State ref="s74" debuglabel="129:Subconical (anterior marging more or less arquated)"/>
          </Categorical>
          <Categorical ref="c74" debuglabel="181:United States of America">
            <State ref="s178" debuglabel="282:Absent"/>
          </Categorical>
          <Categorical ref="c31" debuglabel="310:Single tooth in hind femora">
            <State ref="s76" debuglabel="400:Absent"/>
          </Categorical>
          <Categorical ref="c51" debuglabel="284:Basal hood structure">
            <State ref="s131" debuglabel="287:Not forming any particular structure"/>
          </Categorical>
          <Categorical ref="c21" debuglabel="12:Head (constriction level)">
            <State ref="s55" debuglabel="14:Slightly concealed inside pronotal disc"/>
          </Categorical>
          <Categorical ref="c45" debuglabel="257:Length of dorsal plate of aedeagus">
            <State ref="s115" debuglabel="258:More than 2× the length of the lateral arms"/>
          </Categorical>
          <Categorical ref="c32" debuglabel="155:Elytra (coloration pattern)">
            <State ref="s79" debuglabel="157:With at least one defined stripe or stain"/>
          </Categorical>
          <Categorical ref="c24" debuglabel="21:Antennal coloration">
            <State ref="s61" debuglabel="22:Uniform"/>
          </Categorical>
          <Categorical ref="c46" debuglabel="260:Apical margin of dorsal plate of aedeagus">
            <State ref="s117" debuglabel="261:Straight"/>
          </Categorical>
          <Categorical ref="c20" debuglabel="24:Distribution of pilosity in frontal face">
            <State ref="s51" debuglabel="25:Glabrous"/>
          </Categorical>
          <Categorical ref="c47" debuglabel="264:Apical region of dorsal plate of">
            <State ref="s120" debuglabel="265:Distinctly narrower than its base"/>
          </Categorical>
          <Categorical ref="c48" debuglabel="267:Lateral arms of the median lobe">
            <State ref="s124" debuglabel="270:Large (reaching the mid-point of the dorsal plate)"/>
          </Categorical>
          <Categorical ref="c22" debuglabel="28:Fourth antennomere">
            <State ref="s56" debuglabel="29:Serrated (triangular shape)"/>
          </Categorical>
          <Categorical ref="c72" debuglabel="172:Paraguay">
            <State ref="s175" debuglabel="271:Present"/>
          </Categorical>
          <Categorical ref="c23" debuglabel="31:Last antennomere">
            <State ref="s60" debuglabel="34:With two excavations"/>
          </Categorical>
          <Categorical ref="c34" debuglabel="173:Elytral puncturation">
            <State ref="s85" debuglabel="175:Arranged in several subparallel lines"/>
          </Categorical>
          <Categorical ref="c25" debuglabel="35:Antennal furrow below the eyes">
            <State ref="s64" debuglabel="37:Slightly marked at the base of mandibles"/>
          </Categorical>
          <Categorical ref="c14" debuglabel="39:Distance between the eyes">
            <State ref="s39" debuglabel="42:Wider than eye height"/>
          </Categorical>
          <Categorical ref="c56" debuglabel="311:Female pygidium anterior border">
            <State ref="s142" debuglabel="312:Normal"/>
          </Categorical>
          <Categorical ref="c54" debuglabel="314:Pygidium sculpture">
            <State ref="s137" debuglabel="315:Absent"/>
          </Categorical>
          <Categorical ref="c33" debuglabel="165:Elytra (pilosity)">
            <State ref="s81" debuglabel="166:Absent"/>
          </Categorical>
          <Categorical ref="c12" debuglabel="43:Longitudinal carina at interocular space">
            <State ref="s34" debuglabel="45:Present"/>
          </Categorical>
          <Categorical ref="c75" debuglabel="182:Venezuela (Bolivarian Republic of)">
            <State ref="s180" debuglabel="289:Absent"/>
          </Categorical>
          <Categorical ref="c3" debuglabel="183:Scutellum (pilosity)">
            <State ref="s6" debuglabel="184:Absent"/>
          </Categorical>
          <Categorical ref="c4" debuglabel="187:Scutellum (shape)">
            <State ref="s11" debuglabel="190:As long as wide"/>
          </Categorical>
          <Categorical ref="c13" debuglabel="53:Submedial depressions of the face">
            <State ref="s36" debuglabel="55:Present"/>
          </Categorical>
          <Categorical ref="c15" debuglabel="49:Frontal furrow beside the eyes">
            <State ref="s42" debuglabel="52:Absent"/>
          </Categorical>
          <Categorical ref="c52" debuglabel="294:Dorsal sclerite of internal sac (no everted)">
            <State ref="s132" debuglabel="295:Upward-directed forming a wing-shaped structure in dorsal view"/>
          </Categorical>
          <Categorical ref="c35" debuglabel="177:Humeral callus">
            <State ref="s88" debuglabel="179:Pronounced"/>
          </Categorical>
          <Categorical ref="c16" debuglabel="56:Eye shape">
            <State ref="s43" debuglabel="57:Rounded"/>
          </Categorical>
          <Categorical ref="c11" debuglabel="66:Eyes stalk">
            <State ref="s32" debuglabel="69:Hypertrophied"/>
          </Categorical>
          <Categorical ref="c37" debuglabel="205:Kotpresse central dorsal plate (shape)">
            <State ref="s91" debuglabel="206:Subquadrangular"/>
          </Categorical>
          <Categorical ref="c41" debuglabel="201:Kotpresse (apodemes of ventral sclerites)">
            <State ref="s104" debuglabel="203:Present, very short"/>
          </Categorical>
          <Categorical ref="c60" debuglabel="152:Guyana">
            <State ref="s150" debuglabel="197:Absent"/>
          </Categorical>
          <Categorical ref="c5" debuglabel="74:Male tooth sizes">
            <State ref="s13" debuglabel="76:Both teeth same length"/>
          </Categorical>
          <Categorical ref="c59" debuglabel="151:Brazil">
            <State ref="s149" debuglabel="196:Present"/>
          </Categorical>
          <Categorical ref="c61" debuglabel="153:Colombia">
            <State ref="s152" debuglabel="199:Absent"/>
          </Categorical>
          <Categorical ref="c6" debuglabel="77:Male mandible general shape">
            <State ref="s14" debuglabel="78:Short (not exceeding the length of the clypeus)"/>
          </Categorical>
          <Categorical ref="c10" debuglabel="70:Infraocular projection">
            <State ref="s28" debuglabel="72:Simple lamina"/>
          </Categorical>
          <Categorical ref="c57" debuglabel="149:Argentina">
            <State ref="s145" debuglabel="192:Present"/>
          </Categorical>
          <Categorical ref="c58" debuglabel="150:Bolivia (Plurinational State of)">
            <State ref="s147" debuglabel="194:Present"/>
          </Categorical>
          <Categorical ref="c63" debuglabel="159:Cuba">
            <State ref="s156" debuglabel="220:Absent"/>
          </Categorical>
          <Categorical ref="c53" debuglabel="324:Pygidial pubescence">
            <State ref="s135" debuglabel="326:Covering the entire surface"/>
          </Categorical>
          <Categorical ref="c7" debuglabel="81:Shape of head in males">
            <State ref="s19" debuglabel="84:Wider than long"/>
          </Categorical>
          <Categorical ref="c40" debuglabel="221:Kotpresse lateral sclerite">
            <State ref="s101" debuglabel="222:Absent"/>
          </Categorical>
          <Categorical ref="c17" debuglabel="85:Clypeus surface">
            <State ref="s45" debuglabel="86:Smooth"/>
          </Categorical>
          <Categorical ref="c39" debuglabel="214:Kotpresse dorsal apodemes">
            <State ref="s99" debuglabel="216:Longer than wide, straight"/>
          </Categorical>
          <Categorical ref="c55" debuglabel="321:Pygidium (position)">
            <State ref="s141" debuglabel="323:Partially hidden by the elytral apex"/>
          </Categorical>
          <Categorical ref="c62" debuglabel="154:Costa Rica">
            <State ref="s154" debuglabel="218:Absent"/>
          </Categorical>
          <Categorical ref="c38" debuglabel="211:Kotpresse ventral sclerites external margin">
            <State ref="s96" debuglabel="212:Smooth"/>
          </Categorical>
          <Categorical ref="c19" debuglabel="91:Clypeus shape">
            <State ref="s49" debuglabel="92:Distinctly transversal"/>
          </Categorical>
          <Categorical ref="c8" debuglabel="94:Anterior margin of clypeus (males)">
            <State ref="s20" debuglabel="95:Almost straight"/>
          </Categorical>
          <Categorical ref="c18" debuglabel="88:Frontoclypeal suture">
            <State ref="s47" debuglabel="89:Smooth"/>
          </Categorical>
          <Categorical ref="c65" debuglabel="161:El Salvador">
            <State ref="s160" debuglabel="239:Absent"/>
          </Categorical>
          <Categorical ref="c44" debuglabel="236:Apex of spermathecal capsule [2]">
            <State ref="s113" debuglabel="237:Sharp"/>
          </Categorical>
          <Categorical ref="c9" debuglabel="99:Male upper mandibular teeth">
            <State ref="s24" debuglabel="100:Absent"/>
          </Categorical>
          <Categorical ref="c43" debuglabel="231:Apex of spermathecal capsule [1]">
            <State ref="s109" debuglabel="232:Long, capsule U-shaped"/>
          </Categorical>
          <Categorical ref="c27" debuglabel="109:Pronotal disc (coloration)">
            <State ref="s68" debuglabel="111:With coloration pattern"/>
          </Categorical>
          <Categorical ref="c42" debuglabel="227:Angle formed between the basal and apical region of the spermathecal capsule">
            <State ref="s107" debuglabel="229:Nearly 45º"/>
          </Categorical>
          <Categorical ref="c26" debuglabel="106:Pronotal disc">
            <State ref="s65" debuglabel="107:With regular puncturation"/>
          </Categorical>
          <Categorical ref="c64" debuglabel="160:Ecuador">
            <State ref="s158" debuglabel="225:Absent"/>
          </Categorical>
          <Categorical ref="c71" debuglabel="171:Panama">
            <State ref="s172" debuglabel="254:Absent"/>
          </Categorical>
          <Categorical ref="c70" debuglabel="170:Nicaragua">
            <State ref="s170" debuglabel="252:Absent"/>
          </Categorical>
          <Categorical ref="c69" debuglabel="169:Mexico">
            <State ref="s168" debuglabel="250:Absent"/>
          </Categorical>
          <Categorical ref="c68" debuglabel="164:Honduras">
            <State ref="s166" debuglabel="248:Absent"/>
          </Categorical>
          <Categorical ref="c28" debuglabel="112:Pronotal disc (pilosity)">
            <State ref="s69" debuglabel="113:Glabrous"/>
          </Categorical>
          <Categorical ref="c67" debuglabel="163:Guatemala">
            <State ref="s164" debuglabel="246:Absent"/>
          </Categorical>
          <Categorical ref="c36" debuglabel="242:Eighth sternite">
            <State ref="s90" debuglabel="244:With a central tooth"/>
          </Categorical>
          <Categorical ref="c66" debuglabel="162:French Guiana">
            <State ref="s163" debuglabel="245:Present"/>
          </Categorical>
          <Categorical ref="c29" debuglabel="122:Pronotal disc lateral margins (curvature)">
            <State ref="s73" debuglabel="124:Not visible from above"/>
          </Categorical>
        </SummaryData>
      </CodedDescription>
      <CodedDescription id="cd19">
        <Representation>
          <Label>Megalostomis interruptofasciata Baly 1877</Label>
        </Representation>
        <Scope>
          <TaxonName ref="t19" debuglabel="353:Megalostomis interruptofasciata Baly 1877"/>
        </Scope>
        <SummaryData>
          <Categorical ref="c49" debuglabel="274:Long setae at tip of the lateral arms of median lobe">
            <State ref="s125" debuglabel="275:Absent">
              <Modifier ref="mod2" debuglabel="2:uncertain"/>
            </State>
            <State ref="s126" debuglabel="276:Present">
              <Modifier ref="mod2" debuglabel="2:uncertain"/>
            </State>
          </Categorical>
          <Categorical ref="c73" debuglabel="180:Peru">
            <State ref="s176" debuglabel="272:Absent"/>
          </Categorical>
          <Categorical ref="c2" debuglabel="2:Sexual dimorphism">
            <State ref="s5" debuglabel="4:Pronounced (head and even forelegs of the male distinctly different)."/>
          </Categorical>
          <Categorical ref="c50" debuglabel="277:Tip of lateral arms of median lobe (shape)">
            <State ref="s128" debuglabel="279:Subtriangular">
              <Modifier ref="mod2" debuglabel="2:uncertain"/>
            </State>
            <State ref="s127" debuglabel="278:Straight">
              <Modifier ref="mod2" debuglabel="2:uncertain"/>
            </State>
          </Categorical>
          <Categorical ref="c1" debuglabel="5:Dorsal surface (general aspect)">
            <State ref="s3" debuglabel="8:Opaque (without reflections)"/>
          </Categorical>
          <Categorical ref="c74" debuglabel="181:United States of America">
            <State ref="s178" debuglabel="282:Absent"/>
          </Categorical>
          <Categorical ref="c51" debuglabel="284:Basal hood structure">
            <State ref="s131" debuglabel="287:Not forming any particular structure">
              <Modifier ref="mod2" debuglabel="2:uncertain"/>
            </State>
            <State ref="s130" debuglabel="286:Forming a basal plate">
              <Modifier ref="mod2" debuglabel="2:uncertain"/>
            </State>
            <State ref="s129" debuglabel="285:Forming a basal keel">
              <Modifier ref="mod2" debuglabel="2:uncertain"/>
            </State>
          </Categorical>
          <Categorical ref="c21" debuglabel="12:Head (constriction level)">
            <State ref="s55" debuglabel="14:Slightly concealed inside pronotal disc"/>
          </Categorical>
          <Categorical ref="c45" debuglabel="257:Length of dorsal plate of aedeagus">
            <State ref="s115" debuglabel="258:More than 2× the length of the lateral arms">
              <Modifier ref="mod2" debuglabel="2:uncertain"/>
            </State>
            <State ref="s116" debuglabel="259:Less than 2× the length of the lateral arms">
              <Modifier ref="mod2" debuglabel="2:uncertain"/>
            </State>
          </Categorical>
          <Categorical ref="c72" debuglabel="172:Paraguay">
            <State ref="s174" debuglabel="256:Absent"/>
          </Categorical>
          <Categorical ref="c46" debuglabel="260:Apical margin of dorsal plate of aedeagus">
            <State ref="s118" debuglabel="262:Convex">
              <Modifier ref="mod2" debuglabel="2:uncertain"/>
            </State>
            <State ref="s119" debuglabel="263:With a central tooth or sharp tip">
              <Modifier ref="mod2" debuglabel="2:uncertain"/>
            </State>
            <State ref="s117" debuglabel="261:Straight">
              <Modifier ref="mod2" debuglabel="2:uncertain"/>
            </State>
          </Categorical>
          <Categorical ref="c24" debuglabel="21:Antennal coloration">
            <State ref="s61" debuglabel="22:Uniform"/>
          </Categorical>
          <Categorical ref="c47" debuglabel="264:Apical region of dorsal plate of">
            <State ref="s121" debuglabel="266:As wide as its base">
              <Modifier ref="mod2" debuglabel="2:uncertain"/>
            </State>
            <State ref="s120" debuglabel="265:Distinctly narrower than its base">
              <Modifier ref="mod2" debuglabel="2:uncertain"/>
            </State>
          </Categorical>
          <Categorical ref="c20" debuglabel="24:Distribution of pilosity in frontal face">
            <State ref="s51" debuglabel="25:Glabrous"/>
          </Categorical>
          <Categorical ref="c22" debuglabel="28:Fourth antennomere">
            <State ref="s56" debuglabel="29:Serrated (triangular shape)">
              <Modifier ref="mod2" debuglabel="2:uncertain"/>
            </State>
            <State ref="s57" debuglabel="30:Not serrated (round shape)">
              <Modifier ref="mod2" debuglabel="2:uncertain"/>
            </State>
          </Categorical>
          <Categorical ref="c48" debuglabel="267:Lateral arms of the median lobe">
            <State ref="s124" debuglabel="270:Large (reaching the mid-point of the dorsal plate)">
              <Modifier ref="mod2" debuglabel="2:uncertain"/>
            </State>
            <State ref="s122" debuglabel="268:Absent">
              <Modifier ref="mod2" debuglabel="2:uncertain"/>
            </State>
            <State ref="s123" debuglabel="269:Short (not reaching the half of the dorsal plate)">
              <Modifier ref="mod2" debuglabel="2:uncertain"/>
            </State>
          </Categorical>
          <Categorical ref="c23" debuglabel="31:Last antennomere">
            <State ref="s58" debuglabel="32:Regular in shape"/>
          </Categorical>
          <Categorical ref="c25" debuglabel="35:Antennal furrow below the eyes">
            <State ref="s64" debuglabel="37:Slightly marked at the base of mandibles"/>
          </Categorical>
          <Categorical ref="c56" debuglabel="311:Female pygidium anterior border">
            <State ref="s143" debuglabel="313:With median ventral excavation (egg dimple)">
              <Modifier ref="mod2" debuglabel="2:uncertain"/>
            </State>
            <State ref="s142" debuglabel="312:Normal">
              <Modifier ref="mod2" debuglabel="2:uncertain"/>
            </State>
          </Categorical>
          <Categorical ref="c14" debuglabel="39:Distance between the eyes">
            <State ref="s39" debuglabel="42:Wider than eye height"/>
          </Categorical>
          <Categorical ref="c54" debuglabel="314:Pygidium sculpture">
            <State ref="s137" debuglabel="315:Absent"/>
          </Categorical>
          <Categorical ref="c12" debuglabel="43:Longitudinal carina at interocular space">
            <State ref="s34" debuglabel="45:Present"/>
          </Categorical>
          <Categorical ref="c15" debuglabel="49:Frontal furrow beside the eyes">
            <State ref="s41" debuglabel="51:Delimited by smooth carina"/>
          </Categorical>
          <Categorical ref="c75" debuglabel="182:Venezuela (Bolivarian Republic of)">
            <State ref="s180" debuglabel="289:Absent"/>
          </Categorical>
          <Categorical ref="c13" debuglabel="53:Submedial depressions of the face">
            <State ref="s36" debuglabel="55:Present"/>
          </Categorical>
          <Categorical ref="c52" debuglabel="294:Dorsal sclerite of internal sac (no everted)">
            <State ref="s132" debuglabel="295:Upward-directed forming a wing-shaped structure in dorsal view">
              <Modifier ref="mod2" debuglabel="2:uncertain"/>
            </State>
            <State ref="s133" debuglabel="296:Not visible at relaxed position">
              <Modifier ref="mod2" debuglabel="2:uncertain"/>
            </State>
          </Categorical>
          <Categorical ref="c16" debuglabel="56:Eye shape">
            <State ref="s43" debuglabel="57:Rounded"/>
          </Categorical>
          <Categorical ref="c11" debuglabel="66:Eyes stalk">
            <State ref="s32" debuglabel="69:Hypertrophied"/>
          </Categorical>
          <Categorical ref="c6" debuglabel="77:Male mandible general shape">
            <State ref="s14" debuglabel="78:Short (not exceeding the length of the clypeus)"/>
          </Categorical>
          <Categorical ref="c10" debuglabel="70:Infraocular projection">
            <State ref="s28" debuglabel="72:Simple lamina"/>
          </Categorical>
          <Categorical ref="c5" debuglabel="74:Male tooth sizes">
            <State ref="s12" debuglabel="75:One tooth larger (generally left one)"/>
          </Categorical>
          <Categorical ref="c17" debuglabel="85:Clypeus surface">
            <State ref="s45" debuglabel="86:Smooth"/>
          </Categorical>
          <Categorical ref="c53" debuglabel="324:Pygidial pubescence">
            <State ref="s134" debuglabel="325:Absent or scarce"/>
          </Categorical>
          <Categorical ref="c55" debuglabel="321:Pygidium (position)">
            <State ref="s141" debuglabel="323:Partially hidden by the elytral apex"/>
          </Categorical>
          <Categorical ref="c7" debuglabel="81:Shape of head in males">
            <State ref="s18" debuglabel="83:As long as wide"/>
          </Categorical>
          <Categorical ref="c19" debuglabel="91:Clypeus shape">
            <State ref="s49" debuglabel="92:Distinctly transversal"/>
          </Categorical>
          <Categorical ref="c8" debuglabel="94:Anterior margin of clypeus (males)">
            <State ref="s20" debuglabel="95:Almost straight"/>
          </Categorical>
          <Categorical ref="c18" debuglabel="88:Frontoclypeal suture">
            <State ref="s47" debuglabel="89:Smooth"/>
          </Categorical>
          <Categorical ref="c9" debuglabel="99:Male upper mandibular teeth">
            <State ref="s24" debuglabel="100:Absent"/>
          </Categorical>
          <Categorical ref="c27" debuglabel="109:Pronotal disc (coloration)">
            <State ref="s67" debuglabel="110:Uniformely colored"/>
          </Categorical>
          <Categorical ref="c26" debuglabel="106:Pronotal disc">
            <State ref="s65" debuglabel="107:With regular puncturation"/>
          </Categorical>
          <Categorical ref="c28" debuglabel="112:Pronotal disc (pilosity)">
            <State ref="s69" debuglabel="113:Glabrous"/>
          </Categorical>
          <Categorical ref="c29" debuglabel="122:Pronotal disc lateral margins (curvature)">
            <State ref="s72" debuglabel="123:Visible from above"/>
          </Categorical>
          <Categorical ref="c30" debuglabel="128:Pronotal disc shape in males">
            <State ref="s74" debuglabel="129:Subconical (anterior marging more or less arquated)"/>
          </Categorical>
          <Categorical ref="c31" debuglabel="310:Single tooth in hind femora">
            <State ref="s76" debuglabel="400:Absent"/>
          </Categorical>
          <Categorical ref="c32" debuglabel="155:Elytra (coloration pattern)">
            <State ref="s79" debuglabel="157:With at least one defined stripe or stain"/>
          </Categorical>
          <Categorical ref="c34" debuglabel="173:Elytral puncturation">
            <State ref="s85" debuglabel="175:Arranged in several subparallel lines"/>
          </Categorical>
          <Categorical ref="c33" debuglabel="165:Elytra (pilosity)">
            <State ref="s81" debuglabel="166:Absent"/>
          </Categorical>
          <Categorical ref="c3" debuglabel="183:Scutellum (pilosity)">
            <State ref="s7" debuglabel="185:Complete"/>
          </Categorical>
          <Categorical ref="c4" debuglabel="187:Scutellum (shape)">
            <State ref="s11" debuglabel="190:As long as wide"/>
          </Categorical>
          <Categorical ref="c57" debuglabel="149:Argentina">
            <State ref="s144" debuglabel="191:Absent"/>
          </Categorical>
          <Categorical ref="c35" debuglabel="177:Humeral callus">
            <State ref="s88" debuglabel="179:Pronounced"/>
          </Categorical>
          <Categorical ref="c41" debuglabel="201:Kotpresse (apodemes of ventral sclerites)">
            <State ref="s105" debuglabel="204:Present, long">
              <Modifier ref="mod2" debuglabel="2:uncertain"/>
            </State>
            <State ref="s104" debuglabel="203:Present, very short">
              <Modifier ref="mod2" debuglabel="2:uncertain"/>
            </State>
            <State ref="s103" debuglabel="202:Absent (ventral sclerites with round margins)">
              <Modifier ref="mod2" debuglabel="2:uncertain"/>
            </State>
          </Categorical>
          <Categorical ref="c37" debuglabel="205:Kotpresse central dorsal plate (shape)">
            <State ref="s92" debuglabel="207:Rectangular">
              <Modifier ref="mod2" debuglabel="2:uncertain"/>
            </State>
            <State ref="s91" debuglabel="206:Subquadrangular">
              <Modifier ref="mod2" debuglabel="2:uncertain"/>
            </State>
            <State ref="s93" debuglabel="208:Very reduced or absent">
              <Modifier ref="mod2" debuglabel="2:uncertain"/>
            </State>
            <State ref="s94" debuglabel="209:Subquadrangular apically excavated">
              <Modifier ref="mod2" debuglabel="2:uncertain"/>
            </State>
            <State ref="s95" debuglabel="210:Subquadrangular with three arms">
              <Modifier ref="mod2" debuglabel="2:uncertain"/>
            </State>
          </Categorical>
          <Categorical ref="c60" debuglabel="152:Guyana">
            <State ref="s150" debuglabel="197:Absent"/>
          </Categorical>
          <Categorical ref="c59" debuglabel="151:Brazil">
            <State ref="s149" debuglabel="196:Present"/>
          </Categorical>
          <Categorical ref="c61" debuglabel="153:Colombia">
            <State ref="s152" debuglabel="199:Absent"/>
          </Categorical>
          <Categorical ref="c58" debuglabel="150:Bolivia (Plurinational State of)">
            <State ref="s146" debuglabel="193:Absent"/>
          </Categorical>
          <Categorical ref="c63" debuglabel="159:Cuba">
            <State ref="s156" debuglabel="220:Absent"/>
          </Categorical>
          <Categorical ref="c40" debuglabel="221:Kotpresse lateral sclerite">
            <State ref="s101" debuglabel="222:Absent">
              <Modifier ref="mod2" debuglabel="2:uncertain"/>
            </State>
            <State ref="s102" debuglabel="223:Present">
              <Modifier ref="mod2" debuglabel="2:uncertain"/>
            </State>
          </Categorical>
          <Categorical ref="c39" debuglabel="214:Kotpresse dorsal apodemes">
            <State ref="s99" debuglabel="216:Longer than wide, straight">
              <Modifier ref="mod2" debuglabel="2:uncertain"/>
            </State>
            <State ref="s100" debuglabel="217:Subquadrate">
              <Modifier ref="mod2" debuglabel="2:uncertain"/>
            </State>
            <State ref="s98" debuglabel="215:Longer than wide, curved">
              <Modifier ref="mod2" debuglabel="2:uncertain"/>
            </State>
          </Categorical>
          <Categorical ref="c62" debuglabel="154:Costa Rica">
            <State ref="s154" debuglabel="218:Absent"/>
          </Categorical>
          <Categorical ref="c38" debuglabel="211:Kotpresse ventral sclerites external margin">
            <State ref="s96" debuglabel="212:Smooth">
              <Modifier ref="mod2" debuglabel="2:uncertain"/>
            </State>
            <State ref="s97" debuglabel="213:Fan-shaped">
              <Modifier ref="mod2" debuglabel="2:uncertain"/>
            </State>
          </Categorical>
          <Categorical ref="c65" debuglabel="161:El Salvador">
            <State ref="s160" debuglabel="239:Absent"/>
          </Categorical>
          <Categorical ref="c44" debuglabel="236:Apex of spermathecal capsule [2]">
            <State ref="s114" debuglabel="238:Round">
              <Modifier ref="mod2" debuglabel="2:uncertain"/>
            </State>
            <State ref="s113" debuglabel="237:Sharp">
              <Modifier ref="mod2" debuglabel="2:uncertain"/>
            </State>
          </Categorical>
          <Categorical ref="c43" debuglabel="231:Apex of spermathecal capsule [1]">
            <State ref="s112" debuglabel="235:Other">
              <Modifier ref="mod2" debuglabel="2:uncertain"/>
            </State>
            <State ref="s111" debuglabel="234:Bean shaped">
              <Modifier ref="mod2" debuglabel="2:uncertain"/>
            </State>
            <State ref="s110" debuglabel="233:Short, capsule J-shaped">
              <Modifier ref="mod2" debuglabel="2:uncertain"/>
            </State>
            <State ref="s109" debuglabel="232:Long, capsule U-shaped">
              <Modifier ref="mod2" debuglabel="2:uncertain"/>
            </State>
          </Categorical>
          <Categorical ref="c42" debuglabel="227:Angle formed between the basal and apical region of the spermathecal capsule">
            <State ref="s108" debuglabel="230:Less than 45º">
              <Modifier ref="mod2" debuglabel="2:uncertain"/>
            </State>
            <State ref="s107" debuglabel="229:Nearly 45º">
              <Modifier ref="mod2" debuglabel="2:uncertain"/>
            </State>
            <State ref="s106" debuglabel="228:Straight">
              <Modifier ref="mod2" debuglabel="2:uncertain"/>
            </State>
          </Categorical>
          <Categorical ref="c64" debuglabel="160:Ecuador">
            <State ref="s158" debuglabel="225:Absent"/>
          </Categorical>
          <Categorical ref="c71" debuglabel="171:Panama">
            <State ref="s172" debuglabel="254:Absent"/>
          </Categorical>
          <Categorical ref="c70" debuglabel="170:Nicaragua">
            <State ref="s170" debuglabel="252:Absent"/>
          </Categorical>
          <Categorical ref="c69" debuglabel="169:Mexico">
            <State ref="s168" debuglabel="250:Absent"/>
          </Categorical>
          <Categorical ref="c68" debuglabel="164:Honduras">
            <State ref="s166" debuglabel="248:Absent"/>
          </Categorical>
          <Categorical ref="c67" debuglabel="163:Guatemala">
            <State ref="s164" debuglabel="246:Absent"/>
          </Categorical>
          <Categorical ref="c36" debuglabel="242:Eighth sternite">
            <State ref="s90" debuglabel="244:With a central tooth">
              <Modifier ref="mod2" debuglabel="2:uncertain"/>
            </State>
            <State ref="s89" debuglabel="243:Without central tooth">
              <Modifier ref="mod2" debuglabel="2:uncertain"/>
            </State>
          </Categorical>
          <Categorical ref="c66" debuglabel="162:French Guiana">
            <State ref="s162" debuglabel="241:Absent"/>
          </Categorical>
        </SummaryData>
      </CodedDescription>
      <CodedDescription id="cd20">
        <Representation>
          <Label>Megalostomis juanenrique Agrain 2014</Label>
        </Representation>
        <Scope>
          <TaxonName ref="t20" debuglabel="329:Megalostomis juanenrique Agrain 2014"/>
        </Scope>
        <SummaryData>
          <Categorical ref="c73" debuglabel="180:Peru">
            <State ref="s176" debuglabel="272:Absent"/>
          </Categorical>
          <Categorical ref="c50" debuglabel="277:Tip of lateral arms of median lobe (shape)">
            <State ref="s128" debuglabel="279:Subtriangular"/>
          </Categorical>
          <Categorical ref="c2" debuglabel="2:Sexual dimorphism">
            <State ref="s5" debuglabel="4:Pronounced (head and even forelegs of the male distinctly different)."/>
          </Categorical>
          <Categorical ref="c49" debuglabel="274:Long setae at tip of the lateral arms of median lobe">
            <State ref="s126" debuglabel="276:Present"/>
          </Categorical>
          <Categorical ref="c1" debuglabel="5:Dorsal surface (general aspect)">
            <State ref="s3" debuglabel="8:Opaque (without reflections)"/>
          </Categorical>
          <Categorical ref="c74" debuglabel="181:United States of America">
            <State ref="s178" debuglabel="282:Absent"/>
          </Categorical>
          <Categorical ref="c31" debuglabel="310:Single tooth in hind femora">
            <State ref="s76" debuglabel="400:Absent"/>
          </Categorical>
          <Categorical ref="c30" debuglabel="128:Pronotal disc shape in males">
            <State ref="s75" debuglabel="131:Subrectangular"/>
          </Categorical>
          <Categorical ref="c51" debuglabel="284:Basal hood structure">
            <State ref="s129" debuglabel="285:Forming a basal keel"/>
          </Categorical>
          <Categorical ref="c21" debuglabel="12:Head (constriction level)">
            <State ref="s55" debuglabel="14:Slightly concealed inside pronotal disc"/>
          </Categorical>
          <Categorical ref="c45" debuglabel="257:Length of dorsal plate of aedeagus">
            <State ref="s115" debuglabel="258:More than 2× the length of the lateral arms"/>
          </Categorical>
          <Categorical ref="c32" debuglabel="155:Elytra (coloration pattern)">
            <State ref="s79" debuglabel="157:With at least one defined stripe or stain"/>
          </Categorical>
          <Categorical ref="c24" debuglabel="21:Antennal coloration">
            <State ref="s61" debuglabel="22:Uniform"/>
          </Categorical>
          <Categorical ref="c46" debuglabel="260:Apical margin of dorsal plate of aedeagus">
            <State ref="s117" debuglabel="261:Straight"/>
          </Categorical>
          <Categorical ref="c47" debuglabel="264:Apical region of dorsal plate of">
            <State ref="s121" debuglabel="266:As wide as its base"/>
          </Categorical>
          <Categorical ref="c20" debuglabel="24:Distribution of pilosity in frontal face">
            <State ref="s52" debuglabel="26:Disperse"/>
          </Categorical>
          <Categorical ref="c22" debuglabel="28:Fourth antennomere">
            <State ref="s56" debuglabel="29:Serrated (triangular shape)"/>
          </Categorical>
          <Categorical ref="c72" debuglabel="172:Paraguay">
            <State ref="s175" debuglabel="271:Present"/>
          </Categorical>
          <Categorical ref="c48" debuglabel="267:Lateral arms of the median lobe">
            <State ref="s123" debuglabel="269:Short (not reaching the half of the dorsal plate)"/>
          </Categorical>
          <Categorical ref="c23" debuglabel="31:Last antennomere">
            <State ref="s60" debuglabel="34:With two excavations"/>
          </Categorical>
          <Categorical ref="c34" debuglabel="173:Elytral puncturation">
            <State ref="s84" debuglabel="174:Disordered, not aligned"/>
          </Categorical>
          <Categorical ref="c25" debuglabel="35:Antennal furrow below the eyes">
            <State ref="s64" debuglabel="37:Slightly marked at the base of mandibles"/>
          </Categorical>
          <Categorical ref="c14" debuglabel="39:Distance between the eyes">
            <State ref="s39" debuglabel="42:Wider than eye height"/>
          </Categorical>
          <Categorical ref="c54" debuglabel="314:Pygidium sculpture">
            <State ref="s137" debuglabel="315:Absent"/>
          </Categorical>
          <Categorical ref="c33" debuglabel="165:Elytra (pilosity)">
            <State ref="s82" debuglabel="167:Dispersive, not concealing coloration pattern of cuticle"/>
          </Categorical>
          <Categorical ref="c12" debuglabel="43:Longitudinal carina at interocular space">
            <State ref="s34" debuglabel="45:Present"/>
          </Categorical>
          <Categorical ref="c75" debuglabel="182:Venezuela (Bolivarian Republic of)">
            <State ref="s180" debuglabel="289:Absent"/>
          </Categorical>
          <Categorical ref="c3" debuglabel="183:Scutellum (pilosity)">
            <State ref="s7" debuglabel="185:Complete"/>
          </Categorical>
          <Categorical ref="c13" debuglabel="53:Submedial depressions of the face">
            <State ref="s36" debuglabel="55:Present"/>
          </Categorical>
          <Categorical ref="c57" debuglabel="149:Argentina">
            <State ref="s144" debuglabel="191:Absent"/>
          </Categorical>
          <Categorical ref="c4" debuglabel="187:Scutellum (shape)">
            <State ref="s10" debuglabel="189:Wider than long"/>
          </Categorical>
          <Categorical ref="c15" debuglabel="49:Frontal furrow beside the eyes">
            <State ref="s42" debuglabel="52:Absent"/>
          </Categorical>
          <Categorical ref="c52" debuglabel="294:Dorsal sclerite of internal sac (no everted)">
            <State ref="s132" debuglabel="295:Upward-directed forming a wing-shaped structure in dorsal view"/>
          </Categorical>
          <Categorical ref="c35" debuglabel="177:Humeral callus">
            <State ref="s88" debuglabel="179:Pronounced"/>
          </Categorical>
          <Categorical ref="c16" debuglabel="56:Eye shape">
            <State ref="s43" debuglabel="57:Rounded"/>
          </Categorical>
          <Categorical ref="c11" debuglabel="66:Eyes stalk">
            <State ref="s32" debuglabel="69:Hypertrophied"/>
          </Categorical>
          <Categorical ref="c10" debuglabel="70:Infraocular projection">
            <State ref="s27" debuglabel="71:Absent"/>
          </Categorical>
          <Categorical ref="c41" debuglabel="201:Kotpresse (apodemes of ventral sclerites)">
            <State ref="s104" debuglabel="203:Present, very short"/>
          </Categorical>
          <Categorical ref="c60" debuglabel="152:Guyana">
            <State ref="s150" debuglabel="197:Absent"/>
          </Categorical>
          <Categorical ref="c61" debuglabel="153:Colombia">
            <State ref="s152" debuglabel="199:Absent"/>
          </Categorical>
          <Categorical ref="c6" debuglabel="77:Male mandible general shape">
            <State ref="s15" debuglabel="79:Long (exceeds the length of the clypeus)"/>
          </Categorical>
          <Categorical ref="c58" debuglabel="150:Bolivia (Plurinational State of)">
            <State ref="s146" debuglabel="193:Absent"/>
          </Categorical>
          <Categorical ref="c59" debuglabel="151:Brazil">
            <State ref="s148" debuglabel="195:Absent"/>
          </Categorical>
          <Categorical ref="c5" debuglabel="74:Male tooth sizes">
            <State ref="s12" debuglabel="75:One tooth larger (generally left one)"/>
          </Categorical>
          <Categorical ref="c63" debuglabel="159:Cuba">
            <State ref="s156" debuglabel="220:Absent"/>
          </Categorical>
          <Categorical ref="c53" debuglabel="324:Pygidial pubescence">
            <State ref="s135" debuglabel="326:Covering the entire surface"/>
          </Categorical>
          <Categorical ref="c7" debuglabel="81:Shape of head in males">
            <State ref="s19" debuglabel="84:Wider than long"/>
          </Categorical>
          <Categorical ref="c40" debuglabel="221:Kotpresse lateral sclerite">
            <State ref="s101" debuglabel="222:Absent"/>
          </Categorical>
          <Categorical ref="c17" debuglabel="85:Clypeus surface">
            <State ref="s45" debuglabel="86:Smooth"/>
          </Categorical>
          <Categorical ref="c39" debuglabel="214:Kotpresse dorsal apodemes">
            <State ref="s100" debuglabel="217:Subquadrate"/>
          </Categorical>
          <Categorical ref="c62" debuglabel="154:Costa Rica">
            <State ref="s154" debuglabel="218:Absent"/>
          </Categorical>
          <Categorical ref="c38" debuglabel="211:Kotpresse ventral sclerites external margin">
            <State ref="s96" debuglabel="212:Smooth"/>
          </Categorical>
          <Categorical ref="c19" debuglabel="91:Clypeus shape">
            <State ref="s49" debuglabel="92:Distinctly transversal"/>
          </Categorical>
          <Categorical ref="c8" debuglabel="94:Anterior margin of clypeus (males)">
            <State ref="s20" debuglabel="95:Almost straight"/>
          </Categorical>
          <Categorical ref="c18" debuglabel="88:Frontoclypeal suture">
            <State ref="s47" debuglabel="89:Smooth"/>
          </Categorical>
          <Categorical ref="c37" debuglabel="205:Kotpresse central dorsal plate (shape)">
            <State ref="s95" debuglabel="210:Subquadrangular with three arms"/>
          </Categorical>
          <Categorical ref="c65" debuglabel="161:El Salvador">
            <State ref="s160" debuglabel="239:Absent"/>
          </Categorical>
          <Categorical ref="c44" debuglabel="236:Apex of spermathecal capsule [2]">
            <State ref="s113" debuglabel="237:Sharp"/>
          </Categorical>
          <Categorical ref="c9" debuglabel="99:Male upper mandibular teeth">
            <State ref="s24" debuglabel="100:Absent"/>
          </Categorical>
          <Categorical ref="c43" debuglabel="231:Apex of spermathecal capsule [1]">
            <State ref="s109" debuglabel="232:Long, capsule U-shaped"/>
          </Categorical>
          <Categorical ref="c27" debuglabel="109:Pronotal disc (coloration)">
            <State ref="s67" debuglabel="110:Uniformely colored"/>
          </Categorical>
          <Categorical ref="c42" debuglabel="227:Angle formed between the basal and apical region of the spermathecal capsule">
            <State ref="s108" debuglabel="230:Less than 45º"/>
          </Categorical>
          <Categorical ref="c26" debuglabel="106:Pronotal disc">
            <State ref="s65" debuglabel="107:With regular puncturation"/>
          </Categorical>
          <Categorical ref="c64" debuglabel="160:Ecuador">
            <State ref="s158" debuglabel="225:Absent"/>
          </Categorical>
          <Categorical ref="c71" debuglabel="171:Panama">
            <State ref="s172" debuglabel="254:Absent"/>
          </Categorical>
          <Categorical ref="c70" debuglabel="170:Nicaragua">
            <State ref="s170" debuglabel="252:Absent"/>
          </Categorical>
          <Categorical ref="c69" debuglabel="169:Mexico">
            <State ref="s168" debuglabel="250:Absent"/>
          </Categorical>
          <Categorical ref="c28" debuglabel="112:Pronotal disc (pilosity)">
            <State ref="s71" debuglabel="115:Pubescence limited or denser at its margins"/>
          </Categorical>
          <Categorical ref="c68" debuglabel="164:Honduras">
            <State ref="s166" debuglabel="248:Absent"/>
          </Categorical>
          <Categorical ref="c67" debuglabel="163:Guatemala">
            <State ref="s164" debuglabel="246:Absent"/>
          </Categorical>
          <Categorical ref="c36" debuglabel="242:Eighth sternite">
            <State ref="s90" debuglabel="244:With a central tooth"/>
          </Categorical>
          <Categorical ref="c29" debuglabel="122:Pronotal disc lateral margins (curvature)">
            <State ref="s72" debuglabel="123:Visible from above"/>
          </Categorical>
          <Categorical ref="c66" debuglabel="162:French Guiana">
            <State ref="s162" debuglabel="241:Absent"/>
          </Categorical>
        </SummaryData>
      </CodedDescription>
      <CodedDescription id="cd21">
        <Representation>
          <Label>Megalostomis kollari Lacordaire 1848</Label>
        </Representation>
        <Scope>
          <TaxonName ref="t21" debuglabel="380:Megalostomis kollari Lacordaire 1848"/>
        </Scope>
        <SummaryData>
          <Categorical ref="c73" debuglabel="180:Peru">
            <State ref="s176" debuglabel="272:Absent"/>
          </Categorical>
          <Categorical ref="c50" debuglabel="277:Tip of lateral arms of median lobe (shape)">
            <State ref="s128" debuglabel="279:Subtriangular"/>
          </Categorical>
          <Categorical ref="c2" debuglabel="2:Sexual dimorphism">
            <State ref="s5" debuglabel="4:Pronounced (head and even forelegs of the male distinctly different)."/>
          </Categorical>
          <Categorical ref="c49" debuglabel="274:Long setae at tip of the lateral arms of median lobe">
            <State ref="s126" debuglabel="276:Present"/>
          </Categorical>
          <Categorical ref="c1" debuglabel="5:Dorsal surface (general aspect)">
            <State ref="s3" debuglabel="8:Opaque (without reflections)"/>
          </Categorical>
          <Categorical ref="c30" debuglabel="128:Pronotal disc shape in males">
            <State ref="s74" debuglabel="129:Subconical (anterior marging more or less arquated)"/>
          </Categorical>
          <Categorical ref="c74" debuglabel="181:United States of America">
            <State ref="s178" debuglabel="282:Absent"/>
          </Categorical>
          <Categorical ref="c31" debuglabel="310:Single tooth in hind femora">
            <State ref="s76" debuglabel="400:Absent"/>
          </Categorical>
          <Categorical ref="c51" debuglabel="284:Basal hood structure">
            <State ref="s129" debuglabel="285:Forming a basal keel"/>
          </Categorical>
          <Categorical ref="c21" debuglabel="12:Head (constriction level)">
            <State ref="s55" debuglabel="14:Slightly concealed inside pronotal disc"/>
          </Categorical>
          <Categorical ref="c45" debuglabel="257:Length of dorsal plate of aedeagus">
            <State ref="s115" debuglabel="258:More than 2× the length of the lateral arms"/>
          </Categorical>
          <Categorical ref="c72" debuglabel="172:Paraguay">
            <State ref="s174" debuglabel="256:Absent"/>
          </Categorical>
          <Categorical ref="c32" debuglabel="155:Elytra (coloration pattern)">
            <State ref="s79" debuglabel="157:With at least one defined stripe or stain"/>
          </Categorical>
          <Categorical ref="c24" debuglabel="21:Antennal coloration">
            <State ref="s61" debuglabel="22:Uniform"/>
          </Categorical>
          <Categorical ref="c46" debuglabel="260:Apical margin of dorsal plate of aedeagus">
            <State ref="s117" debuglabel="261:Straight"/>
          </Categorical>
          <Categorical ref="c47" debuglabel="264:Apical region of dorsal plate of">
            <State ref="s121" debuglabel="266:As wide as its base"/>
          </Categorical>
          <Categorical ref="c20" debuglabel="24:Distribution of pilosity in frontal face">
            <State ref="s52" debuglabel="26:Disperse"/>
          </Categorical>
          <Categorical ref="c22" debuglabel="28:Fourth antennomere">
            <State ref="s56" debuglabel="29:Serrated (triangular shape)"/>
          </Categorical>
          <Categorical ref="c48" debuglabel="267:Lateral arms of the median lobe">
            <State ref="s123" debuglabel="269:Short (not reaching the half of the dorsal plate)"/>
          </Categorical>
          <Categorical ref="c23" debuglabel="31:Last antennomere">
            <State ref="s59" debuglabel="33:With one excavation"/>
          </Categorical>
          <Categorical ref="c34" debuglabel="173:Elytral puncturation">
            <State ref="s84" debuglabel="174:Disordered, not aligned"/>
          </Categorical>
          <Categorical ref="c25" debuglabel="35:Antennal furrow below the eyes">
            <State ref="s64" debuglabel="37:Slightly marked at the base of mandibles"/>
          </Categorical>
          <Categorical ref="c14" debuglabel="39:Distance between the eyes">
            <State ref="s39" debuglabel="42:Wider than eye height"/>
          </Categorical>
          <Categorical ref="c56" debuglabel="311:Female pygidium anterior border">
            <State ref="s142" debuglabel="312:Normal"/>
          </Categorical>
          <Categorical ref="c54" debuglabel="314:Pygidium sculpture">
            <State ref="s137" debuglabel="315:Absent"/>
          </Categorical>
          <Categorical ref="c33" debuglabel="165:Elytra (pilosity)">
            <State ref="s82" debuglabel="167:Dispersive, not concealing coloration pattern of cuticle"/>
          </Categorical>
          <Categorical ref="c12" debuglabel="43:Longitudinal carina at interocular space">
            <State ref="s34" debuglabel="45:Present"/>
          </Categorical>
          <Categorical ref="c15" debuglabel="49:Frontal furrow beside the eyes">
            <State ref="s41" debuglabel="51:Delimited by smooth carina"/>
          </Categorical>
          <Categorical ref="c75" debuglabel="182:Venezuela (Bolivarian Republic of)">
            <State ref="s180" debuglabel="289:Absent"/>
          </Categorical>
          <Categorical ref="c3" debuglabel="183:Scutellum (pilosity)">
            <State ref="s7" debuglabel="185:Complete"/>
          </Categorical>
          <Categorical ref="c4" debuglabel="187:Scutellum (shape)">
            <State ref="s11" debuglabel="190:As long as wide"/>
          </Categorical>
          <Categorical ref="c13" debuglabel="53:Submedial depressions of the face">
            <State ref="s36" debuglabel="55:Present"/>
          </Categorical>
          <Categorical ref="c52" debuglabel="294:Dorsal sclerite of internal sac (no everted)">
            <State ref="s133" debuglabel="296:Not visible at relaxed position"/>
          </Categorical>
          <Categorical ref="c35" debuglabel="177:Humeral callus">
            <State ref="s88" debuglabel="179:Pronounced"/>
          </Categorical>
          <Categorical ref="c16" debuglabel="56:Eye shape">
            <State ref="s43" debuglabel="57:Rounded"/>
          </Categorical>
          <Categorical ref="c11" debuglabel="66:Eyes stalk">
            <State ref="s31" debuglabel="68:Present"/>
          </Categorical>
          <Categorical ref="c37" debuglabel="205:Kotpresse central dorsal plate (shape)">
            <State ref="s91" debuglabel="206:Subquadrangular"/>
          </Categorical>
          <Categorical ref="c41" debuglabel="201:Kotpresse (apodemes of ventral sclerites)">
            <State ref="s104" debuglabel="203:Present, very short"/>
          </Categorical>
          <Categorical ref="c60" debuglabel="152:Guyana">
            <State ref="s150" debuglabel="197:Absent"/>
          </Categorical>
          <Categorical ref="c59" debuglabel="151:Brazil">
            <State ref="s149" debuglabel="196:Present"/>
          </Categorical>
          <Categorical ref="c61" debuglabel="153:Colombia">
            <State ref="s152" debuglabel="199:Absent"/>
          </Categorical>
          <Categorical ref="c6" debuglabel="77:Male mandible general shape">
            <State ref="s15" debuglabel="79:Long (exceeds the length of the clypeus)"/>
          </Categorical>
          <Categorical ref="c58" debuglabel="150:Bolivia (Plurinational State of)">
            <State ref="s146" debuglabel="193:Absent"/>
          </Categorical>
          <Categorical ref="c57" debuglabel="149:Argentina">
            <State ref="s145" debuglabel="192:Present"/>
          </Categorical>
          <Categorical ref="c10" debuglabel="70:Infraocular projection">
            <State ref="s29" debuglabel="73:Double lamina (true auricular projection)"/>
          </Categorical>
          <Categorical ref="c5" debuglabel="74:Male tooth sizes">
            <State ref="s12" debuglabel="75:One tooth larger (generally left one)"/>
          </Categorical>
          <Categorical ref="c63" debuglabel="159:Cuba">
            <State ref="s156" debuglabel="220:Absent"/>
          </Categorical>
          <Categorical ref="c53" debuglabel="324:Pygidial pubescence">
            <State ref="s135" debuglabel="326:Covering the entire surface"/>
          </Categorical>
          <Categorical ref="c40" debuglabel="221:Kotpresse lateral sclerite">
            <State ref="s101" debuglabel="222:Absent"/>
          </Categorical>
          <Categorical ref="c17" debuglabel="85:Clypeus surface">
            <State ref="s46" debuglabel="87:Centrally protruded"/>
          </Categorical>
          <Categorical ref="c39" debuglabel="214:Kotpresse dorsal apodemes">
            <State ref="s99" debuglabel="216:Longer than wide, straight"/>
          </Categorical>
          <Categorical ref="c55" debuglabel="321:Pygidium (position)">
            <State ref="s141" debuglabel="323:Partially hidden by the elytral apex"/>
          </Categorical>
          <Categorical ref="c62" debuglabel="154:Costa Rica">
            <State ref="s154" debuglabel="218:Absent"/>
          </Categorical>
          <Categorical ref="c7" debuglabel="81:Shape of head in males">
            <State ref="s17" debuglabel="82:Longer than wide"/>
          </Categorical>
          <Categorical ref="c38" debuglabel="211:Kotpresse ventral sclerites external margin">
            <State ref="s96" debuglabel="212:Smooth"/>
          </Categorical>
          <Categorical ref="c19" debuglabel="91:Clypeus shape">
            <State ref="s49" debuglabel="92:Distinctly transversal"/>
          </Categorical>
          <Categorical ref="c18" debuglabel="88:Frontoclypeal suture">
            <State ref="s48" debuglabel="90:Visible"/>
          </Categorical>
          <Categorical ref="c65" debuglabel="161:El Salvador">
            <State ref="s160" debuglabel="239:Absent"/>
          </Categorical>
          <Categorical ref="c44" debuglabel="236:Apex of spermathecal capsule [2]">
            <State ref="s113" debuglabel="237:Sharp"/>
          </Categorical>
          <Categorical ref="c9" debuglabel="99:Male upper mandibular teeth">
            <State ref="s25" debuglabel="101:Present straight"/>
          </Categorical>
          <Categorical ref="c43" debuglabel="231:Apex of spermathecal capsule [1]">
            <State ref="s109" debuglabel="232:Long, capsule U-shaped"/>
          </Categorical>
          <Categorical ref="c8" debuglabel="94:Anterior margin of clypeus (males)">
            <State ref="s22" debuglabel="97:With a central tooth"/>
          </Categorical>
          <Categorical ref="c27" debuglabel="109:Pronotal disc (coloration)">
            <State ref="s67" debuglabel="110:Uniformely colored"/>
          </Categorical>
          <Categorical ref="c42" debuglabel="227:Angle formed between the basal and apical region of the spermathecal capsule">
            <State ref="s107" debuglabel="229:Nearly 45º"/>
          </Categorical>
          <Categorical ref="c26" debuglabel="106:Pronotal disc">
            <State ref="s66" debuglabel="108:Puncturation interrupted"/>
          </Categorical>
          <Categorical ref="c64" debuglabel="160:Ecuador">
            <State ref="s158" debuglabel="225:Absent"/>
          </Categorical>
          <Categorical ref="c71" debuglabel="171:Panama">
            <State ref="s172" debuglabel="254:Absent"/>
          </Categorical>
          <Categorical ref="c70" debuglabel="170:Nicaragua">
            <State ref="s170" debuglabel="252:Absent"/>
          </Categorical>
          <Categorical ref="c69" debuglabel="169:Mexico">
            <State ref="s168" debuglabel="250:Absent"/>
          </Categorical>
          <Categorical ref="c28" debuglabel="112:Pronotal disc (pilosity)">
            <State ref="s71" debuglabel="115:Pubescence limited or denser at its margins"/>
          </Categorical>
          <Categorical ref="c68" debuglabel="164:Honduras">
            <State ref="s166" debuglabel="248:Absent"/>
          </Categorical>
          <Categorical ref="c67" debuglabel="163:Guatemala">
            <State ref="s164" debuglabel="246:Absent"/>
          </Categorical>
          <Categorical ref="c36" debuglabel="242:Eighth sternite">
            <State ref="s90" debuglabel="244:With a central tooth"/>
          </Categorical>
          <Categorical ref="c29" debuglabel="122:Pronotal disc lateral margins (curvature)">
            <State ref="s73" debuglabel="124:Not visible from above"/>
          </Categorical>
          <Categorical ref="c66" debuglabel="162:French Guiana">
            <State ref="s162" debuglabel="241:Absent"/>
          </Categorical>
        </SummaryData>
      </CodedDescription>
      <CodedDescription id="cd22">
        <Representation>
          <Label>Megalostomis lacordairei Lacordaire 1848</Label>
        </Representation>
        <Scope>
          <TaxonName ref="t22" debuglabel="350:Megalostomis lacordairei Lacordaire 1848"/>
        </Scope>
        <SummaryData>
          <Categorical ref="c73" debuglabel="180:Peru">
            <State ref="s176" debuglabel="272:Absent"/>
          </Categorical>
          <Categorical ref="c50" debuglabel="277:Tip of lateral arms of median lobe (shape)">
            <State ref="s128" debuglabel="279:Subtriangular"/>
          </Categorical>
          <Categorical ref="c2" debuglabel="2:Sexual dimorphism">
            <State ref="s5" debuglabel="4:Pronounced (head and even forelegs of the male distinctly different)."/>
          </Categorical>
          <Categorical ref="c49" debuglabel="274:Long setae at tip of the lateral arms of median lobe">
            <State ref="s126" debuglabel="276:Present"/>
          </Categorical>
          <Categorical ref="c1" debuglabel="5:Dorsal surface (general aspect)">
            <State ref="s3" debuglabel="8:Opaque (without reflections)"/>
          </Categorical>
          <Categorical ref="c30" debuglabel="128:Pronotal disc shape in males">
            <State ref="s74" debuglabel="129:Subconical (anterior marging more or less arquated)"/>
          </Categorical>
          <Categorical ref="c74" debuglabel="181:United States of America">
            <State ref="s178" debuglabel="282:Absent"/>
          </Categorical>
          <Categorical ref="c31" debuglabel="310:Single tooth in hind femora">
            <State ref="s76" debuglabel="400:Absent"/>
          </Categorical>
          <Categorical ref="c51" debuglabel="284:Basal hood structure">
            <State ref="s129" debuglabel="285:Forming a basal keel"/>
          </Categorical>
          <Categorical ref="c21" debuglabel="12:Head (constriction level)">
            <State ref="s55" debuglabel="14:Slightly concealed inside pronotal disc"/>
          </Categorical>
          <Categorical ref="c45" debuglabel="257:Length of dorsal plate of aedeagus">
            <State ref="s115" debuglabel="258:More than 2× the length of the lateral arms"/>
          </Categorical>
          <Categorical ref="c46" debuglabel="260:Apical margin of dorsal plate of aedeagus">
            <State ref="s118" debuglabel="262:Convex"/>
          </Categorical>
          <Categorical ref="c32" debuglabel="155:Elytra (coloration pattern)">
[truncated: 332,489 more chars]
